# Supplementary material for: Transcriptome analysis illuminates the nature of the intracellular interaction in a vertebrate-algal symbiosis
Source: eLife. 2017 May 2;6:e22054. doi: 10.7554/eLife.22054 (PMC5413350; doi:10.7554/eLife.22054)
Supplement: Figure 1—source data 1. — The data in this file (after filtering and normalization) was used to generate the dotplots in Figure 1D and E, Figure 1—figure supplements 2–4, and Figure 3. This is the raw data that was used for differential expression analysis. Rows are genes. Column names are as follows: S2a-S5a are counts for salamander cells without algae. S2b-S5b are counts for salamander cells with intracellular algae (samples are paired from the same individuals, such that S2a and S2b came from the same salamander). A1-A3 are intracapsular algae samples. RK_* are cultured algal samples. DOI: http://dx.doi.org/10.7554/eLife.22054.004 [file elife-22054-fig1-data1.zip]

Archive with 1 entries (1 files):
- All-Sal-Alg-DataCountsMatrix.txt
