# Supplementary material for: Transcriptome analysis illuminates the nature of the intracellular interaction in a vertebrate-algal symbiosis
Source: eLife. 2017 May 2;6:e22054. doi: 10.7554/eLife.22054 (PMC5413350; doi:10.7554/eLife.22054)
Supplement: Figure 1—source data 1. — The data in this file (after filtering and normalization) was used to generate the dotplots in Figure 1D and E, Figure 1—figure supplements 2–4, and Figure 3. This is the raw data that was used for differential expression analysis. Rows are genes. Column names are as follows: S2a-S5a are counts for salamander cells without algae. S2b-S5b are counts for salamander cells with intracellular algae (samples are paired from the same individuals, such that S2a and S2b came from the same salamander). A1-A3 are intracapsular algae samples. RK_* are cultured algal samples. DOI: http://dx.doi.org/10.7554/eLife.22054.004 [file elife-22054-fig1-data1.zip › All-Sal-Alg-DataCountsMatrix.txt]

S2a_RSEM	S3a_RSEM	S4a_RSEM	S5a_RSEM	A1_RSEM	A2_RSEM	A3_RSEM	S2b_RSEM	S3b_RSEM	S4b_RSEM	S5b_RSEM	RKold.RSEM	RKnew1.RSEM	RKnew2.RSEM	RKnew3.RSEM
c96089_g1	0	0	0	0	0	0	0	0	0	0	0	0	0	0	0
c286955_g2	0	0	0	0	0	0	0	0	0	0	3	0	0	0	0
c1317785_g1	0	0	0	0	0	3	0	0	0	0	0	0	0	0	0
c1116900_g1	0	2	0	0	0	0	0	0	0	0	0	0	0	0	0
c79807_g1	0	0	0	0	4	13	0	0	0	0	0	0	0	0	0
c251429_g1	0	0	0	0	0	0	0	0	0	0	6	0	0	0	0
c974892_g1	0	2	0	0	0	0	0	0	0	0	0	0	0	0	0
c1003930_g1	0	0	0	0	0	0	0	0	1	0	0	0	0	0	0
c757561_g1	0	0	0	0	0	0	0	0	0	0	0	0	0	0	0
c933507_g1	0	0	0	0	1	0	0	0	0	0	0	2	0	0	0
c874309_g1	1	1	0	0	0	0	0	0	0	0	0	0	0	0	0
c398981_g2	3	0	0	0	0	0	0	0	0	0	0	0	0	0	0
c199891_g1	0	0	0	0	0	0	0	0	0	2	0	0	0	0	0
c475678_g2	0	0	0	1	0	0	0	0	0	0	0	0	0	0	0
c454040_g1	0	0	118	0	0	0	0	0	0	0	0	0	0	0	0
c874892_g1	2	0	0	4	0	0	0	0	0	0	0	0	0	0	0
c528148_g1	0	0	0	0	0	0	0	0	0	0	0	0	0	0	0
c949782_g1	1	0	0	0	0	0	0	0	0	0	8	0	0	0	0
c825883_g1	1	0	0	0	0	0	0	0	0	0	0	0	0	0	0
c447326_g2	0	66	0	0	0	0	0	32	17	0	0	0	0	0	0
c333442_g1	3	0	0	0	0	0	0	0	0	0	0	0	0	0	0
c870992_g1	2	1	0	0	0	0	0	0	0	0	0	0	0	0	0
c1171584_g1	0	0	0	0	0	0	0	0	0	0	4	0	0	0	0
c725404_g1	0	0	0	0	0	2	0	0	0	0	0	0	0	0	0
c530422_g1	0	1	0	0	0	0	0	1	0	0	0	0	0	0	0
c189881_g1	0	3	0	0	0	0	0	0	2	0	0	0	0	0	0
c728586_g1	0	0	6	0	0	0	0	0	0	0	0	0	0	0	0
c1017488_g1	0	0	0	0	0	0	0	0	0	1	0	0	0	0	0
c1159510_g1	0	2	1	0	0	0	0	0	0	0	0	0	0	0	0
c811499_g1	0	0	0	0	0	0	0	0	0	0	0	0	0	0	0
c900908_g1	0	0	0	0	0	0	0	0	0	0	0	0	0	0	0
c1288789_g1	0	0	0	0	0	0	0	0	0	0	0	0	0	0	0
c1069729_g1	0	0	0	0	0	0	0	2	0	4	0	0	0	0	0
c778892_g1	0	0	0	0	0	0	0	0	0	0	1	0	0	0	0
c483491_g1	3	0	0	0	0	0	0	0	0	0	0	0	0	0	0
c382191_g2	0	0	0	0	0	0	0	0	5	1	0	0	0	0	0
c1148125_g1	0	0	0	0	0	0	0	1	3	0	0	0	0	0	0
c909135_g1	0	0	0	0	0	0	0	0	1	2	0	0	0	0	0
c281422_g1	0	0	1	0	0	0	0	0	0	1	0	0	0	0	0
c642411_g1	3	0	0	0	0	0	0	0	0	0	0	0	0	0	0
c109326_g2	0	0	1	0	0	0	0	0	0	0	0	0	0	0	0
c433521_g2	0	0	0	0	0	0	0	0	0	1	1	0	0	0	0
c309824_g1	0	0	0	0	3	1	5	0	0	0	0	2	0	0	0
c1192881_g1	3	0	0	0	0	0	0	0	0	0	0	0	0	0	0
c467053_g1	140	73	121	157	0	0	0	206	53	153	143	0	0	0	0
c582230_g1	0	2	0	0	0	0	0	0	1	0	0	0	0	0	0
c568563_g1	0	0	0	0	0	0	0	0	0	0	0	0	0	0	0
c467044_g5	0	0	0	1	0	0	0	0	0	0	0	0	0	0	0
c467181_g11	1	0	0	0	0	0	0	0	0	0	0	0	0	0	0
c683165_g1	0	2	0	0	0	0	0	0	0	0	2	0	0	0	0
c45016_g1	0	0	0	0	0	0	0	0	0	0	3	0	0	0	0
c48241_g1	0	0	0	0	0	0	0	0	0	1	0	0	0	0	0
c116402_g1	0	0	3	0	0	0	0	0	0	0	0	0	0	0	0
c1095514_g1	0	2	0	0	0	0	0	0	0	0	0	0	0	0	0
c1063644_g1	0	0	0	0	0	0	0	0	0	7	0	0	0	0	0
c471848_g1	0	1	0	1	0	0	0	0	1	0	2	0	0	0	0
c1237409_g1	0	0	1	0	0	0	0	0	2	1	0	0	0	0	0
c479184_g4	0	0	0	1	0	0	0	0	1	0	7	0	0	0	0
c1010107_g1	0	0	0	0	0	0	0	0	0	0	0	0	0	0	0
c100826_g1	0	0	0	0	0	0	0	0	0	0	0	0	0	0	0
c977158_g1	0	0	0	0	0	0	0	0	0	0	0	0	0	0	0
c695176_g1	2	0	0	0	0	0	0	1	0	0	0	0	0	0	0
c479282_g1	32	5	51	28	0	0	0	18	21	57	48	0	0	0	0
c270796_g1	1	2	3	0	0	0	0	0	4	0	3	0	0	0	0
c1292606_g1	0	0	0	0	0	0	0	0	1	0	2	0	0	0	0
c372181_g1	0	0	4	0	0	0	0	0	0	0	2	0	0	0	0
c917214_g1	0	0	0	0	0	0	0	0	4	0	0	0	0	0	0
c697442_g1	0	0	0	0	0	0	0	0	0	0	3	0	0	0	0
c15414_g1	0	0	0	0	0	0	0	0	2	0	0	0	0	0	0
c448423_g2	0	0	0	0	0	0	0	0	1	0	0	0	0	0	0
c904201_g1	0	0	0	0	0	0	0	0	0	0	0	0	0	0	0
c907373_g1	0	0	0	1	0	0	0	0	0	0	0	0	0	0	0
c596060_g1	0	0	1	0	0	0	0	6	0	0	0	0	0	0	0
c275234_g1	0	0	2	0	0	0	0	0	0	0	0	0	0	0	0
c174804_g1	1	1	0	0	0	0	0	0	4	0	0	0	0	0	0
c1287206_g1	0	0	0	0	0	0	0	0	0	0	0	0	0	0	0
c1051603_g1	2	0	0	0	0	0	0	0	5	0	0	0	0	0	0
c601284_g1	0	0	0	0	0	0	0	0	1	0	0	0	0	0	0
c257570_g1	0	0	0	0	0	0	0	0	2	1	8	0	0	0	0
c258962_g1	0	0	0	14	0	0	0	0	1	0	0	0	0	0	0
c232059_g2	0	0	0	0	0	0	0	0	0	0	0	0	0	0	0
c468305_g2	1	0	0	0	0	0	0	1	0	0	0	0	0	0	0
c30883_g2	0	0	0	0	0	0	0	0	1	0	0	0	0	0	0
c477004_g1	0	0	0	4	0	0	0	0	0	3	0	0	0	0	0
c665315_g1	0	0	0	0	0	0	0	0	0	0	12	0	0	0	0
c603005_g1	0	0	0	0	0	0	0	0	0	0	0	0	0	0	0
c1006568_g1	0	0	0	0	0	0	0	0	0	0	0	0	0	0	0
c1064159_g1	0	0	0	0	0	0	0	0	0	0	0	0	0	0	0
c790619_g1	1	0	0	0	0	0	0	0	1	0	0	0	0	0	0
c1138951_g1	0	0	1	0	0	0	0	0	0	0	0	0	0	0	0
c561571_g1	0	0	1	0	0	0	0	0	0	0	0	0	0	0	0
c518920_g1	0	0	0	0	0	0	0	0	0	1	2	0	0	0	0
c447746_g1	2	0	2	1	0	0	0	0	2	1	0	0	0	0	0
c1247062_g1	0	0	0	0	0	0	0	0	0	2	0	0	0	0	0
c838127_g1	0	2	0	0	0	0	0	0	0	0	0	0	0	0	0
c267920_g1	0	0	0	0	0	0	0	0	1	0	0	0	0	0	0
c715675_g1	0	0	0	0	0	0	0	0	3	0	0	0	0	0	0
c1216353_g1	0	0	0	0	0	0	0	0	0	0	0	0	0	0	0
c529818_g1	0	0	1	0	0	0	0	0	0	0	0	0	0	0	0
c458309_g1	4	48	0	0	0	0	0	40	47	52	0	0	0	0	0
c88632_g1	0	0	0	2	0	0	0	0	0	0	0	0	0	0	0
c109361_g2	0	0	0	0	0	0	0	0	0	0	0	0	0	0	0
c318336_g2	0	0	0	4	0	0	0	0	0	0	9	0	0	0	0
c911871_g1	0	0	0	0	0	0	0	0	0	0	0	0	0	0	0
c413175_g1	0	0	0	0	0	0	0	0	0	0	2	0	0	0	0
c286158_g2	6	4	0	7	0	0	0	0	0	6	0	0	0	0	0
c1261299_g1	0	0	0	0	0	0	0	0	0	0	0	0	0	0	0
c174401_g1	0	0	0	1	0	0	0	0	0	0	0	0	0	0	0
c107024_g1	0	0	0	0	0	0	0	0	0	0	0	0	0	0	0
c1196471_g1	0	3	0	0	0	0	0	0	0	0	0	0	0	0	0
c422683_g2	0	0	0	0	6	5	9	1	0	0	0	108	106	77	73
c1274858_g1	0	4	0	0	0	0	0	0	0	0	0	0	0	0	0
c1240117_g1	0	0	0	0	0	0	0	0	0	1	0	0	0	0	0
c913474_g1	0	0	0	0	0	0	0	0	0	0	0	0	0	0	0
c1256725_g1	0	0	0	0	0	0	0	0	0	0	2	0	0	0	0
c1098108_g1	0	0	1	0	0	0	0	0	0	0	0	0	0	0	0
c531249_g1	0	0	0	0	0	0	0	0	0	0	0	0	0	0	0
c473571_g6	0	0	0	0	0	0	0	0	1	0	0	0	0	0	0
c441464_g3	7	2	0	1	0	0	0	8	6	1	0	0	0	0	0
c154844_g1	0	1	1	0	0	0	0	3	0	1	8	0	0	0	0
c875174_g1	0	0	0	0	0	0	0	1	0	0	0	0	0	0	0
c855904_g1	0	0	0	0	0	0	0	0	1	0	0	0	0	0	0
c97767_g2	0	0	0	0	0	0	0	1	0	0	0	0	0	0	0
c823934_g1	0	2	0	0	0	0	0	0	0	0	0	0	0	0	0
c541053_g1	0	0	0	0	0	0	0	2	0	0	0	0	0	0	0
c257286_g1	0	0	1	0	0	0	0	0	0	0	0	0	0	0	0
c669458_g1	0	0	0	0	0	0	0	0	0	1	0	0	0	0	0
c331289_g2	0	0	0	0	0	0	0	0	1	0	0	0	0	0	0
c321362_g2	0	0	15	0	0	0	0	0	0	0	0	0	0	0	0
c471141_g2	0	0	1	0	0	0	0	0	0	0	1	0	0	0	0
c161182_g1	2	1	4	0	0	0	0	4	5	0	2	0	0	0	0
c344033_g1	0	1	0	0	0	0	0	0	0	0	0	0	0	0	0
c1044820_g1	0	0	0	0	0	0	0	0	0	0	0	0	0	0	0
c767341_g1	0	0	0	0	0	0	0	0	0	0	0	0	0	0	0
c527833_g1	0	0	0	0	0	0	2	0	0	0	0	0	0	0	0
c614996_g1	0	0	0	0	0	0	0	0	0	0	0	0	0	0	0
c89795_g1	0	0	0	0	0	0	0	0	0	0	0	0	0	0	0
c1272467_g1	0	0	0	0	0	0	0	3	0	0	0	0	0	0	0
c970344_g1	0	0	0	0	0	0	0	0	0	0	0	0	0	0	0
c1274762_g1	1	1	0	0	0	0	0	0	0	0	0	0	0	0	0
c90173_g1	0	1	0	0	0	0	0	0	0	0	3	0	0	0	0
c315389_g1	0	0	0	0	0	0	0	3	6	30	0	0	0	0	0
c81495_g1	0	0	0	0	0	0	0	0	0	0	0	0	0	0	0
c602562_g1	0	0	0	0	0	0	0	0	0	0	0	0	0	0	0
c718306_g1	0	0	0	0	0	0	0	2	2	2	0	0	0	0	0
c789368_g1	0	0	0	0	0	0	0	0	0	0	4	0	0	0	0
c601152_g1	0	0	0	0	0	0	0	0	0	0	0	0	0	0	0
c1144925_g1	0	0	0	0	0	0	0	0	0	0	0	0	0	0	0
c1017299_g1	0	0	0	2	0	0	0	0	0	0	0	0	0	0	0
c1305289_g1	0	0	0	0	0	0	0	0	3	0	0	0	0	0	0
c197337_g1	0	0	0	0	0	0	0	0	0	0	0	0	0	0	0
c441767_g2	2	0	0	0	0	0	0	0	0	0	0	0	0	0	0
c306501_g1	1	0	0	1	0	0	0	0	0	2	1	0	0	0	0
c467590_g2	8	8	0	4	0	0	0	0	8	2	2	0	0	0	0
c1033726_g1	0	0	0	0	0	0	0	0	1	0	0	0	0	0	0
c286819_g1	0	0	0	0	0	0	0	1	0	0	0	0	0	0	0
c203643_g1	8	4	0	6	0	0	0	0	1	0	3	0	0	0	0
c30103_g1	0	0	0	0	0	0	0	0	2	0	0	0	0	0	0
c1109681_g1	0	0	0	0	0	0	0	0	1	0	0	0	0	0	0
c583934_g1	0	0	0	0	0	0	0	0	0	0	0	0	0	0	0
c707945_g1	0	0	0	0	0	0	0	0	4	0	0	0	0	0	0
c688845_g1	0	0	0	0	0	0	0	2	1	0	0	0	0	0	0
c435420_g2	0	0	0	0	0	0	0	0	1	0	0	0	0	0	0
c1310505_g1	0	0	0	0	0	0	0	0	0	0	2	0	0	0	0
c1239465_g1	0	0	0	0	0	0	0	0	0	0	3	0	0	0	0
c746199_g1	0	0	0	0	0	0	0	0	0	0	0	0	0	0	0
c248231_g1	0	1	0	0	0	0	0	0	0	0	0	0	0	0	0
c312261_g1	5	0	0	6	0	0	0	4	4	0	2	0	0	0	0
c199386_g1	2	0	0	0	0	0	0	0	2	0	0	0	0	0	0
c1086953_g1	0	0	0	0	0	0	0	0	0	0	4	0	0	0	0
c301016_g1	517	419	559	590	0	0	0	759	437	444	707	0	0	0	0
c713510_g1	0	0	2	0	0	0	0	0	0	0	0	0	0	0	0
c765260_g1	0	0	0	0	0	0	0	0	2	0	0	0	0	0	0
c661458_g1	0	0	0	0	0	0	0	0	0	0	2	0	0	0	0
c382600_g1	0	16	0	0	0	0	0	22	7	4	0	0	0	0	0
c1174288_g1	0	0	0	0	0	0	0	0	2	0	0	0	0	0	0
c339982_g1	0	4	0	0	0	0	0	15	2	5	0	0	0	0	0
c511964_g1	0	1	0	0	0	0	0	0	0	0	4	0	0	0	0
c199496_g1	0	1	0	0	0	0	0	0	3	0	0	0	0	0	0
c899925_g1	0	0	0	0	0	0	0	0	0	0	0	0	0	0	0
c371726_g1	5	1	0	0	0	0	0	0	0	2	0	0	0	0	0
c683745_g1	0	0	0	0	0	0	0	1	0	0	0	0	0	0	0
c1142170_g1	2	0	0	0	0	0	0	0	0	0	0	0	0	0	0
c1091942_g1	0	0	0	0	0	0	0	2	0	0	0	0	0	0	0
c406974_g4	5	0	0	5	0	0	0	0	2	0	0	0	0	0	0
c400616_g1	0	0	175	0	0	0	0	0	0	0	0	0	0	0	0
c431696_g2	1	0	2	0	0	0	0	3	3	4	6	0	0	0	0
c419288_g1	0	0	0	1	0	0	0	0	0	0	0	0	0	0	0
c346709_g3	0	0	0	0	0	0	0	0	0	0	0	0	0	0	0
c93341_g1	2	1	0	0	0	0	0	0	2	0	0	0	0	0	0
c455768_g6	0	6	0	0	0	0	0	22	15	0	0	0	0	0	0
c221952_g1	0	0	0	0	0	0	0	0	0	0	0	0	0	0	0
c981863_g1	0	0	0	3	0	0	0	0	0	0	0	0	0	0	0
c1037235_g1	0	0	0	0	0	0	0	1	0	0	0	0	0	0	0
c467486_g1	0	0	0	1	0	0	0	0	0	2	0	0	0	0	0
c450666_g2	0	0	0	0	0	0	0	0	0	0	2	0	0	0	0
c297593_g1	0	2	0	0	0	0	0	0	0	0	0	0	0	0	0
c1124438_g1	0	0	0	0	0	0	0	0	0	0	0	0	0	0	0
c809736_g1	2	2	4	1	0	0	0	0	0	0	0	0	0	0	0
c874996_g1	0	0	0	0	0	0	0	0	0	0	0	0	0	0	0
c782358_g1	2	0	0	0	0	0	0	0	0	0	0	0	0	0	0
c638030_g1	0	0	0	0	0	0	0	0	0	0	0	0	0	0	0
c291899_g1	0	0	0	0	0	0	0	0	0	0	0	0	0	0	0
c660890_g1	2	0	0	0	0	0	0	0	0	0	0	0	0	0	0
c917395_g1	2	0	0	0	0	0	0	0	0	0	9	0	0	0	0
c23799_g1	0	0	0	0	0	0	0	0	0	0	2	0	0	0	0
c353196_g1	0	0	0	0	0	0	0	4	0	1	4	0	0	0	0
c862398_g1	0	0	0	0	0	0	0	0	0	0	1	0	0	0	0
c459454_g1	7	3	9	10	0	0	0	9	9	8	20	0	0	0	0
c1284496_g1	0	0	0	0	0	0	0	0	1	0	0	0	0	0	0
c944829_g1	0	0	0	0	0	0	0	0	0	1	0	0	0	0	0
c857061_g1	2	0	0	0	0	0	0	0	0	0	0	0	0	0	0
c462091_g1	21	1	4	18	0	0	0	6	8	10	3	0	0	0	0
c521335_g1	2	0	0	0	0	0	0	0	0	0	0	0	0	0	0
c466684_g2	5	5	19	0	0	0	0	7	8	3	21	0	0	0	0
c441089_g1	9	12	0	0	0	0	0	0	21	5	8	0	0	0	0
c1298667_g1	0	0	0	0	0	0	0	0	0	0	0	0	0	0	0
c1037505_g1	0	0	0	0	0	0	0	0	0	0	0	0	0	0	0
c6774_g1	0	0	0	4	0	0	0	0	0	0	0	0	0	0	0
c76670_g2	3	2	0	0	0	0	0	0	0	0	0	0	0	0	0
c785803_g1	0	0	0	0	0	0	0	0	0	0	5	0	0	0	0
c804074_g1	0	0	0	0	0	0	0	0	1	0	0	0	0	0	0
c1015622_g1	0	0	0	0	0	0	0	0	0	0	0	0	0	0	0
c691971_g1	0	1	0	0	0	0	0	0	2	0	0	0	0	0	0
c1245709_g1	5	0	0	3	0	0	0	0	3	0	0	0	0	0	0
c943280_g1	1	0	0	0	0	0	0	0	0	0	0	0	0	0	0
c1199425_g1	0	0	0	0	0	0	0	0	0	0	2	0	0	0	0
c1029509_g1	0	0	0	0	0	0	0	0	0	0	0	0	0	0	0
c250136_g1	0	0	0	0	0	0	4	0	0	0	0	682	112	84	109
c227966_g1	0	0	0	0	0	0	0	0	3	0	17	0	0	0	0
c1036114_g1	0	0	0	0	0	0	0	0	0	0	2	0	0	0	0
c501054_g1	0	0	0	0	0	0	0	0	1	0	0	0	0	0	0
c816029_g1	0	0	0	0	0	0	0	0	0	0	0	0	0	0	0
c659282_g1	0	2	0	0	0	0	0	0	0	0	6	0	0	0	0
c131390_g2	0	0	5	0	0	0	0	0	0	0	0	0	0	0	0
c944063_g1	0	0	0	1	0	0	0	0	0	0	0	0	0	0	0
c817390_g1	0	0	0	0	0	0	0	0	1	0	2	0	0	0	0
c570263_g1	0	0	0	1	0	0	0	0	0	0	0	0	0	0	0
c135139_g1	0	0	0	0	0	0	0	0	0	0	0	0	0	0	0
c1091870_g1	0	0	0	0	2	0	3	0	0	0	0	0	0	0	0
c917120_g1	0	0	0	0	0	0	0	0	0	0	1	0	0	0	0
c170014_g1	0	0	0	0	0	0	0	0	0	0	0	0	0	0	0
c1290205_g1	0	0	0	0	0	0	0	0	0	0	0	0	0	0	0
c471156_g1	374	524	227	308	0	0	0	234	414	210	562	0	0	0	0
c328402_g2	0	0	0	0	0	0	0	0	0	0	0	0	0	0	0
c1261575_g1	0	2	0	0	0	0	0	0	1	1	0	0	0	0	0
c472899_g5	0	0	0	0	0	0	0	1	1	0	0	0	0	0	0
c1070396_g1	0	0	0	0	0	0	0	6	0	0	0	0	0	0	0
c419438_g1	0	0	0	0	0	0	0	0	0	1	0	0	0	0	0
c1214590_g1	2	0	0	0	0	0	0	0	0	0	7	0	0	0	0
c725708_g1	0	0	0	5	0	0	0	0	0	0	0	0	0	0	0
c496735_g1	2	0	0	1	0	0	0	0	0	0	0	0	0	0	0
c821474_g1	0	0	0	0	0	0	0	0	0	0	1	0	0	0	0
c403061_g2	0	1	0	0	0	0	0	0	0	0	1	0	0	0	0
c120127_g2	0	0	0	0	0	0	0	2	0	0	1	0	0	0	0
c1302667_g1	0	0	0	0	0	0	0	0	0	1	0	0	0	0	0
c1023618_g1	0	0	1	0	0	0	0	0	0	0	0	0	0	0	0
c1230667_g1	0	3	0	0	0	0	0	0	0	0	0	0	0	0	0
c117743_g1	1	2	0	2	0	0	0	0	4	4	0	0	0	0	0
c444178_g2	15	1	12	0	0	0	0	2	4	1	25	0	0	0	0
c591953_g1	0	0	0	0	0	0	1	0	0	0	0	0	0	0	0
c714710_g1	0	0	0	4	0	0	0	0	0	0	0	0	0	0	0
c494847_g1	0	1	0	0	0	0	0	0	4	0	0	0	0	0	0
c417106_g1	0	0	0	0	0	0	0	0	0	0	1	0	0	0	0
c293734_g1	0	0	0	0	0	0	0	0	0	0	0	0	0	0	0
c309304_g1	2	2	0	0	0	0	0	0	0	0	0	0	0	0	0
c18701_g1	0	0	3	0	0	0	0	0	0	0	0	0	0	0	0
c1279412_g1	2	0	0	0	0	0	0	0	0	0	0	0	0	0	0
c132530_g1	0	0	0	10	0	0	0	0	0	0	0	0	0	0	0
c1237965_g1	0	0	0	0	0	0	0	0	0	0	0	0	0	0	0
c622198_g1	0	2	0	0	0	0	0	0	0	0	0	0	0	0	0
c1204032_g1	0	0	1	0	0	0	0	0	0	0	0	0	0	0	0
c1197682_g1	0	0	0	1	0	0	0	0	0	0	0	0	0	0	0
c1316458_g1	0	1	0	0	0	0	0	0	0	0	0	0	0	0	0
c895411_g1	1	0	0	0	0	0	0	0	0	0	0	0	0	0	0
c237011_g1	0	0	1	0	0	0	0	0	1	0	1	0	0	0	0
c363354_g2	0	0	0	0	29	17	9	0	4	0	0	140	74	58	60
c959231_g1	0	0	0	0	0	0	0	0	1	0	0	0	0	0	0
c194051_g1	0	0	0	0	0	0	0	2	0	0	0	0	0	0	0
c101639_g1	1	0	0	0	0	0	0	0	0	0	0	0	0	0	0
c933187_g1	0	0	0	0	0	0	0	0	0	0	3	0	0	0	0
c848761_g1	0	1	0	0	0	0	0	0	0	0	0	0	0	0	0
c895754_g1	0	0	0	0	0	0	0	0	0	1	0	0	0	0	0
c1198037_g1	0	0	0	0	0	0	0	0	0	3	0	0	0	0	0
c55164_g1	2	0	0	0	0	0	0	0	1	0	0	0	0	0	0
c487232_g1	0	0	0	0	0	0	0	0	1	2	0	0	0	0	0
c853546_g1	0	0	0	0	0	0	0	0	0	0	0	0	0	0	0
c531889_g1	0	0	0	2	0	0	0	0	0	0	0	0	0	0	0
c687019_g1	0	0	0	7	0	0	0	0	1	0	0	0	0	0	0
c1279615_g1	0	6	0	0	0	0	0	0	0	0	0	0	0	0	0
c503860_g1	1	1	0	0	0	0	0	0	1	0	2	0	0	0	0
c753291_g1	0	0	0	0	0	0	0	0	1	0	0	0	0	0	0
c450391_g2	0	0	1	0	0	0	0	0	0	0	1	0	0	0	0
c373027_g1	0	0	0	0	10	15	22	0	0	0	0	30	53	39	63
c1068149_g1	0	0	0	0	0	0	0	0	0	2	0	0	0	0	0
c785962_g1	0	0	0	0	0	0	0	0	0	6	0	0	0	0	0
c1234571_g1	0	0	12	0	0	0	0	0	0	0	0	0	0	0	0
c766630_g1	0	0	0	0	0	0	0	0	1	0	0	0	0	0	0
c358317_g1	4	0	0	0	0	0	0	4	18	0	0	0	0	0	0
c767682_g1	0	5	0	0	0	0	0	0	1	0	0	0	0	0	0
c821487_g1	0	0	2	0	0	0	0	0	0	7	0	0	0	0	0
c1228294_g1	0	0	0	0	0	0	0	0	1	0	0	0	0	0	0
c463757_g3	1	0	3	0	0	0	0	2	6	0	0	0	0	0	0
c408989_g1	0	0	38	0	0	0	0	0	0	0	0	0	0	0	0
c197085_g1	0	0	0	0	0	0	0	0	1	0	0	0	0	0	0
c692233_g1	0	0	0	0	0	0	0	0	0	0	7	0	0	0	0
c801991_g1	0	0	0	3	0	0	0	0	0	0	0	0	0	0	0
c247166_g1	0	1	0	1	0	0	0	4	3	0	0	0	0	0	0
c375859_g2	3	0	2	0	0	0	0	0	0	4	0	0	0	0	0
c950883_g1	0	0	0	0	0	1	0	0	0	0	0	0	0	0	0
c310380_g1	0	2	0	0	0	0	0	1	0	0	0	0	0	0	0
c1114963_g1	0	0	1	0	0	0	0	0	0	0	0	0	0	0	0
c1202450_g1	0	0	0	0	0	0	0	0	0	4	0	0	0	0	0
c600057_g1	0	0	0	0	0	0	0	0	1	0	0	0	0	0	0
c1235782_g1	0	0	0	0	0	0	0	2	0	0	0	0	0	0	0
c1162936_g1	0	0	0	0	0	0	0	0	0	0	1	0	0	0	0
c517066_g1	0	0	1	0	0	0	0	0	0	0	0	0	0	0	0
c1298318_g1	0	0	0	0	3	1	5	0	0	0	0	0	0	0	0
c518089_g1	4	0	0	0	0	0	0	1	0	0	0	0	0	0	0
c1276243_g1	0	0	0	0	0	0	0	0	0	3	0	0	0	0	0
c360398_g1	0	0	4	1	0	0	0	0	0	0	0	0	0	0	0
c183908_g1	0	3	0	0	0	0	0	2	1	0	0	0	0	0	0
c126137_g2	0	0	0	0	0	0	0	0	0	0	0	0	0	0	0
c664983_g1	0	0	0	0	0	0	0	0	0	0	0	0	0	0	0
c1003005_g1	0	0	0	0	0	0	0	2	3	0	0	0	0	0	0
c1078531_g1	0	0	7	0	0	0	0	0	0	0	0	0	0	0	0
c820356_g1	0	0	0	3	0	0	0	0	0	0	0	0	0	0	0
c795977_g1	0	0	0	0	0	0	0	0	0	0	0	0	0	0	0
c527678_g1	0	0	0	0	0	0	0	0	9	0	0	0	0	0	0
c62303_g1	1	3	7	2	0	0	0	0	0	0	0	0	0	0	0
c463615_g1	0	0	0	5	0	0	0	5	1	4	0	0	0	0	0
c315622_g2	0	1	0	0	0	0	0	0	2	5	0	0	0	0	0
c846097_g1	0	0	0	3	0	0	0	0	0	0	0	0	0	0	0
c458694_g9	2	0	0	6	0	0	0	0	3	0	0	0	0	0	0
c782626_g1	0	0	0	1	0	0	0	0	0	0	0	0	0	0	0
c232140_g2	0	0	0	0	0	0	0	0	0	0	0	0	0	0	0
c1159188_g1	0	0	0	0	0	0	0	3	0	0	0	0	0	0	0
c485437_g1	14	0	0	0	0	0	0	0	0	0	0	0	0	0	0
c350791_g2	0	0	0	0	0	0	0	0	0	0	0	0	0	0	0
c1076800_g1	0	1	0	0	0	0	0	0	0	0	1	0	0	0	0
c1189549_g1	0	0	0	0	1	0	0	0	0	0	0	6	7	12	13
c553501_g1	0	0	3	0	0	0	0	0	0	0	0	0	0	0	0
c766063_g1	0	0	0	0	0	0	0	0	0	0	0	0	0	0	0
c462223_g1	278	300	218	254	0	0	0	733	234	251	471	0	0	0	0
c1194297_g1	0	0	0	0	0	0	0	0	4	0	0	0	0	0	0
c4013_g1	0	0	3	0	0	0	0	0	0	0	1	0	0	0	0
c1232555_g1	0	0	0	0	0	0	0	0	0	0	0	0	0	0	0
c240640_g1	0	0	0	0	0	0	0	0	0	1	0	0	0	0	0
c1084345_g1	0	0	1	0	0	0	0	0	0	0	0	0	0	0	0
c1042937_g1	0	1	0	0	0	0	0	0	0	0	0	0	0	0	0
c974249_g1	0	0	0	0	0	0	0	0	1	0	0	0	0	0	0
c986630_g1	1	0	0	0	0	0	0	0	0	0	0	0	0	0	0
c35829_g1	0	2	0	0	0	0	0	0	0	0	0	0	0	0	0
c169005_g2	0	0	0	0	0	0	0	0	1	0	0	0	0	0	0
c783845_g1	0	0	0	0	0	0	0	0	0	0	0	0	0	0	0
c319001_g1	0	1	26	0	0	0	0	0	4	0	0	0	0	0	0
c1230650_g1	0	0	0	0	0	0	0	0	1	0	0	0	0	0	0
c1293305_g1	0	0	1	0	0	0	0	0	0	0	1	0	0	0	0
c580275_g1	0	0	0	0	0	0	0	0	0	0	3	0	0	0	0
c401092_g1	1	0	0	4	0	0	0	0	2	0	6	0	0	0	0
c1279043_g1	0	0	0	0	0	0	0	2	0	0	0	0	0	0	0
c327060_g2	0	0	0	0	0	0	0	0	0	0	1	0	0	0	0
c954538_g1	1	0	0	0	0	0	0	0	0	0	0	0	0	0	0
c514066_g1	0	0	0	0	0	0	0	0	0	0	1	0	0	0	0
c1115078_g1	0	0	0	0	0	0	0	0	3	0	0	0	0	0	0
c450988_g2	5	3	5	7	0	0	0	4	2	1	3	0	0	0	0
c861795_g1	0	0	0	0	0	0	0	0	0	0	0	0	0	0	0
c753658_g1	0	0	0	0	0	0	0	0	0	0	0	0	0	0	0
c456850_g1	162	93	188	254	0	0	0	411	155	178	225	0	0	0	0
c1007358_g1	0	0	0	0	0	4	0	0	0	0	0	46	16	5	7
c1076133_g1	0	0	1	0	0	0	0	0	0	0	0	0	0	0	0
c485102_g1	0	0	0	0	0	0	0	1	0	0	0	0	0	0	0
c742741_g1	0	0	2	0	0	0	0	0	0	0	0	0	0	0	0
c677415_g1	0	0	0	0	0	0	0	0	0	0	1	0	0	0	0
c1194432_g1	3	0	0	4	0	0	0	0	0	1	0	0	0	0	0
c540386_g1	1	0	0	2	0	0	0	0	0	0	0	0	0	0	0
c472117_g1	0	0	0	0	0	0	0	0	1	1	0	0	0	0	0
c857001_g1	0	0	1	0	0	0	0	0	0	0	0	0	0	0	0
c1275558_g1	0	0	0	0	0	0	0	0	3	0	0	0	0	0	0
c1216220_g1	0	0	0	0	0	0	0	0	0	0	1	0	0	0	0
c1036545_g1	0	0	0	0	0	0	0	0	0	0	0	0	0	0	0
c1059663_g1	0	0	0	0	0	0	0	0	0	0	2	0	0	0	0
c274420_g1	0	0	3	0	0	0	0	0	0	0	0	0	0	0	0
c467301_g2	16	14	10	27	0	0	0	55	10	32	48	0	0	0	0
c1170802_g1	0	0	0	1	0	0	0	0	0	0	0	0	0	0	0
c908380_g1	0	0	0	0	0	0	0	0	1	0	0	0	0	0	0
c924237_g1	0	0	6	0	0	0	0	0	0	4	0	0	0	0	0
c474833_g1	116	148	263	184	0	0	0	380	149	143	312	0	0	0	0
c182934_g1	0	0	0	2	0	0	0	0	0	0	0	0	0	0	0
c63468_g1	0	0	0	0	0	0	0	0	2	0	2	0	0	0	0
c803185_g1	0	0	0	0	4	0	6	0	1	0	1	0	0	0	0
c472996_g5	0	0	0	0	0	0	0	0	0	0	0	0	0	0	0
c1299944_g1	0	0	0	0	0	0	0	0	1	0	0	0	0	0	0
c816053_g1	0	0	0	0	0	0	0	0	2	0	0	0	0	0	0
c523885_g1	3	0	0	0	0	0	0	0	0	0	0	0	0	0	0
c366916_g1	0	0	0	0	0	0	0	0	0	0	0	0	0	0	0
c352515_g1	0	0	0	0	0	0	0	0	0	0	1	0	0	0	0
c368454_g1	0	0	0	0	0	0	0	2	2	4	5	0	0	0	0
c944723_g1	0	0	0	0	0	0	0	0	0	2	0	0	0	0	0
c329757_g1	1	1	0	0	0	0	0	0	4	0	0	0	0	0	0
c748449_g1	0	0	0	0	0	0	0	0	0	0	2	0	0	0	0
c471342_g1	14	13	5	5	0	0	0	9	5	3	12	0	0	0	0
c464413_g2	0	1	1	0	0	0	0	1	2	3	0	0	0	0	0
c238598_g1	0	1	0	0	0	0	0	0	1	1	0	0	0	0	0
c981145_g1	0	0	0	1	0	0	0	0	0	0	0	0	0	0	0
c1292292_g1	0	0	0	0	0	0	0	0	0	0	0	0	0	0	0
c429782_g2	1	0	0	4	0	0	0	5	0	0	0	0	0	0	0
c1210072_g1	2	1	0	0	0	0	0	0	0	0	0	0	0	0	0
c792060_g1	0	0	0	5	0	0	0	0	0	0	0	0	0	0	0
c1262639_g1	4	0	0	0	0	0	0	0	0	0	0	0	0	0	0
c103591_g2	0	0	0	0	0	0	0	0	0	0	0	0	0	0	0
c1179941_g1	0	0	0	1	0	0	0	0	0	0	0	0	0	0	0
c1003214_g1	0	0	0	0	0	0	0	0	0	1	3	24	22	21	16
c1019534_g1	0	0	0	0	0	0	0	0	0	0	1	0	0	0	0
c1208532_g1	1	1	0	0	0	0	0	0	1	0	0	0	0	0	0
c1114490_g1	2	0	0	0	0	0	0	0	0	0	0	0	0	0	0
c288362_g1	1	0	0	0	0	0	0	0	0	0	0	0	0	0	0
c79648_g2	0	0	0	0	0	0	0	0	0	0	4	0	0	0	0
c642039_g1	0	0	0	0	0	0	0	0	0	0	6	0	0	0	0
c631655_g1	0	0	0	0	0	0	0	0	0	0	2	0	0	0	0
c199194_g1	0	0	0	15	0	0	0	0	0	0	0	0	0	0	0
c379877_g3	0	0	0	0	0	0	0	0	2	0	0	0	0	0	0
c1113622_g1	2	1	0	0	0	0	0	0	9	0	1	0	0	0	0
c743599_g1	0	0	0	0	0	0	0	0	0	2	0	0	0	0	0
c594527_g1	0	0	0	0	0	0	0	0	0	1	0	0	0	0	0
c576074_g1	0	0	0	0	0	0	0	0	0	0	3	0	0	0	0
c507961_g1	1	1	0	0	0	0	0	0	0	0	5	0	0	0	0
c713002_g1	0	0	3	0	0	0	0	0	0	0	0	0	0	0	0
c419419_g1	0	0	1	0	0	0	0	10	3	0	4	0	0	0	0
c162769_g1	1	0	0	0	0	0	0	4	0	0	0	0	0	0	0
c690309_g1	0	0	0	0	0	0	0	0	0	0	0	0	0	0	0
c746115_g1	1	0	0	2	0	0	0	0	0	0	0	0	0	0	0
c138763_g1	0	0	0	0	0	0	0	0	3	0	0	0	0	0	0
c626223_g1	0	0	0	0	0	0	0	0	0	0	3	0	0	0	0
c274652_g2	0	0	0	0	0	0	0	0	0	0	0	0	0	0	0
c4726_g1	1	0	1	0	0	0	0	0	0	0	0	0	0	0	0
c147982_g1	0	1	0	1	0	0	0	0	2	2	0	0	0	0	0
c1246647_g1	1	0	0	0	0	0	0	0	0	0	0	0	0	0	0
c265205_g1	0	0	0	0	0	0	0	0	0	0	2	0	0	0	0
c147742_g1	8	4	5	2	0	0	0	0	7	2	12	0	0	0	0
c123872_g1	0	0	8	0	0	0	0	0	0	0	0	0	0	0	0
c471616_g12	1	0	3	10	0	0	0	0	0	0	3	0	0	0	0
c1190637_g1	0	0	0	0	0	0	0	1	0	0	0	0	0	0	0
c672026_g1	0	0	0	0	0	0	0	0	1	0	0	0	0	0	0
c1289370_g1	0	0	0	0	0	0	0	0	0	0	0	0	0	0	0
c1125347_g1	0	0	0	0	0	0	3	0	0	0	0	0	0	0	0
c370950_g1	0	0	0	0	0	0	0	0	0	0	0	0	0	0	0
c259896_g1	2	0	0	0	0	0	0	0	0	7	0	0	0	0	0
c1227618_g1	1	0	0	0	0	0	0	0	0	0	0	0	0	0	0
c1141553_g1	0	0	0	0	0	0	0	0	0	4	0	0	0	0	0
c186289_g1	2	3	4	0	0	0	0	0	0	0	0	0	0	0	0
c110357_g1	0	0	0	0	0	0	0	0	0	0	3	0	0	0	0
c1226730_g1	13	1	0	0	0	0	0	0	0	1	0	0	0	0	0
c1201879_g1	0	0	0	0	0	2	0	0	0	0	0	0	0	0	0
c222897_g1	0	0	0	0	0	0	0	0	0	0	0	0	0	0	0
c395513_g1	0	0	0	0	0	0	0	0	0	1	0	0	0	0	0
c757537_g1	0	0	0	0	2	2	0	0	0	0	0	0	0	0	0
c575293_g1	0	0	0	0	3	0	0	0	0	0	0	0	0	0	0
c1111782_g1	0	0	1	3	0	0	0	0	0	0	0	0	0	0	0
c1317882_g1	0	0	0	0	0	0	0	0	2	0	0	0	0	0	0
c1160160_g1	0	0	1	0	0	0	0	0	1	0	0	0	0	0	0
c1305841_g1	0	3	0	0	0	0	0	0	0	0	0	0	0	0	0
c76773_g1	0	0	0	1	0	0	0	0	0	0	2	0	0	0	0
c345108_g1	0	0	0	0	0	0	0	0	0	1	0	0	0	0	0
c1302933_g1	0	0	0	0	0	0	0	0	0	0	0	0	0	0	0
c942419_g1	0	0	0	9	0	0	0	0	0	1	0	0	0	0	0
c731030_g1	0	0	0	0	0	0	0	0	3	0	0	0	0	0	0
c851249_g1	0	0	0	0	0	0	0	0	0	0	0	0	0	0	0
c612802_g1	0	0	0	0	0	0	0	0	0	0	0	0	0	0	0
c288433_g1	0	0	0	0	0	0	0	0	0	0	0	0	0	0	0
c191332_g1	0	0	0	4	0	0	0	0	0	0	0	0	0	0	0
c945527_g1	0	0	0	0	0	0	0	0	0	0	0	0	0	0	0
c468377_g10	0	1	0	3	0	0	0	0	0	0	0	0	0	0	0
c747043_g1	0	0	0	0	0	0	0	2	0	0	0	0	0	0	0
c262975_g1	0	0	0	1	0	0	0	0	1	0	1	0	0	0	0
c958819_g1	0	0	0	0	0	0	0	3	0	0	0	0	0	0	0
c379951_g1	0	0	0	0	0	0	0	0	0	1	0	0	0	0	0
c1076247_g1	0	2	0	0	0	0	0	0	0	0	0	0	0	0	0
c104705_g2	1	0	0	0	0	0	0	0	0	0	0	0	0	0	0
c989548_g1	0	0	0	0	0	0	0	0	0	0	0	0	0	0	0
c954161_g1	0	0	0	0	0	0	0	0	0	0	0	0	0	0	0
c84131_g2	0	0	0	0	0	1	0	0	0	0	0	510	118	95	110
c471864_g7	0	0	2	0	0	0	0	0	0	0	0	0	0	0	0
c17202_g2	3	1	1	0	0	0	0	0	0	0	0	0	0	0	0
c598702_g1	0	0	0	0	0	0	0	0	0	2	0	0	0	0	0
c961776_g1	0	2	0	0	0	0	0	0	3	0	0	0	0	0	0
c477239_g3	3	2	2	1	0	0	0	0	4	2	1	0	0	0	0
c1316778_g1	0	0	0	0	0	1	0	0	0	0	0	0	0	0	0
c455201_g1	6	10	0	12	0	0	0	1	19	4	45	0	0	0	0
c804734_g1	0	0	0	0	2	0	0	0	0	0	0	0	0	0	0
c387725_g1	0	0	0	0	0	0	0	0	0	2	0	0	0	0	0
c297250_g3	0	0	0	0	0	0	0	0	0	0	0	0	0	0	0
c947376_g1	7	0	6	0	0	0	0	4	0	1	0	0	0	0	0
c837926_g1	0	0	0	0	0	0	0	1	0	0	0	0	0	0	0
c720073_g1	0	0	1	0	0	0	0	0	0	0	0	0	0	0	0
c275502_g1	7	0	0	1	0	0	0	0	2	3	4	0	0	0	0
c991955_g1	0	0	0	0	0	0	0	1	0	0	2	0	0	0	0
c520706_g1	0	0	0	0	0	0	0	0	0	0	0	0	0	0	0
c1290911_g1	0	0	1	0	0	0	0	0	0	0	0	0	0	0	0
c489339_g1	3	2	0	0	0	0	0	0	0	0	0	0	0	0	0
c105317_g2	0	0	9	0	0	0	0	0	0	0	0	0	0	0	0
c999277_g1	3	1	0	0	0	0	0	0	0	0	0	0	0	0	0
c474877_g7	1	0	0	0	0	0	0	0	0	0	0	0	0	0	0
c162940_g1	3	0	0	0	0	0	0	1	0	0	0	0	0	0	0
c960427_g1	0	0	0	0	0	0	0	0	0	0	2	0	0	0	0
c888150_g1	5	0	0	0	0	0	0	0	0	0	0	0	0	0	0
c472413_g8	0	1	0	0	0	0	0	0	8	1	1	0	0	0	0
c73978_g1	3	0	0	0	0	0	0	0	0	0	0	0	0	0	0
c451734_g1	23	7	6	5	0	0	0	10	7	0	15	0	0	0	0
c535322_g1	0	0	0	0	0	1	1	0	0	0	0	188	80	75	48
c829813_g1	0	0	0	0	0	0	0	0	0	0	1	0	0	0	0
c773843_g1	0	0	2	0	0	0	0	0	0	0	0	0	0	0	0
c53822_g1	0	0	0	0	0	0	0	0	0	0	2	0	0	0	0
c626777_g1	0	0	0	0	0	0	0	0	0	0	0	0	0	0	0
c186537_g1	1	1	0	0	0	0	0	13	12	0	2	0	0	0	0
c1190699_g1	0	0	0	0	0	0	0	0	1	0	0	0	0	0	0
c121679_g1	0	0	0	2	0	0	0	0	0	0	0	0	0	0	0
c293839_g1	0	0	0	1	0	0	0	0	0	0	0	0	0	0	0
c473900_g1	35	22	21	20	0	0	0	11	28	8	26	0	0	0	0
c1233663_g1	2	0	0	0	0	0	0	0	0	0	0	0	0	0	0
c686983_g1	0	0	0	0	0	0	0	0	0	0	1	0	0	0	0
c678469_g1	0	0	0	0	0	0	0	0	0	0	0	0	0	0	0
c1320185_g1	0	0	0	0	0	0	0	0	0	1	0	0	0	0	0
c737106_g1	0	0	0	0	0	0	0	0	0	0	0	0	0	0	0
c247150_g2	0	0	0	0	0	0	0	0	0	0	0	0	0	0	0
c1315973_g1	0	0	0	0	0	0	0	0	0	0	1	0	0	0	0
c316721_g1	287	239	611	478	0	1	0	688	327	523	775	0	0	0	0
c1029239_g1	0	0	0	0	0	0	0	0	0	0	1	0	0	0	0
c444572_g2	7	0	0	0	0	0	0	0	5	9	2	0	0	0	0
c81838_g2	0	0	0	0	0	0	0	0	0	0	0	0	0	0	0
c771687_g1	0	0	0	0	0	0	0	0	0	0	0	0	0	0	0
c568713_g1	0	0	0	0	0	0	0	0	0	0	0	0	0	0	0
c474084_g1	3	4	1	1	0	0	0	1	4	2	6	0	0	0	0
c273798_g1	0	4	0	0	0	0	0	0	6	1	7	0	0	0	0
c738171_g1	0	0	0	0	0	0	0	0	0	0	0	0	0	0	0
c388997_g1	0	0	0	0	0	0	0	0	0	5	0	0	0	0	0
c712193_g1	0	0	1	0	0	0	0	0	0	6	0	0	0	0	0
c107270_g1	0	0	0	0	0	0	0	0	0	0	0	0	0	0	0
c190096_g1	0	0	1	0	0	0	0	0	0	0	1	0	0	0	0
c995528_g1	0	0	0	0	0	0	0	0	1	0	0	0	0	0	0
c848150_g1	0	0	0	0	0	0	0	0	0	0	5	0	0	0	0
c423523_g3	0	0	0	0	0	0	0	0	0	5	3	0	0	0	0
c1204707_g1	3	0	0	0	0	0	0	0	0	0	0	0	0	0	0
c946358_g1	0	2	0	0	0	0	0	1	0	0	0	0	0	0	0
c971817_g1	0	0	0	1	0	0	0	0	0	0	2	0	0	0	0
c1256897_g1	0	0	0	3	0	0	0	0	0	0	0	0	0	0	0
c1313675_g1	0	0	0	0	0	0	1	0	0	0	0	0	0	0	0
c784070_g1	0	0	0	0	13	0	0	0	0	0	0	0	0	0	0
c753520_g1	0	3	0	0	0	0	0	0	0	0	0	0	0	0	0
c474651_g3	2	9	0	0	0	0	0	0	0	0	0	0	0	0	0
c615221_g1	0	0	0	0	0	0	0	0	0	0	1	0	0	0	0
c399144_g1	0	0	0	0	1	0	0	0	0	0	0	7	22	13	29
c66094_g1	1	0	0	0	0	0	0	0	0	0	0	0	0	0	0
c533246_g1	0	0	0	0	0	0	0	0	0	0	0	0	0	0	0
c357596_g2	1	0	0	0	0	0	0	0	0	0	3	0	0	0	0
c754482_g1	0	0	0	0	0	0	0	1	0	0	0	0	0	0	0
c152042_g2	0	0	0	0	0	0	0	0	0	0	0	0	0	0	0
c1236480_g1	1	0	0	5	0	0	0	0	0	4	1	0	0	0	0
c566091_g1	0	0	0	0	0	0	0	0	0	0	1	0	0	0	0
c1139380_g1	0	0	0	0	0	0	0	0	2	0	0	0	0	0	0
c418377_g2	0	0	0	0	0	0	0	0	0	0	0	0	0	0	0
c521489_g1	0	0	0	0	0	0	0	0	0	2	7	0	0	0	0
c100151_g1	0	0	0	0	0	0	0	0	0	0	0	0	0	0	0
c893389_g1	0	0	0	0	0	0	0	0	0	0	0	0	0	0	0
c657375_g1	0	0	0	0	0	0	0	0	1	0	0	0	0	0	0
c663018_g1	1	0	0	0	0	0	0	0	0	0	0	0	0	0	0
c461926_g3	4	3	0	1	0	0	0	2	4	0	15	0	0	0	0
c318499_g2	0	0	0	1	0	0	0	0	0	0	4	0	0	0	0
c193060_g2	0	0	0	0	0	0	0	1	0	0	0	0	0	0	0
c270351_g1	6	0	0	0	0	0	0	1	4	0	0	0	0	0	0
c220649_g1	0	0	0	0	0	0	0	0	2	0	0	0	0	0	0
c91538_g1	0	0	0	0	0	0	0	0	0	0	0	0	0	0	0
c1042949_g1	0	0	0	0	1	0	0	0	0	0	0	8	5	4	3
c1318283_g1	0	0	1	0	0	0	0	0	0	0	0	0	0	0	0
c185580_g1	0	0	0	0	0	0	0	0	0	0	0	0	0	0	0
c1084550_g1	0	0	0	0	0	0	0	1	0	0	0	0	0	0	0
c247454_g1	0	1	1	0	0	0	0	0	0	0	0	0	0	0	0
c1299171_g1	0	0	0	2	0	0	0	0	0	0	0	0	0	0	0
c192799_g1	0	0	0	0	0	0	0	0	0	0	0	0	0	0	0
c911008_g1	0	0	0	0	0	0	0	0	0	4	0	0	0	0	0
c539134_g1	0	0	2	0	0	0	0	0	0	0	0	0	0	0	0
c360225_g3	1	0	1	0	0	0	0	0	1	0	0	0	0	0	0
c1282204_g1	0	0	0	0	0	0	0	0	0	0	1	0	0	0	0
c509114_g1	0	0	0	2	0	0	0	0	0	0	0	0	0	0	0
c748883_g1	0	0	0	0	0	0	0	0	0	0	1	0	0	0	0
c444906_g2	0	0	75	0	0	0	0	0	0	0	0	0	0	0	0
c322856_g1	0	0	0	0	0	0	0	0	0	0	3	0	0	0	0
c282904_g1	0	0	0	0	0	0	0	0	0	0	0	0	0	0	0
c1187848_g1	0	0	0	3	0	0	0	0	0	0	1	0	0	0	0
c277612_g2	0	7	0	0	0	0	0	0	0	0	0	0	0	0	0
c856975_g1	0	0	0	0	0	0	0	0	0	0	0	0	0	0	0
c173205_g2	0	0	0	0	0	0	0	0	0	0	0	0	0	0	0
c200170_g1	0	0	0	0	0	0	0	1	0	0	0	0	0	0	0
c746048_g1	4	0	0	0	0	0	0	2	0	0	0	0	0	0	0
c348279_g1	0	0	0	0	0	0	0	1	0	0	0	0	0	0	0
c931045_g1	0	0	0	0	0	0	0	0	1	0	0	0	0	0	0
c133209_g1	0	0	0	0	0	0	0	0	7	7	0	0	0	0	0
c1316377_g1	0	0	0	0	0	0	0	0	2	0	0	0	0	0	0
c280354_g1	1	2	0	0	0	0	0	0	3	0	1	0	0	0	0
c1299989_g1	0	0	0	0	0	2	2	0	0	0	0	0	0	0	0
c677035_g1	13	3	0	0	0	0	0	1	5	5	0	0	0	0	0
c433902_g1	0	12	0	0	0	0	0	0	21	8	1	0	0	0	0
c311503_g3	0	0	0	0	0	0	0	0	0	0	0	0	0	0	0
c241716_g1	0	0	0	0	0	0	0	0	0	1	0	0	0	0	0
c842344_g1	0	0	0	0	0	0	0	0	5	0	0	0	0	0	0
c477048_g13	0	1	0	0	0	0	0	0	0	0	0	0	0	0	0
c458912_g2	21	5	0	9	0	0	0	17	23	6	3	0	0	0	0
c917199_g1	0	0	0	0	0	2	3	0	0	0	0	140	18	18	24
c60720_g2	0	1	0	0	0	0	0	0	2	0	0	0	0	0	0
c309474_g1	4	4	5	0	0	0	0	4	11	0	9	0	0	0	0
c581570_g1	0	0	0	0	0	0	0	0	2	0	0	0	0	0	0
c539303_g1	0	2	0	0	0	0	0	0	0	0	0	0	0	0	0
c537225_g1	0	0	0	0	0	0	0	0	1	0	1	0	0	0	0
c1239988_g1	7	0	0	0	0	0	0	0	2	0	0	0	0	0	0
c449110_g1	65	44	75	139	0	0	0	133	81	169	189	0	0	0	0
c168549_g1	0	0	0	0	0	0	0	0	0	0	0	0	0	0	0
c1156900_g1	1	0	0	0	0	0	0	0	0	0	1	0	0	0	0
c677866_g1	0	0	0	0	0	0	0	0	0	1	0	0	0	0	0
c813315_g1	0	0	1	0	0	0	0	0	0	0	0	0	0	0	0
c453709_g1	16	0	0	0	0	0	0	0	6	4	25	0	0	0	0
c171208_g1	0	0	0	0	0	0	0	0	3	0	0	0	0	0	0
c1156534_g1	0	0	0	0	0	0	0	0	0	2	0	0	0	0	0
c479764_g7	2	0	0	0	0	0	0	0	1	0	0	0	0	0	0
c326444_g1	0	0	0	0	6	4	1	0	0	0	0	1	1	1	0
c673843_g1	1	0	0	0	0	0	0	0	0	0	0	0	0	0	0
c5457_g1	0	0	0	0	0	0	0	0	0	0	0	0	0	0	0
c322988_g1	1	0	0	0	0	0	0	2	0	5	1	0	0	0	0
c1086680_g1	0	0	0	0	0	0	0	0	0	0	0	0	0	0	0
c80121_g1	0	0	0	0	0	0	0	0	0	0	0	0	0	0	0
c949635_g1	0	0	0	0	0	0	0	0	0	0	2	0	0	0	0
c550301_g1	2	1	0	0	0	0	0	0	0	3	0	0	0	0	0
c718202_g1	0	0	2	0	0	0	0	0	0	0	0	0	0	0	0
c1181122_g1	0	0	2	0	0	0	0	0	0	0	0	0	0	0	0
c504740_g1	0	1	0	0	0	0	0	0	0	0	1	0	0	0	0
c1153670_g1	0	0	0	2	0	0	0	0	0	0	0	0	0	0	0
c1037120_g1	0	0	0	0	0	0	0	0	0	0	0	0	0	0	0
c296298_g1	0	0	0	0	0	0	0	0	0	0	0	0	0	0	0
c70432_g1	0	0	0	0	0	0	0	0	1	0	5	0	0	0	0
c848084_g1	0	0	0	0	0	0	0	0	1	0	0	0	0	0	0
c324957_g1	5	4	0	2	0	0	0	0	0	0	12	0	0	0	0
c919496_g1	0	0	0	0	0	0	0	0	2	0	0	0	0	0	0
c383751_g1	0	0	0	103	0	0	0	0	0	0	0	0	0	0	0
c89170_g2	0	0	0	0	0	0	0	0	0	0	1	0	0	0	0
c88602_g1	0	2	0	0	0	0	0	3	2	3	0	0	0	0	0
c517553_g1	0	0	0	0	0	0	0	0	0	0	5	0	0	0	0
c928103_g1	0	0	5	0	0	0	0	0	0	0	0	0	0	0	0
c461601_g1	0	0	354	0	0	0	0	0	0	0	0	0	0	0	0
c1049921_g1	0	0	0	0	0	0	0	0	1	0	0	0	0	0	0
c1289829_g1	0	0	3	0	0	0	0	0	0	0	0	0	0	0	0
c654775_g1	0	0	0	2	0	0	0	0	0	0	0	0	0	0	0
c1304680_g1	1	0	0	0	0	0	0	0	0	0	0	0	0	0	0
c1201561_g1	0	0	2	0	0	0	0	0	1	0	0	0	0	0	0
c332504_g1	1	0	0	0	0	0	0	0	0	0	0	0	0	0	0
c165336_g1	4	6	0	0	0	0	0	1	0	0	0	0	0	0	0
c1024132_g1	0	0	0	0	0	0	0	2	0	0	0	0	0	0	0
c476601_g2	0	0	7	0	0	0	0	0	1	0	0	0	0	0	0
c1183525_g1	2	0	0	0	0	0	0	0	0	0	0	0	0	0	0
c621471_g1	0	0	0	0	0	0	0	0	0	0	2	0	0	0	0
c292564_g1	0	0	0	0	0	9	10	0	0	0	0	6	0	0	0
c898472_g1	0	0	0	0	0	0	0	0	0	0	1	0	0	0	0
c1297043_g1	0	0	0	0	0	0	0	0	0	0	0	0	0	0	0
c1202631_g1	0	0	0	0	0	0	0	0	1	1	1	0	0	0	0
c118300_g1	2	0	0	1	0	0	0	0	0	4	0	0	0	0	0
c658730_g1	2	0	0	0	0	0	0	0	0	0	0	0	0	0	0
c371897_g1	0	0	0	0	0	0	0	0	0	0	5	0	0	0	0
c367396_g1	0	0	0	166	0	0	0	0	0	0	0	0	0	0	0
c369290_g1	1	0	0	0	0	0	0	0	0	0	0	0	0	0	0
c150616_g1	0	0	0	0	3	1	1	0	0	3	0	37	22	6	18
c1116241_g1	1	2	0	0	0	0	0	0	1	0	1	0	0	0	0
c1128632_g1	0	1	0	0	0	0	0	0	0	0	0	0	0	0	0
c321271_g1	1	0	0	0	0	0	0	0	0	0	0	0	0	0	0
c204280_g1	0	0	0	0	0	0	0	0	0	0	0	0	0	0	0
c1010536_g1	1	0	0	0	0	0	0	0	0	0	0	0	0	0	0
c37239_g1	0	0	1	0	0	0	0	0	0	0	0	0	0	0	0
c192401_g2	0	0	0	0	0	0	0	0	0	1	3	0	0	0	0
c536130_g1	0	0	2	0	0	0	0	0	0	0	0	0	0	0	0
c630525_g1	0	0	0	0	0	0	0	0	4	0	0	0	0	0	0
c589027_g1	0	0	1	0	0	0	0	0	0	1	0	0	0	0	0
c483418_g1	0	0	0	0	0	0	0	0	0	3	0	0	0	0	0
c516070_g1	0	0	0	0	0	0	0	1	0	0	0	0	0	0	0
c478431_g3	1	0	2	0	0	0	0	0	0	0	1	0	0	0	0
c421467_g3	46	0	0	26	0	0	0	1	0	9	5	0	0	0	0
c614833_g1	0	0	0	0	0	0	0	0	2	0	0	0	0	0	0
c987281_g1	0	0	0	0	0	0	0	0	0	0	1	0	0	0	0
c460569_g5	0	1	0	0	0	0	0	0	0	0	3	0	0	0	0
c1127790_g1	0	0	0	2	0	0	0	0	0	0	0	0	0	0	0
c449103_g6	0	1	0	0	0	0	0	0	0	0	0	0	0	0	0
c459732_g1	0	0	0	0	0	0	0	1	0	2	3	0	0	0	0
c1040430_g1	0	0	1	0	0	0	0	0	0	0	0	0	0	0	0
c199689_g1	0	0	0	1	0	0	0	0	0	0	0	0	0	0	0
c94998_g1	0	0	0	0	0	0	0	0	0	8	0	0	0	0	0
c941204_g1	0	0	0	0	0	0	0	0	0	0	2	0	0	0	0
c781675_g1	0	0	0	2	0	0	0	0	0	0	0	0	0	0	0
c442962_g2	1	0	1	0	0	0	0	0	0	4	0	0	0	0	0
c445912_g1	16	8	0	4	0	0	0	28	9	20	17	0	0	0	0
c809065_g1	0	2	0	0	0	0	0	0	1	0	0	0	0	0	0
c560400_g1	0	2	0	0	0	0	0	0	0	0	0	0	0	0	0
c445954_g2	5	1	1	16	0	0	0	0	8	8	1	0	0	0	0
c337188_g1	0	0	0	2	0	0	0	0	5	0	3	0	0	0	0
c576612_g1	0	0	2	0	0	0	0	0	0	0	0	0	0	0	0
c1049412_g1	0	6	0	1	0	0	0	0	0	0	0	0	0	0	0
c363847_g1	3	0	0	0	0	0	0	0	0	0	0	0	0	0	0
c118711_g1	0	0	0	5	0	0	0	0	0	0	0	0	0	0	0
c169203_g1	0	0	0	0	0	0	0	0	0	0	0	0	0	0	0
c776520_g1	0	0	0	0	0	0	0	0	0	0	0	0	0	0	0
c665131_g1	4	0	6	0	0	0	0	0	3	0	0	0	0	0	0
c1144729_g1	0	0	0	0	0	0	0	0	0	0	0	0	0	0	0
c216187_g1	0	0	0	0	0	0	0	0	1	0	1	0	0	0	0
c159355_g2	0	1	1	0	0	0	0	0	0	0	0	0	0	0	0
c274431_g1	0	0	0	1	0	0	0	1	3	5	0	0	0	0	0
c443083_g4	1	0	0	0	0	0	0	0	7	0	20	0	0	0	0
c485728_g1	0	0	0	5	0	0	0	0	0	0	0	0	0	0	0
c130731_g1	0	0	27	0	0	0	0	0	0	0	0	0	0	0	0
c1303150_g1	2	0	0	0	0	0	0	0	0	0	0	0	0	0	0
c128634_g1	0	0	3	0	0	0	0	0	0	0	0	0	0	0	0
c1218877_g1	5	0	0	0	0	0	0	7	0	0	0	0	0	0	0
c125_g1	0	0	0	0	0	0	0	0	0	0	0	0	0	0	0
c1186747_g1	0	0	0	1	0	0	0	0	0	0	0	0	0	0	0
c478358_g3	15	19	1	7	0	0	0	20	9	8	6	0	0	0	0
c443464_g1	12	13	11	14	0	0	0	15	16	10	47	0	0	0	0
c953036_g1	0	0	0	0	0	0	0	0	0	0	0	0	0	0	0
c921724_g1	0	0	0	0	0	0	0	0	0	0	0	0	0	0	0
c1167888_g1	3	0	0	0	0	0	0	0	0	0	0	0	0	0	0
c57099_g1	1	0	0	0	0	0	0	0	0	0	0	0	0	0	0
c1108573_g1	0	0	0	2	0	0	0	0	0	0	0	0	0	0	0
c123215_g1	3	0	0	0	0	0	0	0	0	0	0	0	0	0	0
c30169_g1	0	0	0	0	0	0	0	0	0	0	2	0	0	0	0
c309363_g1	0	0	0	0	0	0	0	0	0	0	0	0	0	0	0
c923977_g1	0	0	0	0	0	0	0	0	0	1	1	0	0	0	0
c698266_g1	0	0	0	0	0	0	0	0	0	0	3	0	0	0	0
c447679_g2	0	0	0	0	0	0	0	0	0	0	0	0	0	0	0
c731768_g1	0	0	0	0	0	0	0	0	0	0	2	0	0	0	0
c910451_g1	1	0	0	0	0	0	0	0	0	0	0	0	0	0	0
c815459_g1	0	0	0	0	0	0	0	0	1	1	0	0	0	0	0
c673914_g1	0	0	3	0	0	0	0	0	0	0	0	0	0	0	0
c1152222_g1	0	0	0	1	0	0	0	0	1	0	0	0	0	0	0
c651466_g1	1	0	0	0	0	0	0	0	0	0	0	0	0	0	0
c335913_g1	0	0	0	0	0	1	4	0	0	0	0	0	0	0	0
c231237_g1	0	0	0	0	0	0	0	0	0	1	0	0	0	0	0
c472407_g1	0	0	0	4	0	0	0	0	0	0	0	0	0	0	0
c346570_g2	2	1	0	0	0	0	0	0	0	0	0	0	0	0	0
c181510_g2	0	0	0	0	0	1	0	0	0	0	0	0	0	0	0
c1184007_g1	0	0	0	0	0	0	0	0	0	0	0	0	0	0	0
c444510_g2	0	0	0	0	0	0	0	0	0	0	0	0	0	0	0
c992508_g1	0	0	0	0	0	0	0	0	1	0	0	0	0	0	0
c996770_g1	1	0	0	0	0	0	0	0	0	0	0	0	0	0	0
c477627_g24	0	0	0	0	0	0	0	0	0	2	3	0	0	0	0
c524585_g1	3	0	0	0	0	0	0	0	0	0	0	0	0	0	0
c710209_g1	0	0	0	0	0	0	0	0	0	5	0	0	0	0	0
c602260_g1	0	0	0	0	0	0	0	0	0	0	0	0	0	0	0
c1153991_g1	0	0	0	0	0	0	0	0	0	0	0	0	0	0	0
c219636_g1	0	0	0	0	0	0	0	0	0	0	0	0	0	0	0
c1304566_g1	0	0	0	0	0	0	0	0	0	0	0	0	0	0	0
c136905_g1	0	0	0	0	0	0	0	0	0	0	0	0	0	0	0
c584340_g1	0	0	0	1	0	0	0	0	0	0	0	0	0	0	0
c451985_g4	0	0	0	0	0	0	0	0	0	0	0	0	0	0	0
c646342_g1	0	4	0	1	0	0	0	0	0	8	0	0	0	0	0
c1309597_g1	0	0	0	0	0	0	0	0	0	0	0	0	0	0	0
c691256_g1	0	0	0	0	0	0	0	0	0	0	0	0	0	0	0
c1221374_g1	0	0	0	0	0	0	0	0	0	0	1	0	0	0	0
c523694_g1	0	0	0	0	0	0	0	0	0	0	0	0	0	0	0
c556849_g1	0	1	0	0	0	0	0	0	0	0	0	0	0	0	0
c191210_g1	0	0	0	0	0	0	0	0	0	0	0	0	0	0	0
c711174_g1	0	0	0	0	0	0	0	0	0	0	0	0	0	0	0
c658442_g1	0	0	0	0	0	0	0	0	0	0	0	0	0	0	0
c478432_g7	1	1	3	1	0	0	0	1	1	0	0	0	0	0	0
c921592_g1	0	0	0	0	0	5	0	0	0	0	0	138	26	14	15
c379671_g2	0	0	0	0	8	0	0	0	0	0	0	0	0	0	0
c664918_g1	0	0	0	0	0	0	8	0	1	0	0	496	149	109	135
c560569_g1	0	0	0	0	0	0	0	0	2	0	0	0	0	0	0
c1037691_g1	0	0	0	0	0	0	0	0	0	0	1	0	0	0	0
c793306_g1	4	0	0	0	0	0	0	0	0	0	0	0	0	0	0
c442743_g2	0	0	0	0	0	0	0	0	0	0	1	0	0	0	0
c262997_g1	0	0	1	0	0	0	0	2	0	2	4	0	0	0	0
c1198257_g1	1	0	0	0	0	0	0	0	1	0	0	0	0	0	0
c739946_g1	0	0	0	0	0	0	0	0	3	0	0	0	0	0	0
c839768_g1	1	1	0	0	0	0	0	0	0	0	0	0	0	0	0
c759312_g1	0	0	0	0	0	0	0	0	0	2	0	0	0	0	0
c1278171_g1	3	0	0	0	0	0	0	0	0	0	3	0	0	0	0
c1178548_g1	0	0	1	0	0	0	0	0	0	0	0	0	0	0	0
c520652_g1	0	0	0	0	0	0	0	0	1	0	0	0	0	0	0
c337248_g1	0	0	0	0	0	0	0	0	0	2	0	0	0	0	0
c302086_g2	0	0	9	0	0	0	0	0	0	0	0	0	0	0	0
c27738_g2	0	1	1	5	0	0	0	0	0	0	0	0	0	0	0
c838059_g1	0	0	0	1	0	0	0	0	0	0	0	0	0	0	0
c601584_g1	0	0	0	0	1	0	0	0	0	0	0	0	0	0	0
c416773_g2	0	0	0	0	0	0	0	2	2	1	2	0	0	0	0
c513445_g1	0	0	0	0	0	0	0	0	3	0	1	0	0	0	0
c4391_g1	2	3	0	1	0	0	0	0	0	0	0	0	0	0	0
c412233_g1	0	0	133	0	0	0	0	0	0	0	0	0	0	0	0
c178235_g2	1	0	0	0	0	0	0	0	2	0	0	0	0	0	0
c1054537_g1	0	3	0	0	0	0	0	0	0	0	0	0	0	0	0
c634450_g1	0	0	0	0	0	0	0	0	0	4	0	0	0	0	0
c349655_g1	0	1	0	5	0	0	0	0	1	3	17	0	0	0	0
c256390_g2	3	0	0	0	0	0	0	0	0	0	0	0	0	0	0
c536966_g1	0	0	0	2	0	0	0	0	0	0	1	0	0	0	0
c148768_g1	0	0	0	6	0	0	0	0	0	3	1	0	0	0	0
c112381_g2	0	1	0	1	0	0	0	1	0	0	0	0	0	0	0
c649111_g1	0	0	0	0	0	0	0	0	2	1	0	0	0	0	0
c818916_g1	0	0	0	0	0	0	0	0	0	0	5	0	0	0	0
c696398_g1	0	2	0	0	0	0	0	0	0	0	0	0	0	0	0
c190426_g1	0	0	0	0	0	0	0	0	0	0	5	0	0	0	0
c447320_g1	17	10	0	49	0	0	0	25	18	3	21	0	0	0	0
c304170_g1	0	1	0	0	0	0	0	0	0	8	3	0	0	0	0
c919859_g1	1	0	0	0	0	0	0	0	0	0	0	0	0	0	0
c232030_g1	0	0	0	0	0	0	0	0	0	0	0	0	0	0	0
c102836_g1	0	1	0	1	0	0	0	0	1	0	0	0	0	0	0
c719950_g1	2	0	0	0	0	0	0	0	0	0	0	0	0	0	0
c553087_g1	0	1	0	0	0	0	0	0	0	0	0	0	0	0	0
c301673_g1	0	0	0	1	0	0	0	0	0	0	0	0	0	0	0
c559926_g1	0	3	0	0	0	0	0	0	0	0	0	0	0	0	0
c72764_g1	0	0	0	0	0	0	0	1	0	0	0	0	0	0	0
c7013_g1	0	2	0	0	0	0	0	0	0	1	0	0	0	0	0
c662163_g1	1	1	0	0	0	0	0	0	0	0	0	0	0	0	0
c1279705_g1	0	0	0	0	0	0	0	0	0	2	0	0	0	0	0
c472929_g4	0	0	0	0	0	0	0	0	0	0	1	0	0	0	0
c1264150_g1	0	0	0	1	0	0	0	0	0	0	0	0	0	0	0
c1210460_g1	1	0	0	0	0	0	0	0	0	0	0	0	0	0	0
c558548_g1	0	0	0	0	0	0	0	0	0	1	0	0	0	0	0
c138899_g1	5	0	0	0	0	0	0	0	0	0	0	0	0	0	0
c1241087_g1	0	0	0	11	0	0	0	0	1	0	0	0	0	0	0
c22049_g1	0	0	0	0	0	0	0	1	0	0	0	0	0	0	0
c1309835_g1	0	1	0	0	0	0	0	0	0	0	0	0	0	0	0
c967647_g1	0	0	0	0	0	0	0	0	0	0	1	0	0	0	0
c926477_g1	0	1	0	0	0	0	0	0	1	0	0	0	0	0	0
c508663_g1	0	0	0	0	3	4	0	0	0	0	0	0	0	0	0
c1106211_g1	0	0	0	0	0	0	0	0	0	0	0	0	0	0	0
c695480_g1	0	0	0	0	0	0	0	0	1	0	0	0	0	0	0
c501553_g1	0	0	0	1	0	0	0	0	0	6	0	0	0	0	0
c632589_g1	0	0	0	0	0	0	0	0	0	0	0	0	0	0	0
c776024_g1	0	5	0	0	0	0	0	9	1	0	0	0	0	0	0
c1122266_g1	0	0	0	0	1	0	0	0	0	0	0	0	0	0	0
c1313503_g1	0	0	0	0	0	0	0	0	0	0	0	0	0	0	0
c1292085_g1	0	0	0	0	0	0	0	0	0	0	0	0	0	0	0
c542332_g1	0	5	0	0	0	0	0	0	0	0	0	0	0	0	0
c241956_g1	0	0	0	0	0	4	0	0	0	0	0	0	0	0	0
c544170_g1	3	0	0	0	0	0	0	0	0	0	0	0	0	0	0
c443661_g2	17	12	5	16	0	0	0	17	9	14	14	0	0	0	0
c429219_g2	3	0	0	0	0	0	0	3	0	0	0	0	0	0	0
c338579_g1	4	0	0	0	0	0	0	0	0	0	0	0	0	0	0
c1320203_g1	0	0	0	0	0	0	0	0	1	0	2	0	0	0	0
c116925_g2	0	0	0	0	57	31	30	1	1	3	3	169	136	96	95
c902731_g1	0	0	0	0	0	0	0	0	0	0	0	0	0	0	0
c595090_g1	0	0	0	0	0	0	0	0	2	0	0	0	0	0	0
c1026093_g1	0	0	0	0	3	0	0	0	0	0	0	0	0	0	0
c890399_g1	0	2	0	0	0	0	0	0	0	0	0	0	0	0	0
c853250_g1	0	0	0	0	0	0	0	3	0	0	0	0	0	0	0
c1083482_g1	0	0	0	0	0	0	0	0	0	0	2	0	0	0	0
c656280_g1	2	2	0	0	0	0	0	0	0	7	0	0	0	0	0
c613878_g1	0	0	2	0	0	0	0	0	0	0	0	0	0	0	0
c468096_g4	4	0	0	0	0	0	0	1	0	0	5	0	0	0	0
c1079977_g1	0	0	0	0	0	0	0	0	0	0	0	0	0	0	0
c363377_g2	0	0	0	0	0	0	0	0	0	0	0	0	0	0	0
c112294_g1	0	1	0	0	0	0	0	0	0	0	0	0	0	0	0
c25188_g1	0	0	0	0	0	0	0	0	0	0	0	0	0	0	0
c173364_g1	0	0	0	0	0	0	0	0	1	0	0	0	0	0	0
c1211014_g1	0	0	0	0	0	0	0	0	0	0	0	0	0	0	0
c472798_g11	0	0	0	0	0	0	0	0	0	0	0	0	0	0	0
c859322_g1	0	2	0	0	0	0	0	0	1	0	0	0	0	0	0
c189192_g1	0	0	0	0	0	0	0	0	0	0	4	0	0	0	0
c1321168_g1	0	0	0	0	0	0	0	0	0	2	0	0	0	0	0
c1081168_g1	0	0	0	0	0	0	0	0	0	0	0	0	0	0	0
c686920_g1	0	0	0	0	0	0	0	0	1	0	1	0	0	0	0
c1205525_g1	0	0	6	0	0	0	0	0	0	0	0	0	0	0	0
c278941_g1	0	0	0	0	0	0	0	0	0	0	0	0	0	0	0
c1178348_g1	1	1	0	1	0	0	0	0	0	0	0	0	0	0	0
c85141_g1	0	0	0	1	0	0	0	0	0	0	0	0	0	0	0
c871741_g1	1	0	0	0	0	0	0	0	0	2	3	0	0	0	0
c479877_g1	82	67	184	107	0	0	0	91	51	115	196	0	0	0	0
c285094_g1	2	2	3	0	0	0	0	0	0	0	0	0	0	0	0
c1312368_g1	0	0	3	0	0	0	0	0	0	0	0	0	0	0	0
c557059_g1	0	0	0	0	0	0	0	1	0	1	0	0	0	0	0
c966976_g1	0	0	0	0	0	0	0	0	0	0	3	0	0	0	0
c739713_g1	0	0	0	2	0	0	0	4	0	2	0	0	0	0	0
c668560_g1	0	0	0	0	0	0	0	0	0	0	0	0	0	0	0
c127046_g1	0	0	0	0	0	0	0	0	0	7	0	0	0	0	0
c1062730_g1	1	1	0	1	0	0	0	0	0	0	0	0	0	0	0
c228929_g1	0	0	0	0	0	0	0	1	0	0	0	0	0	0	0
c842058_g1	0	0	0	0	0	0	0	2	0	0	0	0	0	0	0
c742761_g1	1	0	0	0	0	0	0	0	0	0	0	0	0	0	0
c505878_g1	0	0	3	0	0	0	0	0	0	0	0	0	0	0	0
c479001_g6	16	11	41	37	0	0	0	6	11	19	21	0	0	0	0
c1031140_g1	0	0	0	0	0	1	0	0	0	0	0	0	0	0	0
c66447_g1	0	7	0	0	0	0	0	0	1	0	0	0	0	0	0
c171541_g2	0	0	0	0	0	0	0	0	2	0	0	0	0	0	0
c7781_g1	0	0	0	2	0	0	0	2	1	0	0	0	0	0	0
c192836_g1	0	0	0	2	0	0	0	1	1	1	3	0	0	0	0
c362655_g2	0	0	0	1	0	0	0	0	0	0	0	0	0	0	0
c521319_g1	0	0	0	2	0	0	0	0	0	0	0	0	0	0	0
c650675_g1	2	0	0	0	0	0	0	0	0	0	3	0	0	0	0
c570244_g1	0	0	0	0	0	0	0	0	0	0	2	0	0	0	0
c568184_g1	0	0	0	0	0	0	0	0	0	0	0	0	0	0	0
c1010725_g1	0	0	0	0	0	0	0	0	3	0	0	0	0	0	0
c472617_g4	0	0	0	0	0	0	0	1	0	0	0	0	0	0	0
c1192950_g1	0	0	0	0	0	0	0	0	2	0	0	0	0	0	0
c1141529_g1	0	2	0	0	0	0	0	0	0	4	9	0	0	0	0
c21044_g1	3	2	0	0	0	0	0	2	0	0	0	0	0	0	0
c1310896_g1	0	0	0	0	0	0	0	0	0	0	0	0	0	0	0
c1226596_g1	1	0	0	0	0	0	0	0	0	0	0	0	0	0	0
c478031_g7	1	1	1	0	0	0	0	0	0	0	0	0	0	0	0
c45305_g1	0	0	0	0	0	0	0	0	0	1	0	0	0	0	0
c1196377_g1	0	0	0	0	0	0	0	0	0	2	0	0	0	0	0
c388813_g1	5	1	0	4	0	0	0	0	1	0	24	0	0	0	0
c1259190_g1	0	0	0	0	0	0	0	0	2	0	0	0	0	0	0
c972381_g1	0	0	0	0	0	0	1	0	0	0	0	89	5	10	3
c446384_g1	28	22	14	34	0	0	0	49	15	30	11	0	0	0	0
c277367_g1	0	0	0	0	0	0	0	0	0	0	0	0	0	0	0
c1291859_g1	0	0	1	0	0	0	0	0	0	1	0	0	0	0	0
c1035834_g1	0	0	1	0	0	0	0	0	0	0	0	0	0	0	0
c775742_g1	0	0	3	3	0	0	0	0	0	0	3	0	0	0	0
c825032_g1	0	0	0	0	0	0	0	0	0	0	0	0	0	0	0
c1318502_g1	2	0	0	0	0	0	0	0	0	0	0	0	0	0	0
c31414_g2	0	0	0	0	0	0	0	0	0	1	0	0	0	0	0
c263194_g1	1	0	0	0	0	0	0	0	0	0	0	0	0	0	0
c61987_g1	0	0	0	0	0	0	0	1	0	0	2	0	0	0	0
c561081_g1	0	0	0	0	0	0	0	0	0	0	0	0	0	0	0
c448998_g5	12	9	10	2	0	0	0	3	6	0	10	0	0	0	0
c1058262_g1	0	0	0	1	0	0	0	0	0	0	0	0	0	0	0
c1034028_g1	0	2	0	0	0	0	0	0	0	0	0	0	0	0	0
c657496_g1	0	0	2	0	0	0	0	0	0	0	0	0	0	0	0
c631476_g1	0	0	3	0	0	0	0	0	0	0	0	0	0	0	0
c1143702_g1	0	0	0	0	0	0	0	0	0	0	0	0	0	0	0
c243826_g1	0	0	0	0	0	0	0	0	0	0	0	0	0	0	0
c61733_g1	0	0	4	0	0	0	0	0	0	0	0	0	0	0	0
c304016_g1	0	0	0	0	0	0	0	1	0	0	0	0	0	0	0
c1106363_g1	0	0	0	2	0	0	0	0	0	0	0	0	0	0	0
c542516_g1	0	0	0	1	0	0	0	0	0	0	0	0	0	0	0
c315735_g1	0	11	1	0	0	0	0	0	0	1	0	0	0	0	0
c918999_g1	1	0	0	0	0	0	0	0	0	0	0	0	0	0	0
c891814_g1	0	0	0	0	0	0	0	0	0	0	0	0	0	0	0
c725190_g1	0	0	0	0	0	0	0	0	0	0	0	0	0	0	0
c826319_g1	0	0	0	0	0	0	0	0	0	0	0	0	0	0	0
c411273_g1	12	0	0	5	0	0	0	1	7	2	0	0	0	0	0
c899384_g1	0	0	0	0	0	0	0	0	0	1	0	0	0	0	0
c1266309_g1	0	0	0	0	0	0	0	4	0	0	0	0	0	0	0
c369367_g1	4	5	0	4	0	0	0	3	3	7	3	0	0	0	0
c20787_g1	0	0	2	0	0	0	0	0	0	0	0	0	0	0	0
c275368_g1	4	3	0	7	0	0	0	9	0	0	0	0	0	0	0
c445463_g1	0	0	0	13	0	0	0	0	4	0	7	0	0	0	0
c14388_g1	0	0	1	0	0	0	0	0	0	0	0	0	0	0	0
c1130785_g1	0	0	3	0	0	0	0	0	0	0	0	0	0	0	0
c445732_g1	0	0	6	0	0	0	0	0	0	0	8	0	0	0	0
c130276_g2	0	0	0	0	0	0	0	0	0	0	0	0	0	0	0
c603240_g1	0	0	0	3	0	0	0	0	0	0	0	0	0	0	0
c122970_g2	0	0	0	0	0	0	0	0	0	0	0	0	0	0	0
c842134_g1	0	0	0	0	0	0	0	0	0	0	0	0	0	0	0
c471138_g1	36	36	52	36	0	0	0	103	42	41	146	0	0	0	0
c1113221_g1	0	0	0	0	0	0	0	0	0	0	0	0	0	0	0
c1228880_g1	0	0	0	1	0	0	0	0	0	0	0	0	0	0	0
c1052289_g1	0	3	0	0	0	0	0	0	1	0	0	0	0	0	0
c100993_g1	0	0	0	0	0	0	0	0	0	0	0	0	0	0	0
c1128819_g1	0	0	0	0	0	0	0	0	0	0	0	0	0	0	0
c1247838_g1	0	0	0	0	0	0	0	0	1	0	0	0	0	0	0
c972280_g1	2	0	0	0	0	0	0	0	0	0	0	0	0	0	0
c714471_g1	0	1	0	0	0	0	0	0	0	0	0	0	0	0	0
c559614_g1	3	0	0	0	0	0	0	0	0	0	0	0	0	0	0
c52353_g1	0	0	0	0	0	0	0	0	0	0	1	0	0	0	0
c704293_g1	0	0	2	0	0	0	0	0	0	0	0	0	0	0	0
c562453_g1	0	2	0	1	0	0	0	0	2	0	0	0	0	0	0
c1222263_g1	3	0	0	0	0	0	0	0	0	0	0	0	0	0	0
c394498_g2	1	2	0	0	0	0	0	2	2	0	0	0	0	0	0
c1137380_g1	0	0	0	0	0	0	0	0	0	3	0	0	0	0	0
c698517_g1	0	0	0	0	0	0	0	0	0	1	0	0	0	0	0
c382531_g2	0	0	0	0	0	0	0	0	0	0	3	0	0	0	0
c187599_g2	0	0	0	0	0	0	0	0	0	0	0	0	0	0	0
c1213495_g1	0	0	0	0	0	0	0	0	0	0	2	0	0	0	0
c906046_g1	0	0	0	0	0	0	0	0	1	3	0	0	0	0	0
c294761_g1	0	0	0	1	0	0	0	1	0	0	0	0	0	0	0
c1220829_g1	0	0	0	0	0	0	0	0	0	1	0	0	0	0	0
c982571_g1	0	0	0	0	0	0	0	0	0	0	1	0	0	0	0
c533802_g1	7	0	1	0	0	0	0	0	0	0	0	0	0	0	0
c710529_g1	0	0	0	0	0	0	0	0	0	0	0	0	0	0	0
c214072_g2	0	0	0	0	0	0	0	0	0	0	0	0	0	0	0
c321983_g3	1	0	0	0	0	0	0	0	3	0	0	0	0	0	0
c589880_g1	0	0	0	0	0	0	0	0	0	0	2	0	0	0	0
c1309031_g1	0	0	0	1	0	0	0	0	0	0	0	0	0	0	0
c779069_g1	0	0	2	0	0	0	0	0	3	1	0	0	0	0	0
c1265817_g1	0	0	0	0	0	0	0	0	1	0	0	0	0	0	0
c1204263_g1	5	0	0	0	0	0	0	0	0	0	0	0	0	0	0
c427608_g1	5	2	16	7	0	0	0	0	26	10	10	0	0	0	0
c838491_g1	0	0	0	0	0	0	0	0	0	0	0	0	0	0	0
c628326_g1	0	0	0	0	0	0	0	0	0	0	0	31	1	4	3
c972535_g1	0	0	0	2	0	0	0	2	2	7	0	0	0	0	0
c895633_g1	1	0	0	0	0	0	0	0	0	0	0	0	0	0	0
c772027_g1	0	2	0	0	0	0	0	0	0	0	0	0	0	0	0
c316284_g2	0	26	0	0	0	0	0	0	5	0	0	0	0	0	0
c91352_g1	0	0	0	0	0	0	0	0	2	0	6	0	0	0	0
c207821_g1	0	0	0	0	0	0	0	0	1	4	5	0	0	0	0
c501544_g1	0	0	0	0	0	0	0	0	0	0	0	0	0	0	0
c1132234_g1	0	0	0	0	0	0	0	0	0	0	2	0	0	0	0
c405861_g3	0	0	3	0	0	0	0	0	0	0	0	0	0	0	0
c218260_g1	0	0	0	0	0	0	0	3	0	0	0	0	0	0	0
c432998_g2	1445	763	1338	1566	2	1	2	2870	948	1582	2362	0	0	0	0
c826466_g1	0	0	0	0	0	0	0	3	0	0	0	0	0	0	0
c768134_g1	0	0	2	0	0	0	0	0	0	0	0	0	0	0	0
c694222_g1	0	0	0	0	0	0	0	0	3	0	0	0	0	0	0
c479723_g6	0	0	0	0	0	0	0	0	0	0	1	0	0	0	0
c397265_g1	2	0	0	0	0	0	0	0	0	0	0	0	0	0	0
c169202_g1	0	6	1	2	0	0	0	0	1	1	0	0	0	0	0
c18104_g1	0	0	0	0	0	0	0	0	1	1	0	0	0	0	0
c1152691_g1	0	0	0	0	0	0	0	0	0	0	2	0	0	0	0
c80338_g1	0	0	0	0	0	0	0	0	0	0	0	0	0	0	0
c591950_g1	0	0	2	0	0	0	0	0	0	0	0	0	0	0	0
c1109215_g1	0	0	0	5	0	0	0	0	0	0	0	0	0	0	0
c474803_g7	0	0	0	0	0	0	0	0	0	0	0	0	0	0	0
c1230070_g1	2	0	0	0	0	0	0	0	0	0	0	0	0	0	0
c1052578_g1	5	0	0	0	0	0	0	3	0	0	0	0	0	0	0
c698851_g1	0	1	0	0	0	0	0	4	2	0	3	0	0	0	0
c366524_g2	0	0	0	0	0	0	0	0	0	0	0	0	0	0	0
c939965_g1	1	2	0	0	0	0	0	0	0	5	0	0	0	0	0
c768619_g1	9	0	0	0	0	0	0	0	0	0	0	0	0	0	0
c1193702_g1	0	0	0	0	0	0	0	0	0	0	0	0	0	0	0
c1081807_g1	0	0	0	0	0	0	0	0	0	0	0	0	0	0	0
c337034_g2	0	0	0	0	0	0	0	0	0	0	4	0	0	0	0
c16422_g1	0	0	0	0	0	0	0	0	0	0	2	0	0	0	0
c1258509_g1	0	0	0	0	0	0	0	0	2	0	3	0	0	0	0
c1222870_g1	1	0	0	1	0	0	0	0	2	5	0	0	0	0	0
c304276_g1	0	0	7	0	0	0	0	0	1	0	0	0	0	0	0
c570760_g1	0	2	0	0	0	0	0	0	0	0	0	0	0	0	0
c175040_g1	0	0	0	2	0	0	0	0	0	0	0	0	0	0	0
c1177245_g1	0	0	0	0	0	1	0	0	0	0	0	0	0	0	0
c2031_g1	0	1	0	0	0	0	0	0	0	0	0	0	0	0	0
c499818_g1	3	0	0	0	0	0	0	0	0	0	0	0	0	0	0
c888462_g1	0	0	1	0	0	0	0	0	0	0	0	0	0	0	0
c896615_g1	0	0	0	0	0	0	0	0	0	0	0	0	0	0	0
c861333_g1	0	0	0	0	0	0	0	0	2	0	0	0	0	0	0
c473040_g5	0	0	0	0	0	0	0	0	0	1	0	0	0	0	0
c841002_g1	0	0	0	0	0	0	0	0	0	2	0	0	0	0	0
c865273_g1	0	2	0	0	0	0	0	0	0	1	0	0	0	0	0
c915860_g1	0	0	3	0	0	0	0	0	0	0	0	0	0	0	0
c208182_g1	0	0	0	0	0	0	0	0	0	0	0	0	0	0	0
c548308_g1	0	0	0	0	0	0	0	0	0	0	0	0	0	0	0
c110554_g1	0	0	0	0	0	0	0	0	0	0	0	0	0	0	0
c65191_g1	0	1	1	2	0	0	0	4	1	17	0	0	0	0	0
c914485_g1	0	2	0	0	0	0	0	0	0	0	0	0	0	0	0
c1302025_g1	1	0	0	0	0	0	0	1	0	2	0	0	0	0	0
c639440_g1	0	0	0	0	0	0	0	0	0	4	0	0	0	0	0
c284802_g1	1	0	0	3	0	0	0	0	0	0	0	0	0	0	0
c563775_g1	1	0	0	0	0	0	0	3	0	2	3	0	0	0	0
c179423_g1	0	0	0	0	0	0	0	0	0	0	2	0	0	0	0
c475364_g1	26	24	15	24	0	0	0	9	54	25	31	0	0	0	0
c1231497_g1	0	0	0	0	0	0	0	0	0	1	0	0	0	0	0
c477490_g3	2	3	2	1	0	0	0	0	1	4	2	0	0	0	0
c1218629_g1	0	0	0	0	0	0	0	0	0	0	0	0	0	0	0
c578448_g1	0	0	0	0	0	0	0	1	0	0	0	0	0	0	0
c84230_g1	0	8	0	0	0	0	0	0	0	0	0	0	0	0	0
c1289274_g1	0	1	0	0	0	0	0	0	0	0	0	0	0	0	0
c158240_g1	0	1	0	0	0	0	0	0	0	0	0	0	0	0	0
c945057_g1	0	1	0	0	0	0	0	0	0	0	4	0	0	0	0
c76500_g1	0	0	3	0	0	0	0	0	0	0	1	0	0	0	0
c1049632_g1	0	0	0	0	0	0	0	1	0	1	0	0	0	0	0
c328597_g2	9	0	0	0	0	0	0	42	0	0	0	0	0	0	0
c66154_g1	0	2	0	0	0	0	0	0	0	0	0	0	0	0	0
c1248702_g1	0	0	1	0	0	0	0	0	0	0	0	0	0	0	0
c239043_g2	0	0	0	0	0	0	0	0	1	0	0	0	0	0	0
c948407_g1	0	0	0	0	0	0	0	0	0	0	0	0	0	0	0
c870858_g1	0	0	0	1	0	0	0	0	0	0	0	0	0	0	0
c976120_g1	0	0	0	3	0	0	0	0	0	0	0	0	0	0	0
c784520_g1	0	0	0	0	0	0	0	0	0	0	4	0	0	0	0
c1249352_g1	0	0	0	0	0	0	0	1	2	0	0	0	0	0	0
c1241250_g1	0	2	0	0	0	0	0	0	0	0	10	0	0	0	0
c958695_g1	0	0	0	0	0	0	0	0	0	0	0	0	0	0	0
c568813_g1	2	0	0	0	0	0	0	0	0	0	0	0	0	0	0
c596500_g1	0	0	0	0	0	0	0	0	0	0	0	0	0	0	0
c191355_g2	0	0	0	0	0	0	0	0	2	2	0	0	0	0	0
c1232732_g1	0	0	0	0	0	0	0	0	0	0	8	0	0	0	0
c347973_g1	0	0	0	0	0	0	0	0	0	0	0	2	7	6	4
c309434_g2	0	0	1	0	0	0	0	0	1	3	0	0	0	0	0
c1264016_g1	0	0	0	0	0	0	0	0	0	1	0	0	0	0	0
c1151802_g1	0	0	0	0	0	0	0	0	0	0	0	83	6	4	6
c1300145_g1	0	0	0	0	0	0	0	0	2	0	0	0	0	0	0
c477173_g7	0	0	0	0	0	0	0	0	0	0	0	0	0	0	0
c656070_g1	0	0	1	0	0	0	0	0	0	1	0	0	0	0	0
c209978_g2	0	0	0	0	0	0	0	0	0	0	5	0	0	0	0
c1211468_g1	0	0	0	0	0	0	0	0	2	0	1	0	0	0	0
c1021624_g1	0	1	0	0	0	0	0	0	0	0	0	0	0	0	0
c942440_g1	0	0	0	0	0	0	0	0	0	0	12	0	0	0	0
c469741_g4	0	0	0	0	0	0	0	0	0	0	0	0	0	0	0
c472516_g13	0	0	0	0	0	0	0	0	3	0	0	0	0	0	0
c143414_g1	0	2	3	2	0	0	0	0	5	0	8	0	0	0	0
c1026878_g1	0	0	0	0	0	0	0	0	0	0	1	0	0	0	0
c27516_g1	0	0	1	0	0	0	0	0	0	0	0	0	0	0	0
c149444_g1	0	0	0	0	0	0	0	0	0	0	3	0	0	0	0
c1097659_g1	0	0	0	1	0	0	0	0	2	0	0	0	0	0	0
c394924_g3	2	0	0	0	0	0	0	0	0	0	0	0	0	0	0
c663639_g1	0	0	2	0	0	0	0	0	0	0	0	0	0	0	0
c584686_g1	2	0	0	0	0	0	0	0	0	2	0	0	0	0	0
c1150781_g1	1	0	0	0	0	0	0	0	0	0	0	0	0	0	0
c1089624_g1	0	0	0	0	0	0	0	0	0	0	2	0	0	0	0
c45296_g1	1	0	0	0	0	0	0	0	0	0	0	0	0	0	0
c346043_g1	0	0	0	0	0	0	0	0	1	0	0	0	0	0	0
c222766_g1	0	0	1	0	0	0	0	0	0	0	0	0	0	0	0
c1263941_g1	0	2	0	0	0	0	0	0	0	0	0	0	0	0	0
c471707_g5	0	0	0	0	0	0	0	0	0	0	0	0	0	0	0
c403532_g1	0	0	124	0	0	0	0	0	0	0	0	0	0	0	0
c1162580_g1	0	0	0	0	0	0	0	0	1	0	0	0	0	0	0
c1206392_g1	0	0	5	0	0	0	0	0	0	0	0	0	0	0	0
c471320_g5	6	2	6	5	0	0	0	0	2	0	0	0	0	0	0
c742597_g1	0	0	3	0	0	0	0	0	0	0	1	0	0	0	0
c1262883_g1	0	0	4	0	0	0	0	0	0	0	0	0	0	0	0
c1178106_g1	0	0	1	0	0	0	0	0	0	0	0	0	0	0	0
c27723_g2	0	0	2	0	0	0	0	0	0	0	0	0	0	0	0
c1149505_g1	0	0	0	0	0	0	0	0	0	0	0	0	0	0	0
c463173_g1	0	0	0	0	0	0	0	0	0	1	0	0	0	0	0
c329629_g3	0	2	0	0	0	0	0	0	1	0	0	0	0	0	0
c950425_g1	0	0	0	0	0	0	0	0	0	0	1	0	0	0	0
c121568_g1	0	0	0	0	0	0	0	0	0	0	0	0	0	0	0
c1016950_g1	0	0	4	0	0	0	0	0	0	0	0	0	0	0	0
c445561_g1	1	2	1	0	0	0	0	0	2	0	0	0	0	0	0
c512890_g1	0	0	0	0	0	0	0	0	0	0	3	0	0	0	0
c1199645_g1	0	0	0	0	0	0	0	0	0	0	0	0	0	0	0
c1110086_g1	0	0	0	0	0	0	0	5	0	0	0	0	0	0	0
c999759_g1	0	0	0	0	0	0	0	1	0	0	0	0	0	0	0
c929175_g1	0	0	0	0	0	0	0	0	0	0	1	0	0	0	0
c848371_g1	0	0	0	0	0	0	0	0	0	0	0	0	0	0	0
c710827_g1	0	0	0	0	0	0	0	0	1	0	0	0	0	0	0
c338466_g1	0	0	0	0	0	0	0	7	0	0	0	0	0	0	0
c604195_g1	0	0	1	0	0	0	0	0	0	0	0	0	0	0	0
c728328_g1	0	0	0	0	0	0	0	0	0	0	0	0	0	0	0
c395697_g1	0	0	0	1	0	0	0	0	2	0	0	0	0	0	0
c882807_g1	1	0	0	0	0	0	0	0	0	0	0	0	0	0	0
c206598_g2	0	0	0	1	0	0	0	0	0	0	0	0	0	0	0
c1158325_g1	0	0	0	0	0	0	0	0	0	0	0	0	0	0	0
c388431_g2	0	0	0	0	0	0	0	1	1	0	1	0	0	0	0
c1053703_g1	0	0	4	0	0	0	0	0	0	2	1	0	0	0	0
c828255_g1	0	1	0	0	0	0	0	0	0	4	0	0	0	0	0
c453974_g2	0	0	4	8	0	0	0	4	0	0	2	0	0	0	0
c1309773_g1	0	3	0	0	0	0	0	0	0	0	2	0	0	0	0
c984049_g1	0	0	0	0	0	0	0	0	0	0	0	0	0	0	0
c200254_g2	0	0	1	2	0	0	0	0	1	0	0	0	0	0	0
c186642_g1	0	0	0	0	0	0	0	0	0	0	2	0	0	0	0
c1317658_g1	0	0	1	0	0	0	0	0	0	0	0	0	0	0	0
c1323814_g1	0	0	0	0	0	0	0	0	2	0	0	0	0	0	0
c1239423_g1	0	0	0	1	0	0	0	0	0	0	0	0	0	0	0
c743246_g1	0	0	0	0	0	0	0	0	0	0	0	0	0	0	0
c470451_g1	18	161	5	0	0	0	0	120	166	13	0	0	0	0	0
c818614_g1	1	0	0	1	0	0	0	0	0	0	0	0	0	0	0
c972787_g1	0	0	0	0	0	0	0	0	0	4	0	0	0	0	0
c58182_g1	0	0	0	0	0	0	0	0	0	0	0	0	0	0	0
c1238910_g1	0	0	1	0	0	0	0	1	4	6	6	0	0	0	0
c401438_g3	13	15	4	11	0	0	0	4	16	5	23	0	0	0	0
c596552_g1	0	0	2	0	0	0	0	0	0	0	0	0	0	0	0
c267358_g1	0	0	1	0	0	0	0	0	6	1	7	0	0	0	0
c845526_g1	0	0	0	0	0	0	0	0	0	0	1	0	0	0	0
c815280_g1	0	0	0	0	0	0	0	0	0	0	4	0	0	0	0
c1032035_g1	0	0	0	0	0	0	0	0	0	0	0	0	0	0	0
c28770_g1	0	0	5	3	0	0	0	0	0	12	0	0	0	0	0
c759473_g1	0	0	0	0	0	0	0	0	1	0	0	0	0	0	0
c234103_g1	2	0	0	0	0	0	0	0	0	0	0	0	0	0	0
c433935_g1	7	4	0	4	0	0	0	0	10	1	0	0	0	0	0
c375695_g1	0	0	0	0	0	0	0	0	0	0	0	0	0	0	0
c173166_g1	2	0	0	0	0	0	0	0	0	0	0	0	0	0	0
c333729_g1	0	0	0	0	0	0	0	0	0	0	2	0	0	0	0
c585221_g1	0	0	0	0	0	0	0	0	0	2	0	0	0	0	0
c898232_g1	0	0	0	0	0	0	0	0	0	0	0	0	0	0	0
c90428_g2	0	0	0	0	0	0	0	1	0	0	0	0	0	0	0
c1020496_g1	0	0	0	0	0	0	0	0	0	0	0	0	0	0	0
c1216314_g1	0	1	0	0	0	0	0	0	2	0	0	0	0	0	0
c1036847_g1	0	2	0	0	0	0	0	0	0	0	0	0	0	0	0
c514569_g1	0	0	0	0	0	0	0	0	4	0	0	0	0	0	0
c571139_g1	4	0	0	0	0	0	0	0	0	0	0	0	0	0	0
c461142_g3	0	0	0	5	0	0	0	0	0	0	0	0	0	0	0
c681141_g1	0	1	1	0	0	0	0	0	0	0	1	0	0	0	0
c840744_g1	0	0	0	0	0	0	0	0	0	0	0	0	0	0	0
c767048_g1	0	0	0	0	0	0	0	0	0	0	0	0	0	0	0
c471867_g4	0	0	0	0	0	0	0	0	0	0	0	0	0	0	0
c226599_g2	0	0	2	0	0	0	0	0	1	0	0	0	0	0	0
c876845_g1	0	0	0	0	0	0	0	0	0	0	0	0	0	0	0
c707024_g1	0	0	0	0	0	0	0	0	0	0	1	0	0	0	0
c470777_g9	1	0	2	0	0	0	0	0	0	0	2	0	0	0	0
c837784_g1	3	0	0	0	0	0	0	0	0	0	0	0	0	0	0
c203697_g1	3	0	0	0	0	0	0	0	2	0	0	0	0	0	0
c1254803_g1	0	0	0	12	0	0	0	0	0	0	0	0	0	0	0
c5675_g1	0	0	1	0	0	0	0	0	1	0	1	0	0	0	0
c564037_g1	0	0	0	0	0	0	0	0	0	0	0	0	0	0	0
c1086303_g1	2	4	17	2	0	0	0	1	2	4	36	0	0	0	0
c88249_g2	0	0	0	0	0	0	0	0	0	0	0	0	0	0	0
c1200034_g1	5	0	1	1	0	0	0	0	0	0	0	0	0	0	0
c587602_g1	0	0	0	0	0	0	0	0	1	0	0	0	0	0	0
c322638_g2	0	0	0	2	0	0	0	0	0	0	0	0	0	0	0
c56821_g1	0	0	0	4	0	0	0	0	0	0	0	0	0	0	0
c162030_g1	1	1	0	0	0	0	0	8	8	0	0	0	0	0	0
c739955_g1	2	0	0	0	0	0	0	0	0	0	0	0	0	0	0
c720184_g1	0	1	0	0	0	0	0	0	0	0	0	0	0	0	0
c669010_g1	0	3	0	0	0	0	0	0	2	0	0	0	0	0	0
c389037_g1	0	3	0	0	0	0	0	3	3	1	1	0	0	0	0
c324398_g1	0	0	0	0	0	0	0	0	0	0	0	0	0	0	0
c1042545_g1	0	0	0	1	0	0	0	0	0	0	0	0	0	0	0
c1048703_g1	0	0	0	0	0	0	0	0	0	0	2	0	0	0	0
c792395_g1	0	0	3	0	0	0	0	0	1	0	0	0	0	0	0
c637829_g1	0	0	0	0	0	0	0	0	0	0	1	0	0	0	0
c618700_g1	0	0	0	0	0	0	0	0	1	0	0	0	0	0	0
c470445_g1	0	0	385	0	0	0	0	0	0	0	0	0	0	0	0
c1296643_g1	0	3	0	0	0	0	0	0	0	0	0	0	0	0	0
c1058002_g1	0	0	0	0	1	0	4	0	0	0	0	141	17	23	19
c1139011_g1	0	0	0	0	0	0	0	0	0	0	0	0	0	0	0
c1185091_g1	0	0	0	0	0	0	0	0	1	0	0	0	0	0	0
c684228_g1	0	2	0	1	0	0	0	0	0	0	0	0	0	0	0
c366456_g1	2	0	0	1	0	0	0	0	0	0	0	0	0	0	0
c1211887_g1	0	2	7	0	0	0	0	0	0	0	0	0	0	0	0
c258958_g1	0	0	0	0	0	0	0	0	0	0	3	0	0	0	0
c720134_g1	0	0	0	0	0	0	0	0	0	0	0	0	0	0	0
c462151_g1	0	0	383	0	0	0	1	0	0	0	0	0	0	0	0
c459110_g3	1	1	0	0	0	0	0	2	2	0	1	0	0	0	0
c1232804_g1	0	0	0	0	0	0	0	0	0	0	0	0	0	0	0
c977414_g1	0	0	0	1	0	0	0	0	3	0	0	0	0	0	0
c81397_g1	0	3	0	0	0	0	0	0	6	0	0	0	0	0	0
c1143482_g1	0	0	0	0	0	0	0	1	0	0	0	0	0	0	0
c347584_g2	0	0	0	0	0	0	0	0	0	5	0	0	0	0	0
c576228_g1	0	1	0	0	0	0	0	0	0	0	2	0	0	0	0
c306965_g1	0	0	0	0	0	0	0	0	0	0	0	0	0	0	0
c126055_g1	0	0	0	0	0	0	0	0	0	0	2	0	0	0	0
c243741_g1	1	4	0	0	0	0	0	0	1	1	0	0	0	0	0
c800393_g1	1	0	0	0	0	0	0	1	0	0	10	0	0	0	0
c1225418_g1	0	1	0	0	0	0	0	0	0	0	1	0	0	0	0
c1109281_g1	0	0	4	0	0	0	0	0	2	0	0	0	0	0	0
c876588_g1	0	0	0	0	0	0	0	0	0	0	0	0	0	0	0
c801468_g1	0	0	2	0	0	0	0	0	0	0	0	0	0	0	0
c790862_g1	0	0	0	0	0	0	0	0	0	0	1	0	0	0	0
c221467_g2	0	0	0	0	0	0	0	0	0	0	0	0	0	0	0
c573005_g1	0	0	0	2	0	0	0	0	0	0	0	0	0	0	0
c1166342_g1	0	0	0	0	0	0	0	0	0	0	0	0	0	0	0
c1040116_g1	0	0	0	0	0	0	0	0	0	0	0	0	0	0	0
c99866_g1	0	0	0	0	0	0	0	0	0	0	0	0	0	0	0
c469481_g1	31	30	10	41	0	0	0	16	31	37	71	0	0	0	0
c687559_g1	0	0	0	0	0	0	0	0	2	0	0	0	0	0	0
c257844_g1	3	0	0	0	0	0	0	0	0	0	0	0	0	0	0
c665874_g1	0	3	0	0	0	0	0	0	0	0	0	0	0	0	0
c818884_g1	0	0	0	1	0	0	0	0	0	0	0	0	0	0	0
c810404_g1	0	0	0	0	0	0	0	0	0	3	3	0	0	0	0
c825298_g1	0	1	0	0	0	0	0	0	2	0	1	0	0	0	0
c60085_g1	1	0	3	0	0	0	0	0	2	0	0	0	0	0	0
c1059971_g1	1	0	0	0	0	0	0	0	0	0	0	0	0	0	0
c1272173_g1	0	0	0	0	0	0	0	0	0	0	0	0	0	0	0
c943126_g1	0	0	0	0	0	0	0	0	0	0	0	0	0	0	0
c444151_g1	0	0	4	0	0	0	0	0	0	0	0	0	0	0	0
c1256982_g1	0	0	1	0	0	0	0	0	0	0	0	0	0	0	0
c609689_g1	0	0	0	0	0	0	0	0	0	0	3	0	0	0	0
c597724_g1	0	0	0	0	0	0	1	0	0	0	0	0	0	0	0
c1143543_g1	0	3	0	0	0	0	0	0	0	0	0	0	0	0	0
c86554_g1	0	0	0	0	0	0	0	0	0	0	6	0	0	0	0
c480039_g14	10	11	18	27	0	0	0	5	4	24	4	0	0	0	0
c177383_g1	0	0	3	0	0	0	0	0	0	0	0	0	0	0	0
c689332_g1	0	0	0	0	0	0	0	0	1	0	0	0	0	0	0
c471421_g4	0	0	0	1	0	0	0	0	5	4	9	0	0	0	0
c1221998_g1	0	0	0	0	0	0	0	0	2	0	0	0	0	0	0
c38750_g2	0	0	1	0	0	0	0	0	0	0	0	0	0	0	0
c700203_g1	0	0	0	0	0	0	0	0	0	0	0	0	0	0	0
c1246978_g1	3	2	0	5	0	0	0	0	4	0	0	0	0	0	0
c461934_g2	0	0	0	0	0	0	0	0	0	0	0	0	0	0	0
c833844_g1	0	0	0	3	0	0	0	0	1	0	0	0	0	0	0
c479503_g1	0	0	0	0	0	0	0	0	1	0	0	0	0	0	0
c1097155_g1	0	0	0	0	0	0	1	0	0	0	0	0	1	0	0
c539646_g1	0	0	0	0	0	0	0	0	0	0	0	0	0	0	0
c296641_g1	0	0	0	0	0	0	0	0	0	0	1	0	0	0	0
c1243315_g1	0	0	0	0	0	0	0	0	0	0	0	0	0	0	0
c824481_g1	0	0	0	0	0	0	0	0	2	0	2	0	0	0	0
c913341_g1	0	1	0	0	0	0	0	0	0	0	0	0	0	0	0
c1277961_g1	0	2	0	0	0	0	0	0	0	0	0	0	0	0	0
c506344_g1	0	0	0	0	0	0	0	0	0	0	18	0	0	0	0
c1130415_g1	0	0	0	0	0	2	0	0	0	0	0	0	0	0	0
c702988_g1	0	0	0	0	0	0	0	0	1	0	0	0	0	0	0
c1252285_g1	1	0	0	0	0	0	0	0	0	0	1	0	0	0	0
c477484_g4	0	0	0	0	0	0	0	1	2	0	0	0	0	0	0
c373332_g1	0	0	0	1	0	0	0	0	0	1	0	0	0	0	0
c566366_g1	0	0	0	0	1	1	0	0	0	0	0	0	0	0	0
c982573_g1	0	0	1	0	0	0	0	0	0	0	0	0	0	0	0
c454352_g1	32	21	24	27	0	0	0	0	29	16	10	0	0	0	0
c918669_g1	0	0	0	0	0	0	0	0	0	0	0	0	0	0	0
c560212_g1	0	1	0	0	0	0	0	0	0	0	0	0	0	0	0
c267999_g1	0	0	0	0	0	0	0	0	0	0	0	0	0	0	0
c243138_g2	0	0	0	0	0	0	0	0	6	0	0	0	0	0	0
c1115665_g1	0	1	0	0	0	0	0	0	1	0	0	0	0	0	0
c574270_g1	0	0	0	0	0	0	0	0	0	0	0	0	0	0	0
c583373_g1	0	0	0	0	0	0	0	0	0	0	0	0	0	0	0
c468086_g1	17	1	0	67	0	0	0	9	4	20	11	0	0	0	0
c283165_g1	0	0	69	0	0	0	0	0	0	0	0	0	0	0	0
c836657_g1	0	1	0	0	0	0	0	0	0	2	0	0	0	0	0
c1043131_g1	0	0	0	0	0	0	0	0	0	0	0	0	0	0	0
c682192_g1	0	2	0	0	0	0	0	0	1	1	0	0	0	0	0
c273320_g1	0	1	0	0	0	0	0	0	0	0	10	0	0	0	0
c956209_g1	4	0	0	0	0	0	0	0	1	0	11	0	0	0	0
c468015_g6	0	0	0	0	0	0	0	0	0	0	3	0	0	0	0
c508520_g1	0	0	0	0	0	0	0	2	0	0	0	0	0	0	0
c97575_g1	2	0	0	0	0	0	0	3	1	0	2	0	0	0	0
c657390_g1	0	0	3	0	0	0	0	0	1	0	0	0	0	0	0
c1037298_g1	1	0	0	0	0	0	0	0	0	0	0	0	0	0	0
c752523_g1	0	0	1	0	0	0	0	0	0	0	0	0	0	0	0
c798100_g1	0	0	0	0	0	0	0	0	0	0	0	0	0	0	0
c668576_g1	0	0	0	0	0	0	1	0	0	0	0	1	0	0	0
c1147760_g1	0	0	0	0	0	0	0	1	0	0	0	0	0	0	0
c103473_g1	0	0	0	0	0	0	0	0	0	0	0	0	0	0	0
c1034838_g1	0	0	0	0	0	0	0	0	1	0	0	0	0	0	0
c684223_g1	0	0	0	0	0	0	0	0	2	0	0	0	0	0	0
c1246116_g1	0	0	4	0	0	0	0	0	0	0	0	0	0	0	0
c594316_g1	0	0	0	0	0	0	0	0	0	0	0	0	0	0	0
c155134_g1	0	0	0	0	0	0	0	0	0	0	0	0	0	0	0
c1025358_g1	0	0	0	0	0	0	0	0	1	0	0	0	0	0	0
c1155112_g1	0	0	2	0	0	0	0	0	0	0	0	0	0	0	0
c466192_g7	2	0	0	1	0	0	0	0	0	0	2	0	0	0	0
c554410_g1	0	0	0	0	0	0	0	0	5	0	0	0	0	0	0
c449098_g1	0	0	0	0	17	13	2	0	0	0	0	1854	801	532	674
c1139001_g1	0	0	0	0	0	0	0	0	0	3	0	0	0	0	0
c120068_g1	2	0	0	0	0	0	0	0	0	0	0	0	0	0	0
c921225_g1	0	0	1	0	0	0	0	0	0	0	0	0	0	0	0
c46053_g1	0	0	0	0	0	0	0	0	7	0	0	0	0	0	0
c596466_g1	0	4	0	0	0	0	0	4	0	0	0	0	0	0	0
c179656_g1	3	0	0	0	0	0	0	0	0	0	0	0	0	0	0
c736825_g1	1	1	0	0	0	0	0	0	0	0	0	0	0	0	0
c352287_g1	3	0	0	0	0	0	0	0	0	0	0	0	0	0	0
c179103_g1	0	0	0	0	0	0	0	0	0	0	0	0	0	0	0
c526551_g1	0	4	0	0	0	0	0	0	0	0	0	0	0	0	0
c463253_g1	0	0	0	0	0	0	0	1	1	0	0	0	0	0	0
c1319230_g1	0	0	0	0	0	0	0	0	0	0	3	0	0	0	0
c115452_g1	1	0	0	0	0	0	0	0	0	0	0	0	0	0	0
c248768_g1	0	0	0	0	0	0	0	0	1	0	0	0	0	0	0
c583600_g1	0	0	0	0	0	0	0	0	0	0	0	0	0	0	0
c1124485_g1	0	0	0	0	0	0	0	0	0	0	4	0	0	0	0
c146845_g1	0	0	1105	0	0	0	1	0	0	1	0	0	0	0	0
c473340_g7	0	0	0	0	0	0	0	0	0	0	2	0	0	0	0
c369901_g2	0	0	0	0	0	0	0	0	0	1	0	0	0	0	0
c471249_g2	6	1	0	4	0	0	0	8	4	16	13	0	0	0	0
c427108_g1	15	11	0	26	0	0	0	14	13	5	1	0	0	0	0
c1029788_g1	0	0	0	0	0	0	0	0	0	0	0	0	0	0	0
c977558_g1	0	0	0	0	0	0	0	0	0	0	2	0	0	0	0
c470261_g1	0	0	588	0	0	0	0	0	0	0	0	0	0	0	0
c1079795_g1	0	0	0	2	0	0	0	0	0	0	0	0	0	0	0
c566224_g1	0	0	0	0	12	0	0	0	0	0	0	0	0	0	0
c930179_g1	10	0	0	0	0	0	0	0	0	0	0	0	0	0	0
c843640_g1	0	0	0	0	0	0	0	0	1	0	0	0	0	0	0
c472539_g1	0	0	658	1	0	0	2	0	0	0	0	0	0	0	0
c291850_g1	0	0	0	5	0	0	0	0	2	0	0	0	0	0	0
c822546_g1	0	0	0	3	0	0	0	0	2	0	1	0	0	0	0
c469220_g2	11	3	4	1	0	0	0	12	22	13	6	0	0	0	0
c1029989_g1	0	0	0	0	0	0	0	0	0	0	0	0	0	0	0
c376144_g1	0	0	1	0	0	0	0	0	0	1	7	0	0	0	0
c1177629_g1	0	1	0	2	0	0	0	0	0	0	0	0	0	0	0
c268595_g1	7	0	0	0	0	0	0	0	1	0	0	0	0	0	0
c719576_g1	0	0	0	0	0	0	1	0	0	0	0	0	0	0	0
c1224318_g1	0	0	0	0	0	0	0	0	3	0	0	0	0	0	0
c299734_g1	1	0	0	0	0	0	0	0	0	1	0	0	0	0	0
c1041263_g1	3	0	0	0	0	0	0	0	0	0	0	0	0	0	0
c1320787_g1	1	0	0	0	0	0	0	0	0	1	0	0	0	0	0
c1062191_g1	0	1	0	0	0	0	0	0	0	0	16	0	0	0	0
c12363_g1	1	7	0	7	0	0	0	0	0	0	0	0	0	0	0
c1031715_g1	0	0	0	0	0	0	0	0	0	0	0	0	0	0	0
c714512_g1	0	0	0	6	0	0	0	0	0	0	0	0	0	0	0
c478666_g1	5	8	2	6	0	0	0	4	10	1	29	0	0	0	0
c340508_g1	0	1	0	0	0	0	0	0	0	0	5	0	0	0	0
c220673_g1	13	4	0	3	0	0	0	3	8	3	0	0	0	0	0
c941603_g1	0	0	0	0	0	0	0	0	0	0	1	0	0	0	0
c571205_g1	0	0	0	0	0	0	0	0	0	1	0	0	0	0	0
c484596_g1	0	0	0	0	0	0	0	0	0	0	0	0	0	0	0
c1189068_g1	0	0	0	0	3	5	0	0	0	0	0	0	0	0	0
c282277_g1	0	0	0	0	0	0	0	0	0	0	0	3	0	0	0
c457603_g13	0	0	0	0	0	0	0	0	0	0	0	0	0	0	0
c183367_g1	0	0	0	0	0	0	0	0	0	0	0	0	0	0	0
c978102_g1	0	0	0	0	0	2	0	0	0	0	0	0	0	0	0
c885662_g1	0	0	0	0	0	0	0	0	0	1	0	0	0	0	0
c595553_g1	0	0	4	0	0	0	0	0	0	0	0	0	0	0	0
c803503_g1	3	0	0	0	0	0	0	0	0	0	0	0	0	0	0
c531446_g1	0	1	0	0	0	0	0	0	0	0	0	0	0	0	0
c1118171_g1	0	0	0	0	2	1	0	0	0	0	0	0	0	0	0
c269702_g1	0	0	0	0	0	0	0	0	0	0	0	0	0	0	0
c434900_g4	1	6	6	0	0	0	1	0	5	1	0	0	0	0	0
c331631_g1	9	0	2	0	0	0	0	0	4	0	6	0	0	0	0
c1300050_g1	0	0	0	0	2	0	0	0	0	0	0	0	0	0	0
c456413_g2	0	0	0	0	0	0	0	0	0	0	0	0	0	0	0
c567412_g1	0	0	0	0	0	0	0	0	1	0	0	0	0	0	0
c997701_g1	0	0	0	0	0	0	0	0	0	0	3	0	0	0	0
c434855_g1	1	0	0	0	0	0	0	0	0	4	0	0	0	0	0
c957063_g1	0	4	0	0	0	0	0	0	0	0	0	0	0	0	0
c698328_g1	0	0	0	0	0	0	0	0	0	0	1	0	0	0	0
c175870_g1	0	0	1	0	0	0	0	0	0	0	0	0	0	0	0
c694088_g1	0	0	0	0	0	0	0	0	4	0	0	0	0	0	0
c376593_g1	0	0	0	0	0	0	0	0	0	1	0	0	0	0	0
c1231468_g1	0	0	0	0	0	0	0	0	0	1	0	0	0	0	0
c216453_g2	0	0	0	0	0	0	0	0	0	7	0	0	0	0	0
c734049_g1	0	0	0	1	0	0	0	0	0	0	0	0	0	0	0
c151223_g1	1	0	1	2	0	0	0	0	0	0	0	0	0	0	0
c46648_g1	0	0	0	30	0	0	0	0	0	0	0	0	0	0	0
c929721_g1	0	0	0	0	0	0	0	0	0	1	0	0	0	0	0
c243292_g2	0	0	0	0	0	0	0	0	0	0	0	0	0	0	0
c238232_g2	0	0	0	0	0	0	0	0	0	0	0	0	0	0	0
c462385_g8	0	1	0	0	0	0	0	1	0	0	8	0	0	0	0
c961005_g1	2	0	0	0	0	0	0	0	0	0	0	0	0	0	0
c85758_g1	20	2	0	0	0	0	0	0	1	0	0	0	0	0	0
c1252659_g1	0	0	0	0	0	0	0	0	1	0	0	0	0	0	0
c1034378_g1	0	0	0	0	0	0	0	0	0	0	0	0	0	0	0
c331928_g2	4	0	0	0	0	0	0	0	0	0	0	0	0	0	0
c957650_g1	0	0	0	2	0	0	0	0	0	0	0	0	0	0	0
c355841_g1	0	5	0	0	0	0	0	0	2	0	0	0	0	0	0
c1186767_g1	0	0	0	0	0	0	0	0	1	0	0	0	0	0	0
c268459_g1	3	0	1	0	0	0	0	0	1	3	0	0	0	0	0
c1230330_g1	0	0	1	0	0	0	0	0	0	0	0	0	0	0	0
c690242_g1	0	1	0	0	0	0	0	0	0	0	0	0	0	0	0
c691665_g1	0	0	1	0	0	0	0	1	0	1	0	0	0	0	0
c785226_g1	0	0	0	0	0	0	0	0	2	0	0	0	0	0	0
c1219967_g1	0	0	0	0	0	0	0	0	0	0	0	0	0	0	0
c866872_g1	0	0	0	0	0	0	0	0	0	0	0	0	0	0	0
c281450_g1	2	0	0	0	0	0	0	1	2	0	0	0	0	0	0
c1289559_g1	0	0	0	3	0	0	0	1	0	0	0	0	0	0	0
c1090318_g1	1	1	0	0	0	0	0	0	0	0	0	0	0	0	0
c1042396_g1	0	1	0	0	0	0	0	0	0	0	0	0	0	0	0
c537703_g1	0	0	0	0	0	0	0	0	1	0	0	0	0	0	0
c468785_g1	1178	1250	3078	3417	0	1	2	1614	1241	2725	2843	0	0	0	0
c281_g1	0	0	0	0	0	0	0	0	0	1	0	0	0	0	0
c305344_g1	0	0	13	0	0	0	0	0	0	0	0	0	0	0	0
c1157015_g1	0	0	0	0	0	0	0	1	0	0	0	0	0	0	0
c572539_g1	0	0	0	0	0	0	0	0	0	4	0	0	0	0	0
c1176204_g1	0	0	0	0	0	0	0	0	0	0	0	0	0	0	0
c481015_g5	0	0	0	0	0	0	0	1	1	0	0	0	0	0	0
c1018081_g1	0	0	0	0	0	0	0	0	0	0	0	0	0	0	0
c1076472_g1	2	0	0	0	0	0	0	0	4	0	0	0	0	0	0
c1068412_g1	2	0	0	0	0	0	0	0	1	0	0	0	0	0	0
c1209679_g1	2	0	0	0	0	0	0	0	0	0	0	0	0	0	0
c798039_g1	0	0	0	2	0	0	0	0	0	0	0	0	0	0	0
c113455_g1	0	0	0	0	0	0	0	0	0	0	0	0	0	0	0
c787755_g1	0	0	4	0	0	0	7	0	0	0	0	0	0	0	0
c1160811_g1	2	0	0	0	0	0	0	0	0	0	0	0	0	0	0
c155217_g2	1	0	0	0	0	0	0	0	0	0	0	0	0	0	0
c1146760_g1	0	0	0	0	0	0	0	0	0	1	0	0	0	0	0
c626221_g1	0	0	11	0	0	0	0	0	0	0	0	0	0	0	0
c431718_g2	0	1	0	0	0	0	0	0	0	0	0	0	0	0	0
c248354_g1	0	0	0	0	0	0	0	0	0	4	0	0	0	0	0
c976560_g1	0	0	0	0	0	0	0	0	0	0	0	0	0	0	0
c441393_g4	0	0	0	0	3	1	1	0	0	0	0	0	0	0	0
c431540_g1	81	61	20	121	0	0	0	258	88	129	317	0	0	0	0
c701777_g1	0	0	0	0	0	0	0	0	2	0	0	0	0	0	0
c1056466_g1	0	0	0	1	0	0	0	3	0	0	0	0	0	0	0
c103150_g1	0	1	0	0	0	0	0	2	4	2	0	0	0	0	0
c1178923_g1	0	0	0	0	0	0	0	0	0	0	0	0	0	0	0
c713581_g1	0	0	1	0	0	0	0	0	0	0	0	0	0	0	0
c700893_g1	0	0	0	0	0	0	0	0	0	0	1	0	0	0	0
c159053_g1	0	0	4	0	0	0	0	0	0	0	0	0	0	0	0
c1104030_g1	0	0	0	0	0	0	0	0	0	0	0	0	0	0	0
c564956_g1	0	0	0	0	0	0	0	0	0	0	0	0	0	0	0
c1041672_g1	0	0	0	0	0	0	0	0	0	0	0	0	0	0	0
c1132145_g1	0	0	0	0	0	0	0	0	0	0	0	0	0	0	0
c346642_g2	0	0	0	0	14	12	25	0	0	0	0	179	172	205	159
c217204_g1	0	0	0	0	0	0	0	0	1	2	2	0	0	0	0
c481211_g2	0	0	2	0	0	0	0	1	0	0	1	0	0	0	0
c1192098_g1	0	0	0	0	0	7	3	0	0	0	0	0	0	0	0
c569380_g1	0	0	0	0	0	4	1	0	0	0	0	0	0	0	0
c279911_g1	0	28	0	0	0	0	0	0	4	0	0	0	0	0	0
c454182_g2	0	4	1	20	0	0	0	0	15	5	0	0	0	0	0
c1099917_g1	0	0	0	1	0	0	0	0	1	0	0	0	0	0	0
c456454_g1	0	63	0	0	0	0	0	14	61	1	0	0	0	0	0
c996789_g1	0	0	0	0	0	0	0	2	0	0	0	0	0	0	0
c857589_g1	0	0	0	0	0	0	0	0	0	0	4	0	0	0	0
c459425_g1	6	7	0	0	0	0	0	13	12	0	20	0	0	0	0
c746558_g1	0	0	0	0	0	0	0	0	1	0	2	0	0	0	0
c307120_g1	0	0	41	0	0	0	0	0	0	0	0	0	0	0	0
c627931_g1	0	0	0	0	0	0	0	0	0	0	0	0	0	0	0
c304674_g1	0	0	0	0	0	0	0	0	0	0	0	0	0	0	0
c464147_g1	6	0	5	55	0	0	0	0	24	7	66	0	0	0	0
c16998_g2	0	0	9	0	0	0	0	0	1	0	0	0	0	0	0
c569349_g1	0	0	0	0	0	0	0	1	2	0	0	0	0	0	0
c1067771_g1	1	0	0	0	0	0	0	0	0	0	0	0	0	0	0
c608023_g1	0	0	0	0	0	0	0	0	0	0	3	0	0	0	0
c680123_g1	1	2	0	0	0	0	0	0	0	0	0	0	0	0	0
c525426_g1	1	0	0	0	0	0	0	0	0	0	0	0	0	0	0
c142832_g1	0	0	0	0	0	0	0	0	0	0	0	0	0	0	0
c398602_g2	0	0	4	0	0	0	0	0	1	0	3	0	0	0	0
c184569_g1	0	0	0	0	0	0	0	0	0	0	0	0	0	0	0
c682783_g1	0	0	0	0	0	0	0	0	1	0	0	0	0	0	0
c318508_g2	0	0	0	0	0	2	0	0	0	0	0	0	0	0	0
c617138_g1	0	0	0	0	0	0	0	0	0	0	0	0	0	0	0
c931135_g1	0	0	3	0	0	0	0	0	0	0	0	0	0	0	0
c174361_g1	1	4	0	0	0	0	0	0	3	0	0	0	0	0	0
c752591_g1	0	0	0	0	0	0	0	0	0	0	0	0	0	0	0
c2629_g1	0	2	8	0	0	0	0	0	0	0	0	0	0	0	0
c464676_g6	0	0	0	0	0	0	0	0	0	0	0	0	0	0	0
c711688_g1	0	0	0	0	0	0	0	0	2	0	0	0	0	0	0
c524832_g1	0	0	0	0	0	0	0	3	1	0	0	0	0	0	0
c34456_g2	4	2	0	0	0	0	0	0	5	0	0	0	0	0	0
c148172_g2	0	0	0	0	0	0	0	1	2	0	0	0	0	0	0
c1285224_g1	2	0	0	0	0	0	0	0	0	0	0	0	0	0	0
c364741_g2	0	0	0	0	0	0	0	1	0	1	4	0	0	0	0
c1265284_g1	0	6	0	0	0	0	0	0	0	0	0	0	0	0	0
c320002_g1	0	0	3	6	0	0	0	10	1	4	0	2	0	0	0
c666451_g1	3	0	0	0	0	0	0	0	1	0	0	0	0	0	0
c18220_g1	0	0	0	0	0	0	0	0	0	0	0	0	0	0	0
c67214_g1	0	0	1	0	0	0	0	0	0	0	0	0	0	0	0
c869366_g1	0	0	0	0	0	0	0	0	0	0	0	0	0	0	0
c668605_g1	0	0	0	0	0	0	0	0	0	0	5	0	0	0	0
c29863_g1	0	0	0	0	0	0	0	0	0	0	0	0	0	0	0
c118183_g1	0	0	0	0	0	0	0	0	2	0	2	0	0	0	0
c1284017_g1	0	0	0	0	0	0	0	0	0	0	0	0	0	0	0
c408111_g1	4	1	17	0	0	0	0	17	14	0	0	0	0	0	0
c448880_g1	0	0	0	0	16	42	40	0	2	1	6	1344	325	246	295
c373816_g1	0	0	0	0	0	0	0	0	0	0	1	0	0	0	0
c858760_g1	0	0	0	1	0	0	0	0	3	0	1	0	0	0	0
c127371_g1	0	0	2	0	0	0	0	0	0	0	0	0	0	0	0
c513207_g1	1	0	0	0	0	0	0	0	0	0	0	0	0	0	0
c1320182_g1	0	0	0	0	0	0	0	0	2	0	0	0	0	0	0
c1060022_g1	1	2	0	0	0	0	0	0	0	0	0	0	0	0	0
c477706_g15	0	0	0	0	0	0	0	0	0	0	0	0	0	0	0
c761698_g1	0	0	0	0	0	0	0	0	0	0	0	0	0	0	0
c560085_g1	0	0	0	0	0	0	0	0	1	0	0	0	0	0	0
c49260_g2	0	0	0	0	0	0	0	0	0	0	0	0	0	0	0
c524792_g1	3	0	0	0	0	0	0	0	1	0	0	0	0	0	0
c335468_g2	0	0	0	0	0	0	0	0	0	0	1	0	0	0	0
c1173267_g1	0	0	1	0	0	0	0	0	0	1	0	0	0	0	0
c453904_g15	0	0	0	4	0	0	0	0	0	2	0	0	0	0	0
c1224397_g1	9	0	0	0	0	0	0	0	0	0	0	0	0	0	0
c598219_g1	1	1	0	0	0	0	0	0	0	0	0	0	0	0	0
c205015_g1	4	1	0	1	0	0	0	0	1	6	9	0	0	0	0
c189977_g2	0	0	0	0	0	0	0	0	0	0	1	0	0	0	0
c441673_g4	0	0	6	0	0	0	0	1	0	2	0	0	0	0	0
c400200_g1	2	1	20	0	0	0	0	7	0	8	6	0	0	0	0
c1060991_g1	3	2	0	0	0	0	0	0	0	4	0	0	0	0	0
c886727_g1	1	0	0	0	0	0	0	0	3	0	0	0	0	0	0
c810244_g1	1	0	2	0	0	0	2	0	0	0	0	0	0	0	0
c454468_g2	2	0	0	0	0	0	0	0	2	0	0	0	0	0	0
c376330_g1	0	0	0	47	0	0	0	0	0	0	0	0	0	0	0
c923281_g1	1	0	1	0	0	0	0	1	0	0	1	0	0	0	0
c888335_g1	0	0	0	0	0	0	0	0	1	0	0	0	0	0	0
c496242_g1	0	0	0	0	0	0	0	2	0	0	1	0	0	0	0
c194500_g2	0	0	0	0	0	0	0	0	0	0	0	0	0	0	0
c594179_g1	0	0	3	0	0	0	0	0	0	0	0	0	0	0	0
c338003_g1	1	0	0	0	0	0	0	0	1	0	0	0	0	0	0
c155390_g1	0	0	0	0	0	0	0	0	2	0	0	0	0	0	0
c1191013_g1	0	2	0	0	0	0	0	0	0	0	0	0	0	0	0
c45883_g1	0	2	0	2	0	0	0	0	0	0	0	0	0	0	0
c527342_g1	0	1	0	0	0	0	0	0	0	0	0	0	0	0	0
c238201_g1	0	0	0	0	0	0	0	7	0	0	0	0	0	0	0
c454935_g2	66	32	83	121	0	0	0	192	67	102	169	0	0	0	0
c642711_g1	4	1	0	1	0	0	0	0	0	0	0	0	0	0	0
c600300_g1	0	0	0	0	0	0	0	0	1	0	0	0	0	0	0
c151329_g1	0	0	0	0	0	0	0	0	0	0	1	0	0	0	0
c1035725_g1	0	0	0	0	0	0	0	0	0	0	0	0	0	0	0
c1064683_g1	0	0	0	0	0	0	0	0	0	4	0	0	0	0	0
c712464_g1	0	0	0	2	0	0	0	0	0	0	0	0	0	0	0
c603836_g1	0	0	0	0	0	0	0	0	0	0	2	0	0	0	0
c585088_g1	1	0	0	0	0	0	0	0	0	0	0	0	0	0	0
c1131226_g1	1	0	2	0	0	0	0	0	0	0	0	0	0	0	0
c1242207_g1	3	0	6	1	0	0	0	1	1	5	5	0	0	0	0
c1063793_g1	0	0	1	0	0	0	0	0	0	0	3	0	0	0	0
c461285_g2	0	0	0	0	4	19	40	0	2	0	2	324	223	194	187
c108132_g1	0	0	0	3	0	0	0	0	1	0	0	0	0	0	0
c720668_g1	0	0	0	0	0	2	0	0	0	0	0	0	0	0	0
c474901_g10	0	0	0	0	0	0	0	0	0	0	3	0	0	0	0
c964218_g1	0	0	0	0	0	0	0	0	2	0	0	0	0	0	0
c824309_g1	0	0	0	2	0	0	0	0	0	0	0	0	0	0	0
c224078_g1	0	1	0	1	0	0	0	0	1	0	0	0	0	0	0
c1265369_g1	0	0	0	0	0	0	0	1	0	0	0	0	0	0	0
c778651_g1	0	0	0	2	0	0	0	0	0	0	0	0	0	0	0
c107637_g1	0	0	0	0	0	0	0	4	3	0	0	0	0	0	0
c14316_g2	0	0	0	0	0	0	0	0	0	0	0	0	0	0	0
c3983_g1	0	1	1	1	0	0	0	0	0	0	0	0	0	0	0
c899383_g1	0	0	0	0	0	0	0	0	0	0	0	0	0	0	0
c428062_g1	12	5	6	0	0	0	0	0	1	0	0	0	0	0	0
c970068_g1	0	0	0	0	5	0	2	0	0	0	0	0	0	0	0
c111085_g2	0	0	0	0	0	0	0	0	0	0	0	0	0	0	0
c279991_g1	8	6	0	10	0	0	0	3	3	5	4	0	0	0	0
c686737_g1	0	0	0	0	0	0	0	0	0	0	0	0	0	0	0
c1280193_g1	9	1	0	0	0	0	0	0	0	0	0	0	0	0	0
c99653_g2	0	0	0	0	0	0	0	0	1	0	0	0	0	0	0
c1166255_g1	1	0	0	0	0	0	0	0	0	0	0	0	0	0	0
c790601_g1	0	0	0	0	0	0	0	0	0	0	2	0	0	0	0
c378571_g1	695	529	635	597	1	0	2	1264	493	572	1095	0	0	0	0
c780121_g1	0	0	0	2	0	0	0	0	0	0	0	0	0	0	0
c439213_g1	0	0	0	0	0	0	0	0	0	0	0	0	0	0	0
c1171205_g1	0	0	0	0	0	0	0	0	0	0	0	0	0	0	0
c115940_g1	0	0	0	0	0	0	0	0	0	0	0	0	0	0	0
c1023263_g1	0	3	0	0	0	0	0	0	0	0	0	0	0	0	0
c664067_g1	0	2	0	0	0	0	0	0	0	0	0	0	0	0	0
c237974_g1	0	0	0	0	0	3	0	0	0	0	0	0	0	0	0
c639579_g1	2	0	0	0	0	0	0	0	0	0	0	0	0	0	0
c487140_g1	0	0	2	0	0	0	0	0	0	0	0	0	0	0	0
c352550_g1	0	0	0	0	0	0	0	0	0	0	0	0	0	0	0
c713608_g1	0	0	0	0	0	0	0	0	0	0	0	0	0	0	0
c438916_g1	0	7	0	0	0	0	0	6	4	6	0	0	0	0	0
c760013_g1	0	1	0	0	0	0	0	0	0	0	0	0	0	0	0
c1170824_g1	0	0	0	0	0	0	0	0	0	0	0	0	0	0	0
c440902_g2	1	14	3	0	0	0	0	8	16	12	0	0	0	0	0
c241718_g2	0	2	0	0	0	0	0	0	0	0	0	0	0	0	0
c215012_g1	0	3	0	0	0	0	0	1	0	0	0	0	0	0	0
c813520_g1	2	0	0	0	0	0	0	0	0	0	0	0	0	0	0
c1020486_g1	0	0	0	0	1	0	0	0	0	0	0	0	0	0	0
c202668_g1	0	0	0	0	0	0	0	0	0	0	0	0	0	0	0
c497448_g1	0	0	0	0	0	0	0	7	1	0	0	0	0	0	0
c471510_g3	0	1	0	1	0	0	0	0	0	0	1	0	0	0	0
c377390_g1	0	0	0	10	0	0	0	11	4	3	1	0	0	0	0
c228243_g2	0	0	1	0	0	0	0	0	0	0	0	0	0	0	0
c123257_g1	0	0	0	0	0	0	0	1	0	0	0	0	0	0	0
c738112_g1	0	0	0	0	0	0	0	0	1	0	1	0	0	0	0
c333611_g2	0	2	3	0	0	0	0	0	0	0	0	0	0	0	0
c828369_g1	1	0	0	0	0	0	0	0	0	0	0	0	0	0	0
c342134_g1	0	0	0	2	0	0	0	0	1	0	0	0	0	0	0
c103943_g1	1	0	0	0	0	0	0	0	0	0	0	0	0	0	0
c92028_g1	0	5	0	14	0	0	0	0	0	0	2	0	0	0	0
c920125_g1	0	0	0	0	0	0	0	0	0	2	0	0	0	0	0
c147138_g1	0	8	8	0	0	0	0	0	3	4	3	0	0	0	0
c1198782_g1	4	0	0	0	0	0	0	0	0	0	0	0	0	0	0
c696396_g1	0	0	0	0	0	1	0	0	0	0	0	0	0	0	0
c630895_g1	0	0	0	0	0	0	0	0	2	0	0	0	0	0	0
c1024065_g1	0	0	0	0	0	1	1	0	0	0	0	2	1	0	3
c476514_g2	3	3	3	2	0	0	0	2	2	1	4	0	0	0	0
c1011868_g1	0	0	0	0	0	0	0	0	2	0	0	0	0	0	0
c447875_g2	10	3	6	8	0	0	0	3	3	1	14	0	0	0	0
c408882_g1	0	0	14	0	0	0	0	0	0	0	0	0	0	0	0
c1297804_g1	0	3	0	0	0	0	0	0	2	0	0	0	0	0	0
c402685_g1	0	0	0	0	0	0	0	4	2	0	0	0	0	0	0
c456583_g1	0	0	12	3	0	0	0	4	0	2	0	0	0	0	0
c604509_g1	0	0	0	0	0	0	0	0	0	0	0	0	0	0	0
c1295027_g1	0	0	0	0	0	0	0	0	1	0	0	0	0	0	0
c869461_g1	2	0	0	1	0	0	0	0	0	0	0	0	0	0	0
c208757_g1	0	0	1	0	0	0	0	0	1	4	0	0	0	0	0
c189163_g1	0	0	0	0	0	0	0	0	0	0	0	0	0	0	0
c805882_g1	0	0	0	0	0	0	0	0	0	0	0	0	0	0	0
c967903_g1	0	0	1	0	0	0	0	0	0	0	0	0	0	0	0
c1204178_g1	0	0	0	0	1	0	1	0	0	0	0	0	0	0	0
c984235_g1	0	0	0	0	0	0	0	3	0	0	0	0	0	0	0
c701576_g1	0	0	0	2	0	0	0	0	0	0	0	0	0	0	0
c944482_g1	0	3	0	0	0	0	0	0	0	0	0	0	0	0	0
c301208_g1	0	1	0	2	0	0	0	0	0	0	0	0	0	0	0
c19773_g1	0	0	0	0	0	0	0	0	6	2	0	0	0	0	0
c594162_g1	0	0	0	0	0	0	0	0	0	2	0	0	0	0	0
c1285155_g1	0	0	0	0	0	0	0	0	2	0	1	0	0	0	0
c885544_g1	0	3	0	0	0	0	0	0	0	0	0	0	0	0	0
c868462_g1	2	0	0	1	0	0	0	0	0	0	0	0	0	0	0
c88270_g1	2	1	4	0	0	0	0	0	1	0	0	0	0	0	0
c1055319_g1	0	0	0	0	0	0	0	0	1	6	0	0	0	0	0
c896685_g1	0	2	0	0	0	0	0	0	0	0	0	2	0	0	0
c1106518_g1	0	0	0	0	0	0	0	1	0	0	0	0	0	0	0
c1049016_g1	0	0	0	4	0	0	0	0	1	1	0	0	0	0	0
c985955_g1	0	0	0	0	0	0	0	0	0	1	1	0	0	0	0
c1099150_g1	0	0	0	0	0	0	0	1	1	0	0	0	0	0	0
c457820_g1	0	7	0	1	0	0	0	8	14	6	8	0	0	0	0
c472601_g2	12	10	1	1	0	0	0	2	5	3	0	0	0	0	0
c908886_g1	0	0	0	0	0	0	0	0	0	0	1	0	0	0	0
c812180_g1	0	0	0	0	0	0	0	0	2	0	0	0	0	0	0
c463899_g2	10	14	5	2	0	0	0	1	8	1	4	0	0	0	0
c449887_g1	0	0	8	0	84	111	118	0	2	7	4	1432	373	295	327
c273486_g3	0	0	0	0	0	0	0	0	0	0	1	0	0	0	0
c945987_g1	0	2	0	0	0	0	0	1	0	0	0	0	0	0	0
c1295228_g1	0	0	0	0	0	0	0	0	4	0	0	0	0	0	0
c1218712_g1	2	0	0	0	0	0	0	0	0	0	0	0	0	0	0
c118616_g1	2	2	0	0	0	0	0	0	0	0	6	0	0	0	0
c740451_g1	0	1	0	0	0	0	0	0	5	0	0	0	0	0	0
c96748_g2	0	0	0	2	0	0	0	0	0	0	0	0	0	0	0
c963241_g1	0	0	0	0	1	0	1	0	0	0	0	15	4	6	6
c791945_g1	0	0	0	3	0	0	0	0	0	0	0	0	0	0	0
c791465_g1	0	0	0	0	0	0	0	0	0	0	1	0	0	0	0
c168120_g1	3	0	0	0	0	0	0	0	2	0	0	0	0	0	0
c493861_g1	2	1	0	2	0	0	0	0	0	0	0	0	0	0	0
c1303530_g1	0	2	0	0	0	0	0	0	0	0	0	0	0	0	0
c1121582_g1	0	0	0	0	0	0	0	0	0	0	0	0	0	0	0
c637308_g1	0	0	0	0	1	1	0	0	0	0	0	9	6	2	15
c1254464_g1	0	0	0	0	0	0	0	0	0	0	0	0	0	0	0
c708459_g1	0	0	0	4	0	0	0	0	2	0	0	0	0	0	0
c362719_g1	4	4	0	12	0	0	0	4	0	0	0	0	0	0	0
c465049_g5	3	1	2	0	0	0	0	1	0	2	0	0	0	0	0
c133936_g1	0	0	0	0	0	0	0	0	0	0	3	0	0	0	0
c957702_g1	0	0	0	3	0	0	0	0	0	0	0	0	0	0	0
c1260216_g1	0	0	0	0	0	0	0	0	4	0	0	0	0	0	0
c520141_g1	0	1	0	0	0	0	0	0	2	0	0	0	0	0	0
c1078697_g1	0	0	0	0	0	0	0	0	0	0	0	0	0	0	0
c1287663_g1	0	0	0	0	0	0	0	0	0	0	0	0	0	0	0
c492945_g1	0	0	0	0	0	0	0	0	0	0	2	0	0	0	0
c467755_g3	7	5	1	4	0	0	0	2	5	1	2	0	0	0	0
c425916_g1	5	1	0	11	0	0	0	1	1	3	4	0	0	0	0
c153090_g1	1	0	0	0	0	0	0	0	0	0	1	0	0	0	0
c145936_g1	4	0	0	0	0	0	0	0	0	0	0	0	0	0	0
c609353_g1	0	0	0	0	0	0	0	0	1	0	0	0	0	0	0
c1082056_g1	0	0	0	0	0	0	0	0	0	0	4	0	0	0	0
c471261_g3	4	3	1	0	0	0	0	0	0	1	1	0	0	0	0
c86656_g1	0	2	0	0	0	0	0	0	0	0	0	0	0	0	0
c206018_g1	0	0	0	3	0	0	0	0	0	0	0	0	0	0	0
c469545_g1	0	0	0	1	0	0	0	0	0	0	0	0	0	0	0
c473114_g1	21	20	18	20	0	0	0	19	6	33	23	0	0	0	0
c402352_g1	0	0	0	0	0	0	0	1	0	0	0	0	0	0	0
c89549_g1	0	0	0	0	0	0	0	17	0	0	0	0	0	0	0
c1297027_g1	0	0	0	0	0	0	0	0	0	0	1	0	0	0	0
c105696_g1	0	1	0	0	0	0	0	0	0	0	0	0	0	0	0
c63993_g1	8	9	0	0	0	0	0	0	7	5	1	0	0	0	0
c1314050_g1	2	0	0	0	0	0	0	0	0	0	0	0	0	0	0
c321098_g3	0	0	0	0	0	0	0	0	0	0	0	0	0	0	0
c989683_g1	1	1	0	0	0	0	0	0	0	0	1	0	0	0	0
c1315371_g1	0	0	0	0	2	1	0	0	0	0	0	0	0	0	0
c1008852_g1	0	0	1	0	0	0	0	0	0	0	0	0	0	0	0
c151449_g1	0	0	0	0	0	0	0	0	3	0	0	0	0	0	0
c1075582_g1	2	0	0	0	0	0	0	0	2	1	0	0	0	0	0
c1033338_g1	0	0	0	0	0	0	0	0	0	0	0	0	0	0	0
c1202786_g1	0	0	0	0	0	0	0	0	0	0	0	1	0	0	0
c744948_g1	0	0	0	0	0	0	0	1	0	0	0	0	0	0	0
c479367_g4	0	1	0	0	0	0	0	0	0	0	0	0	0	0	0
c744981_g1	0	0	2	0	0	0	0	0	0	0	0	0	0	0	0
c395619_g1	2	0	0	0	0	0	0	0	1	1	2	0	0	0	0
c676939_g1	0	1	0	1	0	0	0	1	0	0	0	0	0	0	0
c379749_g2	0	0	0	1	0	0	0	0	1	0	0	0	0	0	0
c639802_g1	1	0	0	0	0	0	0	0	0	0	0	0	0	0	0
c58828_g1	0	0	0	2	0	0	0	0	0	1	0	0	0	0	0
c1179093_g1	0	1	0	0	0	0	0	0	0	0	0	0	0	0	0
c99230_g2	1	0	0	0	0	0	0	1	1	0	0	0	0	0	0
c843428_g1	0	3	0	0	0	0	0	0	0	0	0	0	0	0	0
c600464_g1	1	0	0	0	0	0	0	0	0	0	0	0	0	0	0
c289593_g1	0	0	0	3	0	0	0	0	0	0	0	0	0	0	0
c653514_g1	0	0	0	0	0	0	0	0	1	0	0	0	0	0	0
c491776_g1	0	4	0	0	0	0	0	0	0	0	0	0	0	0	0
c948775_g1	0	0	0	0	0	0	0	0	3	0	1	0	0	0	0
c99988_g1	0	0	0	0	0	0	0	0	0	0	0	0	0	0	0
c816886_g1	0	0	0	0	0	0	0	0	1	0	0	0	0	0	0
c601192_g1	0	0	1	0	0	0	0	0	0	0	0	0	0	0	0
c1174821_g1	0	0	0	0	0	0	0	0	0	0	0	0	0	0	0
c814977_g1	0	0	0	0	0	0	0	4	2	1	0	0	0	0	0
c638704_g1	3	0	1	0	0	0	0	0	3	0	0	0	0	0	0
c637386_g1	2	0	0	0	0	0	0	7	1	1	0	0	0	0	0
c1126402_g1	0	0	0	0	0	0	0	0	2	0	0	0	0	0	0
c1289711_g1	0	0	0	0	0	2	0	0	0	0	0	0	0	0	0
c92781_g1	0	0	0	0	0	0	0	0	0	0	0	0	0	0	0
c453806_g3	0	0	0	0	0	0	0	0	0	1	0	0	0	0	0
c340239_g1	0	0	0	0	0	0	0	0	0	1	0	0	0	0	0
c668697_g1	0	2	0	11	0	0	0	0	0	0	0	0	0	0	0
c213033_g1	0	1	0	0	0	0	0	0	0	3	0	0	0	0	0
c175878_g2	0	0	0	0	0	0	0	0	0	0	0	0	0	0	0
c745127_g1	0	0	0	0	0	0	0	0	2	0	0	0	0	0	0
c1287249_g1	0	0	0	1	0	0	0	0	0	0	0	0	0	0	0
c305705_g2	0	0	0	17	0	0	0	0	0	0	0	0	0	0	0
c97831_g1	0	3	0	0	0	0	0	0	0	0	0	0	0	0	0
c709833_g1	0	0	1	0	0	0	0	0	0	0	0	0	0	0	0
c682736_g1	1	0	0	0	0	0	0	0	1	0	0	0	0	0	0
c1015030_g1	0	2	0	0	0	0	0	0	0	0	0	0	0	0	0
c753097_g1	0	0	0	0	0	0	0	0	0	0	2	0	0	0	0
c382843_g1	1	0	0	0	0	0	0	1	0	0	2	0	0	0	0
c101086_g1	2	0	1	0	0	0	0	0	0	0	0	0	0	0	0
c519201_g1	3	0	0	0	0	0	0	0	0	0	0	0	0	0	0
c294220_g1	3	7	0	9	0	0	0	4	1	3	3	0	0	0	0
c432294_g1	2	0	0	0	0	0	0	0	0	0	1	0	0	0	0
c345873_g1	0	4	0	0	0	0	0	0	0	0	10	0	0	0	0
c61828_g1	0	0	0	0	0	0	0	0	0	0	1	0	0	0	0
c1178082_g1	0	0	0	0	0	0	0	0	0	0	0	0	0	0	0
c976889_g1	0	1	0	0	0	0	0	0	0	0	0	0	0	0	0
c860712_g1	0	0	0	7	0	0	0	0	0	0	0	0	0	0	0
c574865_g1	0	0	0	0	1	0	1	0	0	0	0	0	0	0	0
c693735_g1	0	0	0	0	0	0	0	0	0	0	0	0	0	0	0
c1108083_g1	0	0	0	0	0	0	0	0	0	0	0	0	0	0	0
c76376_g1	0	0	0	16	0	0	0	1	0	1	0	0	0	0	0
c272188_g1	6	3	11	0	0	0	0	0	0	0	0	0	0	0	0
c290499_g1	10	0	0	0	0	0	0	0	0	0	0	0	0	0	0
c1056193_g1	0	1	0	4	0	0	0	0	0	0	0	0	0	0	0
c56140_g1	0	1	0	0	0	0	0	0	0	0	0	0	0	0	0
c471782_g9	7	5	0	1	0	0	0	4	16	2	0	0	0	0	0
c428734_g1	2	1	1	0	0	0	0	2	0	0	0	0	0	0	0
c240253_g1	0	0	0	0	0	0	0	0	0	0	2	0	0	0	0
c1118723_g1	0	0	0	0	0	0	0	0	0	7	0	0	0	0	0
c193162_g1	0	0	0	13	0	0	0	0	0	0	3	0	0	0	0
c807458_g1	0	0	0	0	0	0	0	1	0	1	0	0	0	0	0
c797780_g1	0	0	0	0	0	0	0	0	0	0	2	0	0	0	0
c932101_g1	1	1	0	0	0	0	0	0	1	0	0	0	0	0	0
c84952_g1	1	0	0	0	0	0	0	0	0	0	0	0	0	0	0
c284890_g1	0	0	5	0	0	0	0	0	0	4	0	0	0	0	0
c1208269_g1	0	0	0	0	0	0	0	0	0	2	0	0	0	0	0
c234724_g2	0	0	0	0	1	0	0	0	0	0	0	0	0	0	0
c687007_g1	0	0	0	0	0	0	0	0	0	0	0	0	0	0	0
c745837_g1	0	0	0	1	0	0	0	0	0	0	0	0	0	0	0
c726243_g1	2	0	0	0	0	0	0	0	0	0	0	0	0	0	0
c532955_g1	0	0	0	0	0	0	0	0	0	0	0	0	0	0	0
c509284_g1	1	0	5	8	0	0	0	0	1	0	2	0	0	0	0
c444833_g1	0	0	0	0	1	1	1	0	0	0	0	148	19	9	14
c193082_g1	0	0	0	0	0	0	0	0	0	0	0	0	0	0	0
c507874_g1	0	0	2	0	0	0	0	0	0	0	0	0	0	0	0
c31990_g2	1	1	0	0	0	0	0	0	0	0	0	0	0	0	0
c696924_g1	0	0	0	0	0	0	0	0	1	0	0	0	0	0	0
c497123_g1	1	0	0	0	0	0	0	0	1	0	0	0	0	0	0
c516408_g1	0	0	0	3	0	0	0	0	0	0	0	0	0	0	0
c231892_g1	0	0	0	0	0	0	0	0	0	0	0	0	0	0	0
c393728_g1	0	1	0	2	0	0	0	1	1	12	0	0	0	0	0
c457896_g1	0	0	1	0	0	0	0	0	1	0	0	0	0	0	0
c512656_g1	0	0	0	0	0	0	0	0	0	0	0	0	0	0	0
c1278258_g1	1	0	0	0	0	0	0	0	0	0	0	0	0	0	0
c913728_g1	0	0	0	0	0	0	0	0	0	0	0	0	0	0	0
c706486_g1	0	0	0	0	0	0	0	1	0	0	0	0	0	0	0
c824993_g1	0	2	0	0	0	0	0	0	5	0	0	0	0	0	0
c588015_g1	0	0	0	0	0	0	0	0	0	0	0	0	0	0	0
c464240_g4	1	8	1	13	0	0	0	0	27	6	0	0	0	0	0
c1083621_g1	0	0	0	0	0	0	0	0	0	0	15	0	0	0	0
c450559_g2	3	0	0	5	0	0	0	2	5	14	11	0	0	0	0
c998557_g1	0	0	7	0	0	0	0	0	0	0	0	0	0	0	0
c454592_g2	3	8	2	11	0	0	0	3	12	9	23	0	0	0	0
c979497_g1	0	0	0	0	0	0	0	1	0	0	2	0	0	0	0
c484820_g1	0	0	0	0	0	0	0	0	0	0	1	0	0	0	0
c316783_g1	0	1	0	2	0	0	0	1	0	0	1	0	0	0	0
c416275_g2	0	0	1	0	0	0	0	0	0	0	0	0	0	0	0
c1219233_g1	1	0	0	0	0	0	0	0	0	0	0	0	0	0	0
c918749_g1	0	0	0	3	0	0	0	0	1	0	0	0	0	0	0
c644263_g1	0	0	0	3	0	0	0	0	1	0	0	0	0	0	0
c349356_g1	0	0	0	0	0	0	0	0	0	0	0	0	0	0	0
c1299244_g1	0	0	0	0	0	0	0	0	0	0	0	0	0	0	0
c1247531_g1	1	0	0	0	0	0	0	0	0	0	0	0	0	0	0
c752124_g1	1	0	0	0	0	0	0	0	0	0	0	0	0	0	0
c88999_g1	0	0	0	0	3	0	5	0	0	0	0	0	0	0	0
c679473_g1	0	0	0	0	0	2	0	0	0	0	0	0	0	0	0
c194323_g1	0	0	25	0	0	0	0	0	0	0	0	0	0	0	0
c375112_g1	0	0	0	0	0	0	0	0	0	0	0	0	0	0	0
c185082_g1	0	0	0	0	0	0	0	0	0	0	4	0	0	0	0
c476349_g4	0	0	4	5	0	0	0	4	4	5	13	0	0	0	0
c288604_g1	0	1	0	1	0	0	0	0	0	0	4	0	0	0	0
c804707_g1	0	0	0	3	0	0	0	0	0	0	0	0	0	0	0
c1020524_g1	0	0	0	0	0	0	0	0	2	0	0	0	0	0	0
c976955_g1	0	0	0	0	0	0	0	0	0	0	0	0	0	0	0
c512326_g1	0	0	0	1	0	0	0	0	0	0	0	0	0	0	0
c1181372_g1	0	0	0	0	0	0	0	0	0	0	0	0	0	0	0
c816543_g1	0	2	1	0	0	0	0	0	0	2	0	0	0	0	0
c750682_g1	0	0	0	0	0	0	0	0	1	0	0	0	0	0	0
c466677_g1	10	1	0	2	0	0	0	3	3	5	5	0	0	0	0
c898090_g1	0	0	0	0	0	0	0	0	0	0	0	0	0	0	0
c1165055_g1	0	0	0	0	0	0	0	0	3	0	0	0	0	0	0
c1065175_g1	0	0	0	5	0	0	0	0	0	0	0	0	0	0	0
c462735_g1	6	4	0	0	0	0	0	8	3	0	1	0	0	0	0
c522433_g1	0	0	8	0	0	0	0	0	0	0	1	0	0	0	0
c1274416_g1	0	0	0	0	0	0	3	0	1	0	0	1	1	0	0
c1095006_g1	0	0	0	0	0	0	0	0	0	0	0	0	0	0	0
c446295_g2	0	0	0	0	0	0	0	0	0	0	0	3	0	0	0
c471808_g6	0	0	0	0	0	0	0	0	0	0	0	0	0	0	0
c1132171_g1	0	3	0	0	0	0	0	0	0	0	0	0	0	0	0
c1168239_g1	0	0	0	1	0	0	0	0	0	0	0	0	0	0	0
c1107548_g1	0	0	0	0	0	0	0	0	0	0	0	0	0	0	0
c475187_g3	0	0	0	0	0	0	0	0	0	0	0	0	0	0	0
c421145_g1	16	7	0	24	0	0	0	6	7	0	12	0	0	0	0
c1250845_g1	0	0	0	0	0	0	0	0	0	0	1	0	0	0	0
c1068640_g1	0	0	0	0	0	0	0	0	1	0	0	0	0	0	0
c992721_g1	0	0	0	0	0	0	0	0	0	0	0	0	0	0	0
c1324030_g1	0	0	1	0	0	0	0	1	0	1	0	0	0	0	0
c144142_g1	0	1	0	0	0	0	0	0	0	0	0	0	0	0	0
c1320767_g1	0	0	0	0	0	0	0	0	0	0	0	0	0	0	0
c96469_g1	0	0	0	0	0	0	0	0	0	2	0	0	0	0	0
c705471_g1	0	0	0	0	0	0	0	0	0	0	3	0	0	0	0
c1010341_g1	0	0	0	1	0	0	0	0	0	0	0	0	0	0	0
c541416_g1	0	0	0	0	0	0	0	0	0	0	0	0	0	0	0
c664190_g1	0	0	0	3	0	0	0	0	0	0	0	0	0	0	0
c762189_g1	0	0	1	0	0	0	0	0	0	0	0	0	0	0	0
c1037984_g1	0	1	0	0	0	0	0	0	0	0	0	0	0	0	0
c1073037_g1	0	0	0	0	0	0	0	0	0	0	0	0	0	0	0
c1243179_g1	0	0	3	0	0	0	0	0	0	0	0	0	0	0	0
c1006988_g1	0	0	0	0	0	0	0	0	0	0	0	0	0	0	0
c732980_g1	0	0	5	0	0	0	0	0	0	0	0	0	0	0	0
c1119278_g1	0	0	0	0	0	0	0	2	0	0	0	0	0	0	0
c451652_g1	6	12	3	3	0	0	0	6	5	14	0	0	0	0	0
c1322619_g1	0	1	0	0	0	0	0	0	0	0	0	0	0	0	0
c1104957_g1	0	0	0	0	0	0	0	0	0	0	1	0	0	0	0
c1122230_g1	0	0	0	0	0	0	0	0	0	0	0	0	0	0	0
c393756_g2	0	0	0	0	0	0	0	0	0	0	0	0	0	0	0
c982679_g1	0	0	1	0	0	0	0	0	0	0	0	0	0	0	0
c678690_g1	0	0	5	0	0	0	0	0	0	0	0	0	0	0	0
c914857_g1	0	0	0	0	0	0	0	0	0	1	0	0	0	0	0
c598963_g1	0	0	0	0	0	0	0	0	0	1	0	0	0	0	0
c266500_g1	1	0	0	1	0	0	0	1	0	0	11	0	0	0	0
c991743_g1	0	0	0	0	0	0	0	0	2	0	0	0	0	0	0
c478991_g1	5	0	27	4	0	0	0	4	1	64	5	0	0	0	0
c459532_g1	1	0	3	3	0	0	0	2	0	2	3	0	0	0	0
c1306057_g1	0	0	1	0	0	0	0	0	0	0	0	0	0	0	0
c416804_g1	0	1	0	0	0	0	0	0	1	0	4	0	0	0	0
c1891_g1	1	5	0	0	0	0	0	0	1	0	0	0	0	0	0
c84417_g1	0	0	0	0	0	0	0	1	6	2	0	0	0	0	0
c436525_g1	4	9	6	0	0	0	0	1	1	0	6	0	0	0	0
c116347_g1	0	0	3	0	0	0	0	0	0	0	0	0	0	0	0
c166658_g1	0	0	0	0	0	0	0	3	0	0	0	0	0	0	0
c1149277_g1	0	0	0	0	0	0	0	0	0	0	0	179	58	43	46
c338631_g1	0	2	0	0	0	0	0	0	4	0	0	0	0	0	0
c923387_g1	0	0	0	0	0	0	0	0	0	0	1	0	0	0	0
c679521_g1	5	3	0	0	0	0	0	0	0	0	0	0	0	0	0
c524233_g1	0	0	6	0	0	0	0	0	0	0	0	0	0	0	0
c477344_g2	0	0	0	5	0	0	0	0	0	0	0	0	0	0	0
c873442_g1	0	0	0	0	0	0	0	0	0	0	0	0	0	0	0
c712724_g1	0	2	0	0	0	0	0	0	0	0	0	0	0	0	0
c381052_g1	0	0	3	0	0	0	0	0	0	2	1	0	0	0	0
c678215_g1	0	0	0	0	0	0	0	0	0	0	1	0	0	0	0
c456470_g11	3	1	0	3	0	0	0	0	1	0	1	0	0	0	0
c476301_g5	9	27	0	17	0	0	0	27	27	19	31	0	0	0	0
c614881_g1	0	1	0	0	0	0	0	0	0	0	0	0	0	0	0
c997245_g1	0	0	0	0	0	0	0	1	1	0	0	0	0	0	0
c473824_g2	0	3	0	0	0	0	0	1	0	0	1	0	0	0	0
c1116004_g1	0	0	0	0	0	0	0	0	0	0	0	0	0	0	0
c388722_g1	1	1	0	0	0	0	0	1	0	0	8	0	0	0	0
c645184_g1	0	0	0	0	0	0	0	0	0	0	1	0	0	0	0
c972254_g1	0	0	0	0	0	0	0	0	0	0	0	0	0	0	0
c957436_g1	0	0	0	0	0	0	0	0	0	5	0	0	0	0	0
c759137_g1	0	0	0	0	0	0	0	0	0	0	2	0	0	0	0
c1084305_g1	0	0	0	0	0	0	0	4	0	0	1	0	0	0	0
c592930_g1	0	0	0	5	0	0	0	0	0	0	0	0	0	0	0
c38702_g1	0	1	0	0	0	0	0	0	4	0	0	0	0	0	0
c206234_g1	0	1	0	0	0	0	0	0	1	0	6	0	0	0	0
c35427_g1	0	0	0	0	0	0	0	0	0	4	1	0	0	0	0
c1306192_g1	0	0	0	0	0	0	0	0	0	0	1	0	0	0	0
c799494_g1	0	0	0	4	0	0	0	0	0	0	0	0	0	0	0
c823614_g1	2	1	0	3	0	0	0	0	0	1	3	0	0	0	0
c1275019_g1	0	0	0	5	0	0	0	0	0	0	0	0	0	0	0
c437529_g3	0	0	2	0	0	0	0	0	3	4	1	0	0	0	0
c751718_g1	0	0	0	0	1	0	0	0	0	0	0	0	0	0	0
c139868_g1	0	0	0	0	0	0	0	0	0	1	0	0	0	0	0
c72603_g1	0	0	0	0	0	0	0	0	0	0	0	0	0	0	0
c216017_g1	4	3	0	0	0	0	0	0	0	3	9	0	0	0	0
c297999_g1	0	0	0	0	0	0	0	0	1	0	0	0	0	0	0
c692020_g1	0	1	0	0	0	0	0	1	0	0	0	0	0	0	0
c1223076_g1	0	0	0	0	0	0	0	0	0	0	0	0	0	0	0
c571835_g1	1	0	0	0	0	0	0	0	0	0	0	0	0	0	0
c396372_g1	0	0	0	0	0	0	0	1	0	3	3	0	0	0	0
c193886_g1	0	0	0	0	0	0	0	0	0	0	1	0	0	0	0
c1006424_g1	0	0	0	7	0	0	0	0	0	0	0	0	0	0	0
c216200_g1	4	0	0	0	0	0	0	0	0	0	0	0	0	0	0
c401647_g1	0	0	0	0	0	0	0	0	0	0	0	0	0	0	0
c1165264_g1	0	1	0	0	0	0	0	0	0	0	0	0	0	0	0
c13846_g1	0	0	0	0	0	0	0	0	1	0	0	0	0	0	0
c795283_g1	0	0	0	0	0	0	0	0	0	0	0	0	0	0	0
c397733_g1	1	1	1	0	0	0	0	0	2	0	0	0	0	0	0
c480232_g7	1	3	0	1	0	0	0	0	0	0	1	0	0	0	0
c365831_g1	1	0	7	0	0	0	0	0	0	3	0	0	0	0	0
c2873_g1	0	0	0	0	0	0	0	2	0	0	0	0	0	0	0
c243188_g1	0	0	0	0	0	0	0	0	0	0	0	0	0	0	0
c1093518_g1	0	0	0	0	0	0	0	0	0	0	0	0	0	0	0
c1008359_g1	0	0	0	0	0	0	0	0	0	0	0	0	0	0	0
c480664_g7	0	0	0	0	0	0	0	0	0	0	0	0	0	0	0
c600260_g1	0	3	0	0	0	0	0	5	0	0	0	0	0	0	0
c458862_g1	0	73	0	0	0	0	0	23	15	21	0	0	0	0	0
c310011_g1	0	0	0	0	0	0	0	0	0	0	0	0	0	0	0
c706520_g1	2	0	0	0	0	0	0	0	0	0	0	0	0	0	0
c635787_g1	0	0	0	1	0	0	0	0	0	0	0	0	0	0	0
c156288_g1	0	0	0	0	0	0	0	1	0	0	0	0	0	0	0
c1041075_g1	0	0	0	0	0	0	0	0	0	0	0	0	0	0	0
c29479_g1	0	3	0	0	0	0	0	0	1	5	0	0	0	0	0
c226237_g2	0	0	0	0	0	0	0	0	0	0	0	0	0	0	0
c452132_g1	125	128	106	109	0	1	0	207	128	96	211	0	0	0	0
c426990_g1	0	0	58	0	0	0	0	0	0	0	0	0	0	0	0
c947039_g1	1	0	0	0	0	0	0	0	0	0	0	0	0	0	0
c506342_g1	9	1	0	0	0	0	0	0	0	0	0	0	0	0	0
c219947_g1	0	0	0	0	0	0	0	0	2	0	0	0	0	0	0
c336984_g1	0	0	0	0	0	0	0	0	0	0	0	0	0	0	0
c1278812_g1	1	1	0	0	0	0	0	0	0	0	0	0	0	0	0
c494802_g1	0	0	3	0	0	0	0	0	0	0	0	0	0	0	0
c480364_g3	14	7	3	13	0	0	0	2	7	13	28	0	0	0	0
c434693_g2	12	5	2	0	0	0	0	8	3	15	0	0	0	0	0
c10483_g1	3	0	4	0	0	0	0	0	0	4	0	0	0	0	0
c1221334_g1	0	0	0	0	0	0	0	0	1	0	0	0	0	0	0
c478330_g6	0	0	3	0	0	0	0	0	0	0	0	0	0	0	0
c416963_g1	0	0	0	1	80	131	259	2	6	1	11	4880	1075	1026	993
c1078816_g1	0	0	0	0	0	0	0	0	0	0	0	0	0	0	0
c1090578_g1	1	0	5	0	0	0	0	0	0	0	3	0	0	0	0
c155063_g1	0	0	0	2	0	0	0	2	0	1	0	0	0	0	0
c525167_g1	0	0	0	0	0	3	0	0	0	0	0	0	0	0	0
c469503_g14	0	0	0	0	0	0	0	0	0	0	0	0	0	0	0
c757262_g1	0	1	0	0	0	0	0	0	0	1	0	0	0	0	0
c714524_g1	1	0	0	0	0	0	0	0	0	0	0	0	0	0	0
c473731_g2	0	0	1	1	0	0	0	0	1	0	1	0	0	0	0
c782980_g1	0	2	0	2	0	0	0	0	0	0	0	0	0	0	0
c1092701_g1	0	1	0	4	0	0	0	0	0	5	0	0	0	0	0
c469162_g2	6	1	0	18	0	1	0	11	0	0	11	0	0	0	0
c985325_g1	0	0	0	1	0	0	0	0	0	0	1	0	0	0	0
c469196_g1	0	0	6	14	0	0	0	1	2	2	17	0	0	0	0
c472699_g1	68	35	8	0	2	0	0	19	58	16	20	0	0	0	0
c601097_g1	0	0	0	0	0	0	0	0	0	0	0	0	0	0	0
c294476_g1	0	2	8	2	0	0	0	0	1	1	0	0	0	0	0
c58463_g1	0	0	0	0	0	0	0	0	0	0	0	0	0	0	0
c984145_g1	5	0	0	0	0	0	0	0	0	1	0	0	0	0	0
c1320558_g1	0	0	0	0	0	0	0	0	0	0	0	0	0	0	0
c1068467_g1	3	0	0	0	0	0	0	0	0	0	0	0	0	0	0
c759669_g1	1	0	0	0	0	0	0	0	0	0	0	0	0	0	0
c717571_g1	0	2	0	0	0	0	0	0	0	0	0	0	0	0	0
c89220_g1	0	0	0	0	0	0	0	0	0	0	0	0	0	0	0
c840794_g1	0	0	0	0	0	0	0	0	2	0	0	0	0	0	0
c341081_g2	0	0	0	0	3	3	1	0	0	0	0	80	66	52	57
c378709_g2	0	0	0	0	0	0	0	0	0	0	0	0	0	0	0
c638765_g1	1	0	1	0	0	0	0	0	0	0	1	0	0	0	0
c1150985_g1	0	0	2	0	0	0	0	0	1	0	0	0	0	0	0
c692410_g1	0	0	0	0	0	0	0	0	0	0	17	0	0	0	0
c645253_g1	0	1	3	0	0	0	0	0	0	0	0	0	0	0	0
c469496_g2	4	0	0	1	0	0	0	1	4	2	0	0	0	0	0
c406688_g1	0	2	0	1	0	0	0	0	2	7	4	0	0	0	0
c444189_g2	0	0	0	0	7	4	6	0	0	0	1	3	21	34	20
c168914_g1	0	5	0	0	0	0	0	0	30	0	0	0	0	0	0
c1238109_g1	0	0	0	0	0	0	0	0	1	0	1	0	0	0	0
c1221555_g1	0	0	0	0	0	0	0	0	2	0	0	0	0	0	0
c553613_g1	0	0	0	0	0	0	0	0	0	5	0	0	0	0	0
c55951_g1	2	0	0	0	0	0	0	0	0	1	0	0	0	0	0
c933511_g1	0	0	0	0	0	0	0	8	0	0	0	0	0	0	0
c505968_g1	0	0	0	8	0	0	0	0	2	0	0	0	0	0	0
c511309_g1	0	6	0	0	0	0	0	0	0	0	0	0	0	0	0
c849848_g1	0	0	3	0	0	0	0	0	0	0	0	0	0	0	0
c798514_g1	1	0	0	1	0	0	0	0	0	0	0	0	0	0	0
c1288838_g1	0	0	0	0	0	0	0	2	0	0	0	0	0	0	0
c846059_g1	0	0	0	0	0	0	0	0	0	0	4	0	0	0	0
c814125_g1	0	0	1	0	0	0	0	0	0	0	0	0	0	0	0
c439447_g2	1	0	0	0	0	0	0	0	2	0	0	0	0	0	0
c1016593_g1	1	0	0	0	0	0	0	0	0	0	0	0	0	0	0
c1185495_g1	0	0	0	0	0	0	0	0	0	1	0	0	0	0	0
c759029_g1	0	0	0	0	0	0	0	2	0	0	0	0	0	0	0
c903708_g1	0	0	0	0	0	0	0	0	1	0	0	0	0	0	0
c2836_g1	0	2	0	2	0	0	0	0	4	0	0	0	0	0	0
c811388_g1	0	2	0	0	0	0	0	0	0	0	0	0	0	0	0
c722970_g1	0	0	0	0	0	0	0	0	0	0	0	0	0	0	0
c962339_g1	4	0	0	0	0	0	0	0	1	0	0	0	0	0	0
c1124401_g1	0	0	0	0	0	1	0	0	1	0	0	0	0	0	0
c587452_g1	0	0	0	0	0	0	0	0	0	0	0	0	0	0	0
c62781_g1	0	0	0	0	0	0	0	0	0	0	0	0	0	0	0
c548476_g1	0	0	0	0	0	0	0	0	0	0	1	0	0	0	0
c495322_g1	0	0	0	4	0	0	0	0	0	0	0	0	0	0	0
c335195_g2	0	0	0	3	0	0	0	0	0	1	0	0	0	0	0
[truncated: 998,000+ more rows]
