# Supplementary material for: Transcriptome analysis illuminates the nature of the intracellular interaction in a vertebrate-algal symbiosis
Source: eLife. 2017 May 2;6:e22054. doi: 10.7554/eLife.22054 (PMC5413350; doi:10.7554/eLife.22054)
Supplement: Figure 1—source data 2. — Use to filter raw counts matrix to get final algal gene list. DOI: http://dx.doi.org/10.7554/eLife.22054.005 [file elife-22054-fig1-data2.txt]

c116925_g2
c416963_g1
c331921_g1
c434566_g2
c622515_g1
c358824_g2
c477546_g1
c1191500_g1
c763806_g1
c391519_g1
c450507_g3
c445180_g1
c70541_g1
c439112_g1
c415274_g2
c479213_g3
c622257_g1
c366544_g1
c426036_g1
c483229_g1
c479372_g3
c401645_g2
c405863_g2
c446090_g1
c368221_g1
c407458_g1
c905664_g1
c332269_g1
c477899_g1
c384698_g1
c465576_g1
c459247_g1
c329276_g1
c453322_g1
c460509_g2
c385169_g1
c462945_g2
c147050_g1
c440526_g1
c299416_g1
c366903_g1
c423653_g1
c452352_g3
c455845_g2
c1045836_g1
c447068_g1
c8807_g1
c157051_g1
c5851_g2
c339252_g1
c472715_g2
c311998_g1
c429001_g1
c444833_g2
c457784_g2
c336946_g1
c458949_g2
c451732_g1
c434913_g2
c435540_g1
c404540_g1
c302117_g1
c446814_g1
c333790_g1
c294102_g1
c463146_g3
c446290_g1
c445353_g1
c416951_g1
c325192_g1
c401038_g1
c10844_g1
c329523_g1
c208476_g1
c476857_g5
c473758_g8
c396053_g1
c455426_g2
c351564_g1
c466868_g1
c65706_g1
c427936_g1
c453687_g1
c351949_g1
c470018_g7
c420816_g1
c339574_g1
c454701_g1
c416786_g1
c6594_g1
c633944_g1
c482656_g1
c905154_g1
c454690_g2
c60947_g1
c474480_g1
c214869_g1
c301583_g1
c431641_g2
c474368_g1
c473911_g2
c486568_g1
c340839_g1
c482028_g1
c31176_g1
c438284_g1
c422068_g1
c480041_g1
c408528_g1
c327915_g1
c1188138_g1
c1046965_g1
c473742_g1
c910251_g1
c288993_g1
c356984_g1
c342904_g2
c445791_g1
c385043_g1
c361962_g1
c401130_g1
c466599_g5
c385499_g1
c355480_g1
c466289_g5
c480920_g8
c447669_g1
c317429_g1
c397031_g1
c344515_g2
c1045927_g1
c367479_g1
c462572_g2
c470425_g6
c282036_g1
c416242_g1
c437677_g1
c360452_g1
c81762_g1
c80274_g1
c464635_g2
c1045910_g1
c407770_g1
c463807_g2
c406139_g1
c444452_g2
c905728_g1
c474259_g1
c436222_g1
c60792_g1
c443140_g1
c763867_g1
c447075_g1
c474197_g1
c425217_g1
c411955_g1
c443040_g1
c475728_g1
c147559_g1
c1188960_g1
c763646_g1
c453697_g3
c473846_g3
c390321_g1
c414718_g1
c467083_g2
c80550_g1
c431876_g1
c390965_g1
c470477_g2
c763853_g1
c76601_g1
c207345_g2
c294233_g1
c474642_g1
c457489_g1
c470913_g2
c450804_g1
c470752_g3
c462454_g1
c1045504_g1
c451358_g3
c147285_g1
c490801_g1
c447835_g1
c904913_g1
c479922_g5
c296961_g1
c220896_g1
c320492_g1
c479988_g1
c327881_g1
c905370_g1
c351062_g1
c464696_g2
c207115_g1
c458416_g2
c448840_g1
c905383_g1
c372585_g1
c764679_g1
c355809_g2
c1187697_g1
c378700_g1
c420860_g2
c471257_g1
c424777_g1
c221303_g1
c464881_g1
c409422_g1
c457498_g1
c460970_g1
c413397_g1
c453322_g2
c477899_g4
c370724_g1
c292573_g1
c326942_g3
c381671_g1
c470759_g1
c346595_g1
c410149_g1
c483396_g1
c448087_g1
c1047385_g1
c449686_g3
c73394_g1
c430661_g1
c400318_g1
c425640_g2
c146873_g1
c391985_g1
c320433_g1
c5688_g1
c420798_g1
c473559_g3
c5996_g1
c422986_g1
c457309_g1
c434303_g1
c463811_g4
c422399_g1
c764185_g1
c482983_g1
c404401_g1
c480880_g1
c339575_g1
c455073_g1
c150882_g1
c355809_g1
c220633_g1
c391950_g1
c299396_g1
c379398_g1
c215877_g1
c424510_g2
c404050_g1
c408392_g1
c464524_g6
c435793_g2
c622319_g1
c454521_g1
c423957_g1
c317092_g1
c477539_g4
c1205687_g1
c437131_g1
c437506_g1
c449812_g1
c457673_g1
c366582_g2
c437535_g3
c379827_g1
c450747_g1
c443005_g1
c400915_g1
c87080_g1
c450970_g4
c459878_g15
c457821_g1
c466883_g1
c338166_g1
c465751_g1
c454859_g2
c429945_g1
c422132_g1
c479033_g3
c438194_g1
c765135_g1
c210420_g1
c469307_g1
c424861_g2
c331410_g1
c208407_g1
c316309_g1
c1188470_g1
c442302_g1
c435588_g3
c439381_g1
c60982_g1
c338339_g1
c444316_g1
c451328_g1
c206872_g1
c369758_g1
c415840_g1
c388516_g1
c480041_g2
c444359_g3
c457328_g2
c448132_g2
c391321_g1
c427028_g1
c208550_g1
c297507_g1
c208240_g1
c429918_g1
c904877_g1
c410652_g1
c335144_g1
c403388_g1
c372230_g1
c342913_g1
c477871_g2
c405511_g1
c344814_g1
c292587_g1
c1194579_g1
c373748_g1
c1046136_g1
c274169_g1
c446428_g1
c467010_g2
c394449_g1
c105912_g1
c460221_g1
c336805_g1
c208163_g1
c436698_g1
c465490_g4
c421279_g2
c421759_g2
c4483_g1
c437295_g1
c767386_g1
c411923_g1
c424600_g1
c254025_g1
c339271_g1
c623262_g1
c428242_g1
c455225_g1
c1189449_g1
c10047_g1
c329584_g1
c80470_g1
c40643_g1
c767344_g1
c403744_g1
c368352_g1
c471949_g5
c361532_g1
c420001_g1
c425405_g1
c450509_g2
c461193_g1
c464521_g1
c206690_g1
c464381_g4
c325019_g1
c416342_g1
c429215_g1
c381837_g2
c438527_g1
c267762_g1
c420726_g2
c448046_g1
c426066_g1
c60998_g1
c471142_g1
c475826_g1
c424087_g1
c470759_g8
c1045790_g1
c480877_g2
c385544_g1
c297156_g1
c481940_g1
c623052_g1
c404530_g1
c1045535_g1
c470594_g2
c477871_g7
c1191957_g1
c467492_g3
c343138_g1
c26606_g1
c481122_g1
c411865_g1
c59970_g1
c469227_g1
c254552_g1
c207062_g1
c477992_g2
c13260_g1
c448121_g1
c430519_g1
c458274_g3
c479033_g8
c468344_g2
c339505_g1
c456421_g1
c208363_g1
c409087_g1
c909364_g1
c439849_g1
c435713_g1
c623159_g1
c404115_g1
c51154_g1
c271573_g1
c443793_g1
c267616_g1
c764132_g1
c453908_g1
c363578_g1
c307832_g1
c208468_g1
c1046615_g1
c452322_g4
c763730_g1
c469571_g3
c1195325_g1
c293023_g1
c465056_g6
c1188988_g1
c328374_g1
c344053_g1
c7699_g1
c1051411_g1
c768198_g1
c445362_g4
c474466_g3
c403041_g1
c906526_g1
c426996_g1
c73864_g1
c462269_g1
c300852_g1
c486224_g1
c394140_g2
c406954_g1
c196192_g1
c403063_g1
c409262_g2
c455948_g1
c92362_g1
c476617_g3
c62407_g1
c462045_g1
c470626_g1
c66660_g1
c477174_g2
c403816_g1
c68809_g1
c468361_g2
c769010_g1
c1188788_g1
c623496_g1
c459204_g2
c80263_g1
c763768_g1
c1187691_g1
c427163_g2
c763701_g1
c301285_g1
c624216_g1
c379892_g1
c345171_g1
c436275_g1
c764060_g1
c1045707_g1
c444043_g3
c218266_g1
c454912_g1
c473559_g1
c322145_g1
c764339_g1
c448124_g1
c451131_g1
c329203_g1
c455100_g6
c478804_g8
c344618_g1
c364946_g1
c429283_g1
c471260_g1
c395812_g1
c329552_g1
c451248_g1
c369856_g1
c406963_g1
c441798_g1
c364030_g1
c478778_g1
c440217_g1
c473085_g1
c906136_g1
c61592_g1
c6775_g1
c455613_g2
c385098_g1
c905431_g1
c411358_g2
c391132_g1
c472577_g1
c478016_g2
c472529_g2
c421765_g2
c469727_g4
c380284_g1
c468584_g2
c483144_g1
c80501_g1
c422125_g1
c904944_g1
c474943_g2
c342591_g1
c441436_g1
c414845_g1
c417036_g3
c34942_g1
c471592_g6
c904973_g1
c471192_g2
c462408_g2
c297754_g1
c449832_g1
c436342_g1
c451785_g1
c455862_g1
c381129_g1
c415795_g1
c778001_g1
c326630_g1
c445505_g1
c426453_g1
c341179_g1
c456787_g1
c448282_g1
c474466_g1
c331677_g1
c217421_g1
c465639_g1
c1187452_g1
c431863_g1
c622721_g1
c339416_g1
c447927_g1
c381693_g2
c236114_g1
c424538_g1
c422231_g2
c339938_g2
c449529_g1
c368516_g1
c421739_g1
c442463_g2
c455426_g1
c6005_g1
c395871_g1
c425919_g2
c381554_g1
c474201_g3
c477231_g1
c432998_g3
c381644_g3
c474771_g7
c420704_g1
c451358_g1
c477546_g4
c370374_g1
c436371_g1
c423342_g1
c438354_g1
c469727_g7
c416875_g1
c473059_g1
c315423_g1
c147604_g1
c146998_g1
c628247_g1
c322410_g1
c208419_g1
c385646_g1
c423694_g1
c74799_g1
c289004_g1
c148339_g1
c354142_g2
c300443_g1
c450849_g1
c409532_g1
c438360_g1
c408704_g2
c425655_g1
c403110_g2
c405623_g1
c321557_g1
c471592_g9
c425932_g1
c397650_g1
c624854_g1
c480686_g1
c407502_g1
c80499_g1
c407601_g2
c476225_g8
c445369_g1
c363136_g1
c474262_g2
c464145_g1
c360648_g1
c392683_g1
c373065_g1
c424745_g1
c468572_g1
c457631_g1
c452400_g1
c470264_g8
c467996_g1
c207145_g1
c465925_g2
c464524_g4
c396332_g1
c447338_g4
c483505_g1
c477608_g7
c225984_g1
c436698_g2
c477866_g1
c155508_g1
c462166_g1
c455100_g4
c461521_g1
c473419_g1
c391621_g3
c395866_g1
c60495_g1
c437832_g2
c463350_g1
c360009_g1
c381693_g3
c438706_g1
c459099_g1
c426403_g1
c365037_g1
c471329_g1
c441994_g1
c405699_g1
c336190_g1
c356493_g1
c301014_g1
c344682_g1
c479922_g8
c459058_g1
c429419_g1
c1046073_g1
c466480_g1
c439116_g2
c4543_g1
c431436_g1
c474813_g5
c437498_g1
c374183_g2
c403280_g1
c362682_g3
c80529_g1
c409262_g3
c433562_g1
c431292_g1
c402659_g1
c480111_g17
c484761_g1
c481757_g1
c426986_g1
c450478_g1
c451756_g1
c78094_g1
c451707_g2
c476225_g6
c385179_g1
c367612_g1
c108848_g1
c477546_g3
c335403_g1
c400658_g1
c425887_g2
c765234_g1
c344263_g1
c410652_g2
c624413_g1
c477608_g8
c392642_g1
c310034_g1
c415902_g1
c19408_g1
c339567_g1
c468353_g1
c463840_g2
c471345_g8
c449445_g1
c369569_g1
c470759_g2
c396090_g1
c470661_g1
c457556_g1
c336782_g1
c279430_g1
c623021_g1
c474943_g3
c422186_g1
c81546_g1
c147537_g1
c339590_g1
c469571_g6
c7042_g1
c480920_g5
c476730_g1
c416166_g1
c460556_g1
c80247_g1
c445089_g1
c357317_g2
c337330_g1
c392405_g1
c339348_g1
c300319_g1
c453685_g1
c425819_g2
c343526_g2
c449520_g1
c80293_g1
c447708_g1
c465490_g1
c396813_g1
c208116_g1
c334466_g1
c421499_g1
c476521_g5
c147274_g2
c383693_g1
c458797_g1
c438580_g1
c470018_g3
c345099_g1
c441396_g1
c420330_g1
c424164_g1
c432516_g1
c462115_g1
c1046115_g1
c480513_g1
c147239_g1
c432774_g1
c336159_g1
c369113_g1
c681649_g1
c623913_g1
c147306_g1
c464667_g2
c442976_g1
c452844_g2
c904941_g1
c455079_g2
c423797_g1
c455138_g1
c433682_g1
c470264_g3
c904857_g1
c445672_g1
c403179_g2
c480485_g5
c420837_g1
c463146_g2
c414316_g1
c474943_g4
c208512_g1
c480577_g1
c480829_g1
c385767_g1
c439352_g1
c416830_g1
c460379_g2
c478971_g8
c482682_g1
c480111_g9
c479236_g1
c351404_g1
c473846_g4
c4510_g1
c367384_g1
c481675_g1
c479617_g1
c476229_g3
c380973_g1
c69743_g1
c366008_g1
c462367_g2
c377574_g1
c480837_g4
c475421_g2
c442330_g1
c208376_g1
c454607_g3
c348952_g2
c60087_g1
c432644_g1
c480920_g11
c463840_g7
c463882_g1
c624622_g1
c427917_g1
c369731_g1
c467492_g4
c445862_g1
c433365_g1
c376672_g1
c463061_g9
c331286_g1
c622925_g1
c60845_g1
c199706_g1
c364813_g1
c1047206_g1
c297206_g1
c208354_g1
c447749_g1
c377529_g1
c311027_g2
c453920_g1
c459591_g3
c455100_g1
c204290_g1
c447759_g1
c476923_g3
c446252_g1
c473911_g4
c421883_g1
c428410_g1
c435061_g1
c455031_g1
c457334_g4
c431046_g1
c299894_g1
c465056_g14
c478006_g1
c446660_g2
c906947_g1
c434169_g2
c443717_g1
c411865_g2
c407701_g1
c353657_g1
c407302_g1
c443005_g2
c446956_g1
c394308_g1
c430867_g1
c369805_g1
c452352_g2
c382705_g1
c452046_g3
c764813_g1
c327517_g1
c337928_g2
c446660_g5
c435578_g1
c422587_g1
c54788_g1
c437759_g1
c384598_g1
c352336_g2
c342419_g1
c1053303_g1
c469940_g4
c470080_g3
c1046963_g1
c1045777_g1
c329452_g1
c465056_g15
c481169_g3
c479495_g5
c60043_g1
c478508_g1
c476978_g14
c334838_g1
c469328_g5
c422186_g2
c369683_g1
c473838_g1
c411880_g1
c393627_g1
c429764_g1
c426738_g1
c468394_g1
c451338_g1
c315573_g1
c385379_g2
c406774_g1
c390237_g1
c476651_g1
c448289_g1
c1187513_g1
c465056_g2
c464550_g1
c434455_g2
c427376_g1
c1188790_g1
c770260_g1
c336000_g1
c409914_g1
c406193_g1
c1187406_g1
c766182_g1
c350814_g2
c462269_g2
c440679_g2
c431750_g1
c148196_g1
c905433_g1
c905513_g1
c80562_g1
c479022_g3
c441010_g3
c449097_g1
c272686_g1
c448193_g2
c440390_g1
c442848_g1
c464665_g2
c336743_g1
c469227_g2
c393790_g1
c1187582_g1
c906055_g1
c623972_g1
c140151_g1
c442835_g1
c1046593_g1
c422998_g2
c445900_g1
c464990_g1
c471712_g6
c451204_g1
c1193738_g1
c478319_g2
c1188092_g1
c147408_g1
c439801_g1
c477539_g1
c297269_g1
c471617_g1
c483603_g1
c467932_g5
c80552_g1
c372326_g1
c477351_g2
c467263_g7
c385230_g1
c623473_g1
c417033_g1
c161579_g1
c477920_g8
c324126_g1
c381246_g1
c391370_g1
c438961_g1
c436343_g1
c207003_g1
c321350_g1
c476848_g2
c435167_g1
c480112_g6
c147756_g1
c463980_g1
c423966_g1
c410419_g1
c1045878_g1
c439293_g1
c473562_g4
c477720_g5
c432767_g1
c474523_g1
c469277_g2
c458951_g1
c448208_g1
c622971_g1
c405250_g1
c1187510_g1
c99748_g1
c459878_g5
c80595_g1
c390432_g1
c477361_g4
c389793_g1
c219045_g1
c444176_g3
c469725_g6
c622675_g1
c1188638_g1
c406451_g1
c277195_g1
c399921_g1
c474140_g1
c384371_g1
c1047137_g1
c66540_g1
c438543_g1
c475543_g2
c450928_g1
c403447_g1
c446421_g1
c396935_g1
c481451_g1
c480379_g5
c450005_g1
c445180_g3
c439926_g2
c473641_g6
c446660_g1
c462554_g1
c451634_g1
c460908_g1
c274822_g1
c413436_g1
c396345_g1
c1046928_g1
c429929_g1
c362786_g1
c914125_g1
c208041_g1
c305209_g1
c379982_g1
c1187468_g1
c481523_g1
c412695_g1
c383967_g1
c472513_g2
c318359_g1
c444873_g2
c904773_g1
c450295_g1
c372375_g1
c366053_g1
c83228_g1
c478477_g3
c427872_g6
c312280_g1
c80391_g1
c320934_g1
c318291_g1
c457209_g5
c369602_g1
c1187544_g1
c29188_g1
c470264_g6
c417593_g1
c218599_g1
c439407_g1
c479022_g1
c438533_g1
c367340_g1
c396975_g1
c370665_g1
c1187567_g1
c379266_g1
c443132_g1
c461569_g1
c474723_g2
c1048362_g1
c207205_g2
c440754_g1
c1046484_g1
c347530_g1
c473444_g1
c482345_g1
c448746_g3
c623111_g1
c182271_g1
c479922_g6
c622995_g1
c470411_g1
c472522_g2
c324017_g1
c146884_g1
c465056_g16
c422691_g1
c60987_g1
c208437_g1
c366004_g1
c327797_g1
c479403_g1
c479033_g9
c405465_g1
c77125_g1
c475539_g1
c266859_g1
c623656_g1
c61105_g1
c402996_g1
c335687_g1
c412967_g3
c471345_g2
c430951_g1
c623505_g1
c425566_g1
c464355_g1
c455014_g1
c905386_g1
c1188482_g1
c476521_g7
c471473_g3
c337554_g1
c1187730_g1
c287394_g2
c425403_g2
c419918_g1
c428242_g2
c305421_g1
c404540_g2
c222095_g1
c381498_g1
c331919_g1
c474262_g1
c147294_g1
c474771_g2
c481330_g1
c405876_g1
c365964_g1
c622977_g1
c469671_g1
c354812_g1
c450193_g1
c266198_g1
c147531_g1
c332919_g1
c480361_g3
c435540_g2
c475832_g1
c208344_g1
c470325_g2
c426410_g1
c912201_g1
c380314_g1
c385287_g1
c385416_g1
c404969_g1
c403868_g1
c147270_g1
c458231_g2
c467263_g12
c431912_g1
c147275_g1
c225319_g1
c764516_g1
c474069_g1
c483212_g1
c455755_g1
c147471_g1
c765583_g1
c369152_g1
c424375_g1
c907518_g1
c336766_g1
c342621_g1
c442947_g1
c467333_g2
c450937_g1
c453981_g1
c147941_g1
c313236_g2
c477511_g2
c407112_g1
c472679_g2
c322294_g1
c394010_g1
c466082_g1
c432104_g2
c231044_g1
c445869_g2
c394140_g1
c469414_g3
c455100_g5
c622365_g1
c479627_g3
c466583_g3
c479127_g7
c340199_g1
c390204_g2
c424186_g1
c80204_g1
c372714_g1
c460212_g1
c460446_g1
c458799_g1
c461164_g1
c80240_g1
c80182_g1
c420990_g1
c433045_g1
c206796_g1
c344647_g1
c478124_g1
c479213_g1
c378654_g1
c449720_g1
c431658_g1
c344073_g1
c346644_g1
c411358_g1
c431732_g1
c457545_g2
c424726_g1
c425776_g1
c430640_g1
c438476_g1
c158312_g1
c319953_g1
c469328_g2
c1051493_g1
c5952_g2
c207184_g1
c339345_g1
c472701_g3
c449070_g2
c1045577_g1
c455948_g2
c763654_g1
c290211_g1
c354699_g1
c411378_g1
c473100_g1
c480669_g2
c471712_g8
c300235_g1
c338087_g1
c476923_g2
c297123_g1
c81090_g1
c419674_g1
c624109_g1
c432925_g4
c147154_g1
c334070_g1
c905279_g1
c149276_g1
c253554_g1
c403159_g2
c470470_g1
c407416_g1
c59840_g1
c60735_g1
c448219_g1
c451736_g1
c1046184_g1
c436275_g2
c467263_g5
c462383_g1
c452615_g2
c483160_g1
c367250_g1
c402589_g1
c359134_g1
c462114_g1
c1188586_g1
c454936_g2
c472678_g7
c391818_g2
c448010_g3
c346522_g1
c445869_g1
c418191_g1
c763924_g1
c437176_g1
c364636_g1
c394054_g1
c466855_g1
c409056_g1
c1193561_g1
c464881_g2
c87181_g1
c461891_g2
c467064_g2
c370481_g1
c424264_g1
c455079_g3
c81363_g1
c474389_g2
c396873_g1
c438059_g2
c337068_g1
c127741_g1
c473150_g1
c446638_g2
c334522_g1
c421476_g1
c346957_g1
c406781_g1
c453141_g1
c411702_g2
c764074_g2
c413895_g1
c453037_g2
c764156_g1
c437361_g1
c338951_g1
c480111_g10
c430389_g2
c436801_g1
c323268_g1
c464589_g1
c443914_g2
c369165_g1
c448341_g1
c479213_g2
c385234_g1
c60094_g1
c292852_g1
c465677_g1
c318941_g1
c435708_g1
c462108_g1
c467083_g1
c426626_g1
c339189_g1
c448680_g3
c439925_g2
c178428_g1
c472453_g2
c473106_g2
c61023_g1
c476225_g3
c405412_g1
c480079_g1
c438059_g1
c208078_g2
c764117_g1
c337028_g1
c385776_g1
c60068_g1
c436187_g2
c453096_g1
c300037_g1
c916036_g1
c445405_g1
c383031_g1
c207002_g1
c339975_g1
c458188_g2
c433379_g1
c481858_g1
c463840_g4
c409262_g4
c461860_g3
c460517_g1
c337004_g1
c446638_g1
c421066_g1
c366546_g1
c480283_g3
c446152_g1
c905725_g1
c271418_g1
c1187411_g1
c458199_g1
c481925_g1
c423342_g2
c442358_g1
c208354_g2
c482147_g1
c475153_g2
c179213_g1
c454486_g2
c297443_g1
c473085_g9
c764731_g1
c926269_g1
c425493_g1
c330653_g1
c298328_g1
c450271_g1
c351211_g1
c332184_g2
c344696_g1
c450574_g2
c342734_g1
c622432_g1
c405476_g1
c64917_g1
c474813_g2
c423349_g1
c399665_g2
c356639_g1
c1046263_g1
c403123_g1
c408618_g1
c368090_g1
c404600_g1
c905147_g1
c389464_g1
c409862_g1
c342563_g1
c433484_g1
c366509_g1
c350814_g1
c405412_g5
c763746_g1
c5944_g1
c430562_g1
c368406_g1
c322722_g1
c473085_g5
c474943_g5
c464980_g1
c344668_g1
c483529_g1
c381043_g1
c429001_g2
c763793_g1
c462915_g2
c89416_g1
c383904_g1
c344488_g1
c1195616_g1
c457200_g2
c452310_g1
c385221_g1
c461107_g1
c423727_g1
c148034_g1
c464881_g4
c409413_g2
c447804_g2
c475826_g2
c461458_g1
c767704_g1
c444043_g1
c380138_g1
c143003_g1
c1193657_g1
c385203_g1
c417410_g1
c459591_g1
c480524_g1
c234775_g1
c262952_g1
c302628_g1
c442882_g3
c399103_g1
c473604_g1
c489944_g1
c221936_g1
c453447_g2
c908026_g1
c440188_g2
c445452_g1
c918828_g1
c622382_g1
c464318_g1
c470425_g3
c424868_g1
c437311_g2
c482602_g1
c324126_g2
c338325_g1
c207596_g1
c479922_g2
c386711_g1
c1188474_g1
c437000_g1
c410176_g2
c1188829_g1
c457223_g1
c470752_g2
c402312_g1
c469913_g1
c405465_g2
c440479_g3
c482558_g1
c379982_g2
c207984_g1
c474480_g2
c294059_g1
c340025_g2
c460063_g2
c1046531_g1
c628425_g1
c1046560_g1
c1187748_g1
c436510_g1
c274939_g1
c470311_g1
c212660_g1
c763891_g1
c340956_g1
c445746_g3
c428946_g3
c376133_g2
c431452_g1
c414848_g1
c149820_g1
c407287_g1
c445750_g3
c454609_g1
c80901_g1
c443717_g2
c434176_g1
c428961_g1
c480047_g1
c904867_g1
c1045838_g1
c461775_g2
c431125_g1
c347181_g1
c337852_g1
c449262_g3
c1187966_g1
c1046315_g1
c451611_g1
c330958_g1
c405394_g1
c218091_g1
c450509_g4
c171177_g1
c478940_g1
c444837_g1
c208484_g1
c421399_g1
c471345_g6
c367633_g1
c6074_g1
c908453_g1
c428477_g1
c447399_g1
c317150_g1
c402607_g1
c463782_g1
c344515_g1
c432165_g2
c187938_g1
c349295_g1
c479022_g2
c362891_g1
c421767_g1
c464791_g1
c413747_g1
c401208_g2
c208155_g1
c481603_g1
c438729_g1
c410493_g2
c146987_g1
c302079_g1
c15931_g1
c307196_g1
c216371_g1
c157973_g1
c403638_g3
c474341_g2
c792683_g1
c454547_g1
c108373_g1
c420719_g2
c282833_g1
c418048_g1
c60103_g1
c420775_g2
c62673_g1
c474771_g11
c467653_g1
c465635_g1
c480361_g12
c462712_g2
c437747_g1
c477899_g2
c622378_g1
c457045_g1
c624976_g1
c459878_g7
c406277_g1
c336919_g1
c421988_g1
c297984_g1
c426265_g1
c391726_g3
c463107_g2
c469328_g8
c207992_g1
c344659_g1
c329372_g1
c61092_g1
c423228_g1
c765536_g1
c451672_g1
c478971_g5
c439579_g1
c452353_g1
c623175_g1
c264652_g1
c331264_g1
c80530_g1
c763799_g1
c1075399_g1
c444963_g1
c462572_g5
c414900_g1
c410911_g2
c417023_g1
c444529_g1
c453940_g1
c928217_g1
c448281_g1
c300408_g1
c477608_g11
c1046292_g1
c479478_g4
c437767_g1
c474508_g3
c265825_g1
c381693_g1
c394054_g2
c208351_g1
c467708_g1
c445974_g1
c1045913_g1
c359761_g1
c370658_g1
c473934_g1
c764099_g1
c405570_g1
c457209_g2
c445591_g1
c440018_g1
c467627_g1
c176408_g1
c430337_g1
c421397_g1
c426267_g1
c429903_g1
c909096_g1
c219085_g1
c1048578_g1
c1053102_g1
c476521_g4
c765022_g1
c911769_g1
c384180_g1
c294499_g1
c337857_g1
c328376_g2
c301314_g1
c422998_g1
c217470_g1
c472936_g1
c1187450_g1
c26156_g1
c206744_g1
c79015_g1
c404899_g1
c421883_g2
c435407_g1
c60483_g1
c479092_g5
c64861_g1
c45841_g1
c477577_g1
c366383_g1
c257318_g1
c448176_g1
c275953_g1
c444883_g1
c1046851_g1
c452052_g1
c419475_g1
c474768_g4
c444635_g1
c354700_g1
c299966_g2
c361494_g1
c323689_g1
c249586_g1
c904815_g1
c450267_g1
c434701_g1
c763880_g1
c462576_g1
c457209_g1
c449948_g3
c409737_g2
c296473_g1
c335200_g1
c470104_g11
c432203_g1
c366774_g1
c339284_g1
c1045632_g1
c434496_g1
c470077_g1
c628691_g1
c464992_g3
c379266_g2
c466639_g2
c462443_g2
c480784_g2
c409597_g1
c479432_g2
c379834_g1
c458268_g1
c455612_g1
c432576_g1
c293097_g1
c439381_g2
c218205_g1
c460880_g1
c198460_g1
c465403_g1
c481884_g1
c942266_g1
c477871_g3
c394425_g1
c452546_g3
c368560_g1
c398994_g1
c930088_g1
c386115_g1
c405847_g1
c61107_g1
c451823_g2
c396406_g1
c479479_g1
c146907_g1
c292126_g1
c332916_g1
c59605_g1
c480361_g5
c905607_g1
c1189222_g1
c404858_g1
c60914_g1
c473058_g3
c471345_g9
c442812_g1
c208460_g1
c407093_g1
c437809_g1
c461001_g3
c346643_g1
c423327_g1
c475796_g1
c470564_g1
c418552_g1
c481508_g1
c148884_g1
c474476_g2
c448893_g2
c482704_g1
c623338_g1
c460655_g6
c450696_g1
c368725_g2
c147370_g1
c477920_g1
c468353_g3
c470752_g5
c465227_g1
c1045859_g1
c405863_g1
c386439_g3
c451876_g1
c410269_g1
c356603_g1
c1047025_g1
c1046126_g1
c447268_g1
c480367_g1
c432688_g1
c478016_g1
c482469_g1
c472008_g1
c485265_g1
c1045761_g1
c904861_g1
c292945_g1
c355072_g1
c480295_g1
c459878_g13
c293439_g1
c393901_g1
c292972_g1
c468391_g1
c446695_g1
c79446_g1
c310503_g1
c447804_g3
c434315_g1
c96819_g1
c395937_g1
c38377_g1
c370544_g1
c411527_g1
c442263_g1
c432459_g1
c345642_g1
c479478_g2
c428129_g1
c377509_g1
c480920_g4
c344954_g1
c52746_g1
c405700_g1
c1046924_g1
c462291_g1
c62191_g1
c463704_g1
c448718_g2
c458058_g2
c433945_g1
c208292_g1
c344129_g1
c302354_g1
c444111_g1
c374183_g1
c448375_g1
c410786_g1
c394574_g1
c336215_g1
c341500_g1
c443924_g1
c433783_g1
c380299_g1
c384519_g1
c446731_g1
c474542_g2
c1188793_g1
c475713_g1
c908479_g1
c454344_g2
c475998_g3
c629622_g1
c60925_g1
c433752_g1
c80303_g1
c338335_g1
c483359_g1
c147176_g1
c5891_g1
c439228_g2
c411126_g3
c444359_g1
c439407_g2
c146929_g2
c338142_g1
c333392_g1
c467104_g1
c325411_g1
c230476_g1
c453447_g1
c425825_g1
c478124_g2
c427667_g1
c62844_g1
c1188603_g1
c416094_g1
c421643_g1
c403123_g2
c463183_g1
c183953_g1
c385382_g1
c337501_g1
c77268_g1
c475998_g2
c345584_g1
c344798_g1
c396844_g1
c370112_g1
c456364_g2
c480804_g1
c338838_g1
c60926_g1
c301482_g1
c464666_g5
c407592_g1
c346275_g1
c379266_g3
c421221_g1
c459575_g1
c363746_g1
c216044_g2
c336860_g1
c341864_g1
c442947_g3
c463432_g8
c339564_g1
c370214_g1
c421115_g1
c414033_g1
c327077_g1
c427302_g1
c445647_g3
c487580_g1
c422923_g1
c468536_g1
c432364_g1
c344569_g1
c147099_g1
c80452_g1
c429826_g2
c436237_g1
c466506_g1
c419811_g2
c343924_g1
c482617_g1
c463025_g1
c348971_g1
c446527_g1
c389040_g1
c293614_g1
c474069_g2
c351570_g1
c469727_g9
c424562_g1
c374908_g2
c481799_g1
c300026_g1
c6110_g1
c85779_g1
c147365_g1
c462576_g2
c442426_g1
c216729_g1
c427266_g1
c455613_g4
c485726_g1
c438186_g1
c393130_g1
c464635_g1
c423337_g1
c215768_g1
c393736_g1
c474955_g3
c469277_g1
c455483_g1
c476395_g8
c424417_g1
c98307_g1
c366987_g1
c401962_g1
c299054_g1
c451708_g4
c397418_g1
c422239_g1
c411229_g1
c481863_g1
c60070_g1
c394130_g1
c466459_g5
c766248_g1
c455799_g1
c435056_g1
c473028_g6
c5952_g1
c467492_g19
c470864_g2
c207057_g1
c147549_g1
c296023_g1
c380299_g2
c907937_g1
c476387_g1
c782230_g1
c478094_g1
c420860_g1
c404940_g1
c434025_g1
c442258_g1
c905937_g1
c379586_g1
c402225_g1
c147236_g1
c11679_g1
c458049_g2
c455271_g1
c472969_g1
c447294_g6
c763638_g1
c446624_g2
c391621_g2
c431895_g2
c449784_g1
c480784_g3
c60893_g1
c404242_g1
c432364_g2
c315030_g1
c475311_g4
c213608_g1
c474523_g3
c402858_g1
c468996_g5
c405373_g1
c437393_g1
c627028_g1
c431851_g1
c298057_g1
c210761_g1
c341135_g1
c296809_g1
c299925_g1
c450568_g3
c333857_g1
c476765_g3
c83665_g2
c339214_g1
c320333_g1
c480435_g1
c451396_g3
c368136_g1
c460424_g3
c381399_g1
c904965_g1
c789310_g1
c424814_g1
c445183_g1
c357705_g1
c769072_g1
c300260_g1
c480353_g1
c206927_g1
c461588_g2
c625529_g1
c483544_g1
c329425_g1
c459878_g9
c483854_g1
c359867_g1
c479800_g1
c1188096_g1
c450224_g1
c908619_g1
c764317_g1
c146906_g2
c363449_g1
c764547_g1
c443555_g2
c449809_g2
c420328_g1
c448445_g1
c475310_g1
c442721_g1
c444214_g1
c410228_g1
c5823_g1
c1045856_g1
c292036_g1
c457209_g4
c426396_g1
c907681_g1
c207612_g1
c459878_g6
c432104_g1
c341829_g1
c381532_g1
c1187551_g1
c473028_g2
c419838_g1
c476870_g1
c449262_g1
c271953_g1
c424626_g1
c455220_g1
c403179_g1
c458058_g1
c447959_g1
c464665_g4
c1047376_g1
c764565_g1
c481838_g1
c484712_g1
c486194_g1
c449463_g1
c424510_g1
c435159_g1
c417628_g1
c367269_g2
c429692_g1
c479837_g6
c466289_g1
c337200_g1
c121793_g1
c463061_g1
c149812_g1
c372962_g1
c338618_g2
c308304_g1
c408451_g2
c417036_g1
c408333_g1
c472330_g8
c474752_g1
c330293_g1
c448677_g2
c474771_g5
c622587_g1
c473304_g5
c364765_g2
c460219_g1
c328840_g1
c459976_g1
c475745_g1
c454606_g1
c478673_g1
c61067_g1
c457223_g2
c450588_g1
c420224_g1
c459988_g2
c454933_g1
c297350_g1
c80591_g1
c474723_g1
c460358_g3
c446624_g1
c409036_g1
c424538_g2
c430857_g1
c408795_g2
c362986_g1
c480336_g2
c168619_g1
c300661_g1
c442713_g1
c460751_g1
c163577_g1
c409472_g1
c453916_g1
c396805_g1
c396653_g1
c304712_g2
c407063_g1
c449741_g2
c80175_g1
c433638_g1
c424331_g1
c408909_g1
c461891_g11
c336866_g1
c419873_g1
c476978_g15
c361349_g1
c455013_g1
c464881_g3
c449890_g1
c325354_g1
c448724_g1
c147428_g1
c392485_g1
c626962_g1
c766493_g1
c482529_g1
c441297_g1
c212308_g1
c338608_g1
c329316_g1
c398135_g1
c452161_g1
c409068_g1
c906364_g1
c179527_g1
c465056_g3
c324568_g1
c417338_g1
c458416_g1
c459024_g1
c451780_g1
c450351_g1
c472715_g6
c406683_g1
c297637_g1
c434491_g2
c148104_g1
c147436_g1
c365528_g1
c458863_g2
c304405_g1
c470205_g1
c453447_g3
c38184_g1
c208298_g1
c442531_g1
c470080_g1
c477871_g4
c381305_g1
c434442_g1
c317809_g1
c450725_g1
c453191_g1
c208372_g1
c422155_g1
c373422_g1
c80505_g1
c471473_g2
c467824_g1
c411870_g1
c216044_g1
c623915_g1
c147473_g1
c424901_g1
c470104_g4
c904882_g1
c8810_g1
c432702_g1
c60723_g1
c905722_g1
c459170_g3
c459878_g2
c377025_g1
c471975_g2
c438399_g1
c240814_g1
c449375_g1
c436700_g1
c1070298_g1
c1191473_g1
c447371_g1
c381853_g2
c451611_g3
c395519_g1
c384662_g2
c391473_g1
c485340_g1
c403104_g1
c1187956_g1
c337356_g1
c450683_g1
c481787_g1
c410438_g1
c338102_g1
c5850_g1
c86878_g1
c421227_g1
c431073_g1
c622176_g1
c461381_g1
c477871_g10
c341059_g1
c1045929_g1
c473028_g1
c455971_g1
c316400_g1
c74887_g1
c59831_g1
c438300_g1
c455419_g1
c477899_g3
c905362_g1
c473995_g2
c384642_g1
c470425_g8
c148339_g2
c409428_g1
c432748_g1
c457617_g1
c394453_g1
c424121_g3
c367241_g1
c448828_g2
c454664_g1
c417665_g1
c339609_g1
c300748_g1
c401572_g1
c451314_g3
c60262_g2
c474768_g1
c371018_g1
c448712_g1
c348308_g2
c433855_g1
c384092_g1
c405574_g1
c103237_g1
c418961_g1
c476634_g6
c302208_g1
c423957_g2
c194112_g1
c465056_g13
c453668_g1
c437535_g1
c1046741_g1
c407555_g1
c385753_g1
c351900_g1
c449585_g1
c461557_g1
c440390_g4
c381816_g1
c298909_g1
c472715_g3
c367334_g1
c416984_g1
c449262_g2
c437550_g1
c398937_g1
c344934_g1
c622416_g1
c459938_g1
c475543_g1
c476732_g2
c441299_g2
c904855_g1
c435390_g4
c623697_g1
c339536_g1
c454846_g1
c422063_g3
c25958_g1
c375315_g1
c430389_g1
c385342_g1
c142276_g1
c432274_g1
c456131_g1
c432700_g1
c465056_g12
c59959_g1
c454209_g3
c458274_g4
c430330_g1
c401645_g1
c455989_g1
c445161_g2
c298829_g1
c337236_g1
c164351_g1
c360009_g2
c469571_g7
c284803_g1
c396659_g1
c408240_g1
c481810_g1
c60680_g1
c398474_g1
c218228_g1
c392485_g2
c416847_g1
c764257_g1
c364520_g1
c207043_g1
c625414_g1
c763909_g1
c342166_g3
c452949_g1
c477920_g3
c354351_g1
c478146_g1
c295410_g1
c432222_g1
c381429_g1
c461280_g1
c473304_g2
c81443_g1
c62844_g2
c336918_g1
c364952_g1
c622488_g1
c905533_g1
c367269_g1
c480111_g11
c61050_g1
c905842_g1
c477608_g5
c429826_g1
c460006_g2
c1074873_g1
c396593_g1
c356299_g1
c301981_g1
c483514_g1
c472243_g1
c624121_g1
c403295_g1
c452322_g1
c4243_g1
c476651_g3
c409554_g1
c450260_g3
c459170_g11
c439817_g1
c479922_g4
c451799_g1
c379965_g1
c453592_g1
c80234_g1
c465538_g1
c463623_g1
c65278_g1
c439062_g1
c269228_g1
c623136_g1
c301484_g1
c86231_g1
c379035_g1
c483931_g1
c396299_g1
c444518_g1
c421009_g1
c450574_g1
c103802_g1
c309295_g1
c440496_g1
c363354_g2
c448880_g1
c449887_g1
c444189_g2
c342762_g1
c369434_g2
c147225_g1
c436801_g2
c449844_g2
c440550_g5
c325675_g1
c367289_g1
c6040_g1
c289596_g1
c474184_g9
c460559_g1
c310702_g1
c353954_g2
c444860_g1
c432843_g1
c207115_g2
c268277_g1
c463906_g2
c797173_g1
c468441_g1
c452244_g1
c391717_g1
c295366_g1
c331079_g1
c445540_g1
c387021_g1
c352948_g2
c447608_g1
c393043_g1
c1208418_g1
c397434_g2
c435678_g1
c434566_g1
c466459_g6
c385616_g1
c472522_g6
c474385_g1
c408302_g1
c416032_g1
c454576_g1
c481980_g1
c407330_g2
c417400_g1
c473562_g8
c148031_g1
c623277_g1
c380058_g1
c368212_g1
c455741_g3
c906044_g1
c449832_g2
c401051_g1
c468802_g10
c455874_g1
c406578_g2
c452950_g1
c421469_g2
c348264_g2
c354364_g1
c479760_g7
c304112_g1
c433328_g2
c280800_g1
c19736_g1
c4951_g1
c384296_g1
c82325_g1
c307465_g1
c425394_g2
c436481_g2
c431584_g1
c480768_g3
c215081_g1
c418475_g2
c291951_g2
c359584_g1
c474523_g6
c427493_g1
c408590_g1
c349081_g1
c292859_g1
c340213_g1
c429258_g1
c773540_g1
c261909_g1
c63895_g1
c324640_g1
c464752_g1
c367028_g2
c366968_g1
c409695_g1
c476978_g16
c395535_g2
c467591_g1
c156512_g1
c471592_g7
c295825_g1
c367767_g1
c401326_g1
c1196419_g1
c465505_g1
c498633_g1
c445394_g1
c478940_g3
c465056_g5
c446839_g2
c441227_g5
c452056_g1
c400859_g1
c478778_g2
c409525_g2
c477770_g1
c469328_g3
c60971_g1
c467492_g6
c452043_g2
c297663_g1
c465751_g2
c22390_g2
c404294_g1
c141755_g1
c15151_g1
c272194_g1
c373085_g1
c393244_g1
c978768_g1
c322829_g1
c404341_g1
c447542_g1
c475259_g1
c472524_g3
c453893_g1
c268899_g1
c464319_g1
c419854_g3
c296257_g1
c32272_g1
c276602_g1
c371960_g1
c385269_g1
c465427_g1
c412328_g2
c467797_g2
c444759_g1
c314660_g2
c334433_g1
c376712_g2
c410262_g2
c909516_g1
c431172_g1
c407890_g1
c440271_g1
c478804_g2
c442745_g1
c463840_g3
c419928_g1
c453521_g1
c464666_g3
c468353_g2
c301186_g1
c473835_g2
c451708_g2
c344433_g1
c369110_g1
c292600_g1
c296938_g1
c392111_g2
c430823_g2
c292826_g1
c435167_g2
c452844_g1
c146635_g1
c301072_g1
c476978_g4
c461711_g1
c432309_g1
c273912_g1
c425366_g1
c149728_g1
c80914_g1
c280869_g1
c448854_g1
c336811_g1
c448010_g1
c450709_g1
c350091_g1
c310970_g1
c260343_g1
c439869_g3
c350338_g1
c422624_g2
c627500_g1
c468996_g4
c635843_g1
c373028_g1
c450067_g1
c458379_g1
c407983_g1
c435765_g1
c470104_g10
c397920_g1
c474197_g2
c405308_g1
c459878_g1
c293861_g1
c1089973_g1
c413237_g1
c269994_g1
c418670_g2
c452760_g1
c451105_g2
c477944_g1
c74860_g1
c451998_g4
c949075_g1
c418195_g1
c328199_g1
c405023_g1
c429580_g1
c460269_g1
c433335_g1
c446068_g1
c283301_g1
c765511_g1
c445988_g1
c463208_g1
c417549_g2
c403870_g2
c315258_g1
c101731_g1
c410828_g1
c647828_g1
c443525_g2
c355729_g1
c436823_g1
c339558_g1
c448994_g1
c372221_g1
c764246_g1
c340272_g1
c407282_g1
c1059219_g1
c382364_g1
c622712_g1
c910536_g1
c319556_g1
c372030_g1
c364451_g1
c446424_g1
c369348_g1
c372752_g1
c410229_g1
c1046107_g1
c471292_g1
c471592_g1
c372502_g1
c428285_g1
c128552_g1
c480111_g7
c417419_g1
c477847_g1
c425003_g2
c182894_g1
c1188905_g1
c378739_g1
c448665_g1
c382945_g2
c467492_g15
c309966_g1
c447829_g1
c217676_g1
c385370_g2
c435588_g2
c478113_g1
c446840_g1
c406416_g1
c457473_g1
c440171_g1
c451374_g1
c405483_g1
c208037_g1
c424157_g1
c478940_g4
c391163_g1
c439252_g1
c463655_g1
c423922_g1
c378292_g2
c455551_g1
c387159_g1
c440715_g1
c382911_g1
c420352_g1
c429286_g1
c454371_g1
c462554_g3
c459493_g1
c128607_g1
c447100_g1
c291758_g1
c442840_g1
c282602_g1
c61265_g1
c445700_g2
c413504_g1
c426652_g2
c373913_g2
c460820_g2
c465594_g2
c447294_g3
c417740_g1
c440716_g1
c443783_g3
c470564_g2
c467263_g14
c141506_g2
c71769_g1
c371127_g1
c438838_g1
c449296_g1
c409194_g1
c415675_g1
c466503_g1
c472522_g8
c368941_g1
c426250_g1
c421675_g1
c331865_g2
c343927_g2
c476253_g1
c337169_g1
c435390_g2
c78896_g1
c435980_g1
c407730_g1
c431725_g2
c799486_g1
c395484_g1
c390438_g2
c420740_g1
c446895_g1
c470104_g9
c411126_g1
c467492_g20
c447763_g4
c468527_g3
c450315_g2
c398651_g1
c404856_g1
c766716_g1
c435109_g2
c210005_g1
c421994_g2
c340783_g1
c1045622_g1
c370639_g1
c450261_g1
c539432_g1
c296802_g1
c577814_g1
c473758_g5
c445180_g4
c357281_g1
c417597_g1
c416958_g1
c347536_g1
c476426_g11
c467263_g8
c461285_g1
c438919_g1
c147274_g1
c420050_g1
c429177_g1
c315865_g1
c424971_g1
c455715_g1
c442711_g1
c905643_g1
c466590_g2
c365077_g1
c401508_g2
c426008_g2
c82780_g1
c424327_g1
c349663_g1
c451252_g1
c342919_g1
c445404_g1
c477357_g4
c428496_g1
c336359_g1
c381577_g1
c331533_g1
c439359_g1
c11569_g1
c61140_g1
c451491_g2
c367028_g1
c400558_g2
c371133_g2
c418956_g1
c150414_g1
c476869_g2
c379105_g1
c290344_g1
c72118_g1
c361312_g1
c763622_g1
c340320_g1
c442528_g1
c367871_g1
c435623_g1
c476395_g12
c381831_g1
c459020_g1
c262412_g1
c430309_g1
c455280_g1
c1189499_g1
c399926_g1
c351564_g2
c342919_g2
c215557_g1
c428580_g1
c441042_g2
c258638_g1
c625357_g1
c415197_g1
c173590_g1
c450396_g2
c451222_g1
c368227_g1
c397075_g1
c15359_g1
c422035_g2
c459170_g2
c425131_g1
c432846_g1
c466187_g1
c471565_g10
c291484_g1
c406000_g1
c474523_g5
c624455_g1
c337421_g1
c482785_g1
c348631_g1
c78697_g1
c409662_g1
c359845_g1
c1209516_g1
c453583_g1
c425517_g1
c442089_g2
c442882_g2
c394082_g1
c402180_g1
c477337_g3
c1191537_g1
c348007_g1
c158817_g1
c384913_g1
c471592_g4
c77047_g2
c373714_g2
c371509_g2
c502308_g1
c337804_g2
c474622_g1
c445724_g1
c452057_g2
c393323_g1
c415859_g1
c472715_g5
c314967_g1
c422930_g1
c451184_g2
c67664_g1
c469571_g2
c385221_g2
c446895_g2
c470865_g2
c476521_g2
c450303_g1
c387167_g3
c628414_g1
c450527_g1
c455808_g1
c215980_g1
c398254_g1
c436212_g1
c400653_g1
c476225_g7
c71125_g1
c77271_g1
c447075_g3
c447028_g1
c467333_g1
c452110_g1
c347460_g1
c417377_g1
c444450_g2
c403627_g2
c365526_g1
c430373_g1
c408346_g1
c424947_g1
c292130_g1
c422359_g1
c350594_g1
c402664_g1
c221394_g1
c355579_g1
c438089_g2
c459591_g2
c474768_g6
c403541_g1
c409411_g1
c394710_g1
c396420_g1
c451145_g1
c219470_g1
c1100485_g1
c470864_g1
c410068_g1
c206521_g1
c402734_g1
c459024_g3
c384824_g1
c441040_g1
c1190937_g1
c480326_g2
c436187_g1
c476395_g11
c365466_g1
c460102_g1
c403159_g1
c378097_g1
c439439_g1
c440244_g2
c775569_g1
c401658_g1
c378340_g2
c426520_g2
c402701_g1
c446083_g1
c333003_g1
c439281_g1
c406887_g1
c767505_g1
c409628_g1
c461557_g2
c462911_g1
c461960_g3
c364600_g1
c377035_g1
c428176_g1
c452891_g2
c470484_g7
c459170_g13
c287978_g1
c465594_g3
c75989_g1
c380391_g1
c470104_g16
c429927_g1
c410152_g1
c838938_g1
c320432_g2
c365701_g1
c763697_g1
c430004_g1
c457186_g1
c438834_g3
c470264_g2
c407380_g1
c552395_g1
c461223_g8
c454490_g2
c448527_g1
c443698_g1
c450682_g1
c474157_g3
c414006_g1
c398505_g1
c236727_g1
c461223_g5
c383604_g2
c1049035_g1
c403164_g1
c170374_g1
c382953_g1
c452673_g1
c449699_g1
c397203_g1
c411636_g1
c436816_g1
c464777_g1
c390314_g1
c79788_g1
c444359_g2
c337804_g1
c439099_g1
c408709_g1
c410903_g1
c392704_g1
c406277_g2
c420560_g1
c61388_g1
c192469_g1
c29532_g1
c1049329_g1
c348129_g1
c474642_g2
c422093_g1
c329613_g1
c464902_g3
c472701_g8
c302480_g1
c58851_g1
c448718_g1
c480283_g1
c1191684_g1
c471472_g8
c407779_g2
c333091_g1
c438454_g1
c1005944_g1
c378016_g1
c150591_g1
c329718_g1
c459400_g1
c406463_g1
c444620_g1
c417051_g1
c264381_g1
c393217_g1
c476521_g8
c459826_g1
c329431_g1
c429737_g1
c383101_g1
c441578_g1
c71225_g1
c217195_g1
c719473_g1
c460379_g1
c433149_g1
c449286_g1
c75246_g1
c411838_g1
c431429_g3
c8287_g1
c471056_g8
c448432_g1
c389093_g1
c407884_g1
c351383_g1
c357317_g1
c221036_g1
c226965_g1
c371769_g1
c391761_g1
c1074506_g1
c402027_g1
c381665_g1
c395649_g2
c369304_g1
c767243_g1
c457031_g1
c405608_g1
c314928_g1
c148147_g1
c336854_g1
c95154_g1
c473846_g1
c101113_g1
c462572_g3
c445795_g4
c463726_g1
c427547_g1
c426198_g1
c1227949_g1
c365719_g1
c461891_g5
c403629_g1
c146788_g1
c477136_g1
c310644_g1
c476395_g7
c458893_g1
c427234_g1
c194997_g1
c446089_g1
c343037_g1
c356883_g1
c147746_g1
c422395_g2
c454654_g2
c380201_g1
c451641_g1
c429641_g1
c415774_g1
c475629_g4
c446738_g1
c235854_g1
c438704_g1
c395974_g1
c470272_g1
c433037_g1
c473392_g1
c462527_g1
c422340_g2
c462202_g2
c431565_g1
c343865_g1
c427872_g5
c474197_g3
c473641_g1
c339867_g1
c406089_g1
c358472_g1
c212308_g2
c374577_g1
c406965_g1
c430414_g1
c377976_g1
c341784_g1
c769256_g1
c1045886_g1
c370439_g1
c424164_g2
c64348_g1
c419854_g1
c92042_g1
c391315_g1
c207681_g1
c479236_g3
c367623_g1
c442837_g2
c430726_g1
c452758_g1
c318512_g1
c352604_g1
c341036_g1
c76392_g1
c447561_g2
c484748_g1
c364530_g1
c82586_g1
c1190618_g1
c472008_g2
c410089_g1
c300266_g1
c332263_g2
c480361_g6
c432085_g1
c936955_g1
c437915_g1
c254323_g1
c466289_g3
c319224_g1
c472678_g8
c445066_g1
c336551_g1
c350459_g1
c474201_g12
c362300_g1
c462410_g1
c421428_g1
c303373_g2
c670569_g1
c394060_g1
c379862_g1
c468425_g1
c1054961_g1
c452821_g1
c425424_g1
c462973_g1
c466176_g1
c438791_g2
c361848_g1
c445013_g1
c477357_g3
c423637_g1
c468845_g9
c444943_g2
c401124_g1
c466001_g1
c421257_g1
c445508_g2
c195576_g1
c396388_g2
c355829_g1
c443289_g1
c411008_g1
c422277_g1
c415774_g2
c314951_g1
c366246_g1
c170902_g1
c442451_g1
c473220_g3
c436875_g1
c321136_g1
c293707_g2
c409842_g1
c370887_g1
c432066_g1
c631927_g1
c406145_g1
c463973_g1
c919220_g1
c452546_g1
c443748_g2
c457725_g2
c447162_g2
c444501_g1
c405305_g2
c429088_g1
c636958_g1
c448132_g1
c442605_g1
c270380_g1
c292608_g1
c310582_g1
c461602_g1
c451388_g3
c1045496_g1
c464385_g1
c445613_g3
c401904_g1
c281118_g1
c474466_g2
c390510_g1
c438785_g2
c449914_g1
c374749_g1
c329860_g2
c476978_g1
c473085_g3
c391434_g1
c479372_g7
c469328_g4
c429826_g3
c381441_g1
c420541_g1
c470104_g17
c457370_g1
c78369_g1
c432023_g2
c478124_g8
c440774_g1
c1188860_g1
c416709_g1
c915640_g1
c342354_g2
c477823_g1
c473058_g5
c388889_g1
c398166_g2
c480111_g15
c457424_g1
c346161_g1
c330104_g1
c377045_g2
c397657_g1
c413450_g2
c478673_g2
c441941_g1
c343536_g1
c390130_g1
c430368_g1
c459528_g1
c433659_g1
c1050695_g1
c424207_g1
c400297_g1
c446951_g2
c646518_g1
c342941_g1
c381787_g1
c449238_g1
c409936_g1
c442056_g1
c150280_g1
c473085_g11
c421151_g3
c460595_g1
c327546_g1
c443948_g1
c399957_g1
c492815_g1
c462251_g7
c141768_g1
c471712_g5
c315152_g1
c438785_g1
c416846_g1
c442605_g3
c456130_g2
c411121_g1
c332499_g2
c452369_g1
c438102_g2
c390567_g1
c476651_g8
c296739_g1
c473641_g5
c284796_g1
c381765_g1
c67663_g1
c405671_g2
c421759_g3
c80661_g1
c385426_g1
c466289_g7
c412942_g1
c359038_g1
c436698_g3
c433374_g1
c426715_g2
c301156_g1
c366601_g1
c474955_g2
c403742_g1
c470486_g1
c385942_g1
c208285_g1
c464524_g10
c453981_g2
c422660_g1
c329216_g1
c59567_g1
c428449_g2
c364908_g1
c582915_g1
c474011_g5
c220916_g1
c4453_g1
c358296_g1
c418670_g3
c80822_g1
c477920_g7
c393760_g1
c365749_g1
c819639_g1
c479495_g1
c391962_g1
c369732_g1
c419405_g1
c467841_g1
c439050_g2
c477174_g3
c381225_g1
c86683_g1
c425784_g5
c370164_g1
c394401_g1
c765356_g1
c405842_g1
c473435_g1
c424395_g1
c445065_g1
c406773_g1
c380642_g1
c384738_g3
c421737_g2
c411718_g1
c493531_g1
c450868_g1
c379334_g1
c402747_g1
c80942_g1
c444107_g1
c448673_g1
c462347_g5
c344927_g1
c465635_g4
c447491_g3
c459099_g3
c470363_g1
c346392_g1
c150455_g1
c462187_g1
c458793_g1
c242679_g1
c474771_g12
c333767_g1
c234809_g1
c911981_g1
c371019_g2
c333104_g1
c333211_g1
c401360_g1
c414951_g1
c764074_g1
c404845_g1
c1087798_g1
c433832_g2
c427662_g1
c417025_g1
c176563_g1
c1048849_g1
c449774_g1
c460655_g5
c425322_g1
c427430_g1
c484081_g1
c951500_g1
c328549_g1
c343786_g1
c392458_g1
c435070_g2
c433071_g1
c387628_g1
c430938_g1
c431762_g2
c365664_g1
c365699_g1
c405305_g1
c442840_g2
c411770_g1
c480920_g3
c345151_g1
c294055_g2
c452235_g1
c302815_g1
c624303_g1
c372095_g2
c345819_g1
c11660_g1
c338624_g1
c480361_g7
c459074_g1
c479092_g6
c457423_g2
c412923_g1
c427731_g4
c480283_g6
c351656_g1
c463107_g3
c369051_g1
c457099_g1
c83705_g1
c409355_g1
c467650_g2
c469940_g1
c366613_g1
c415008_g1
c6045_g1
c408310_g1
c473304_g3
c350106_g1
c319321_g1
c442837_g3
c415198_g1
c405321_g1
c393056_g1
c432925_g1
c403627_g1
c61847_g1
c442753_g1
c480485_g6
c373191_g1
c435109_g1
c208433_g1
c287763_g1
c321820_g1
c427456_g1
c176758_g1
c384738_g2
c444850_g1
c393090_g1
c464830_g1
c435992_g2
c407689_g2
c450418_g1
c407568_g3
c483520_g1
c344337_g1
c478971_g4
c454349_g1
c472513_g4
c450970_g2
c424520_g2
c446123_g1
c906658_g1
c470244_g2
c36973_g1
c458541_g2
c435765_g2
c806583_g1
c1192053_g1
c472679_g3
c339447_g1
c339938_g1
c427830_g1
c382738_g1
c427249_g1
c465588_g2
c382955_g2
c473911_g1
c323765_g1
c462114_g2
c473085_g2
c376680_g1
c402406_g1
c398324_g1
c1047249_g1
c330744_g1
c445906_g2
c905622_g1
c21541_g1
c316686_g1
c403765_g2
c468852_g3
c410176_g1
c434106_g1
c327957_g1
c100567_g1
c331637_g1
c424108_g1
c402987_g1
c422587_g3
c438300_g3
c474184_g4
c445906_g1
c462291_g3
c452046_g2
c288488_g1
c365316_g1
c434078_g1
c359044_g1
c73890_g1
c450872_g1
c437937_g1
c440709_g1
c364673_g1
c378090_g1
c1066895_g1
c454999_g1
c367836_g1
c60035_g2
c216209_g1
c386057_g1
c404026_g1
c356023_g1
c419445_g1
c486799_g1
c442867_g1
c369156_g2
c101213_g1
c467313_g3
c905756_g1
c473106_g5
c364727_g1
c407918_g1
c437717_g1
c462977_g1
c406924_g1
c433556_g2
c479022_g4
c433741_g1
c300065_g1
c463856_g1
c392374_g2
c431556_g1
c434537_g2
c383942_g1
c300313_g1
c436933_g2
c477770_g4
c403886_g1
c148112_g1
c337254_g1
c933595_g1
c463107_g4
c404197_g1
c948974_g1
c455031_g5
c438049_g1
c460595_g2
c434521_g1
c378883_g1
c352196_g1
c1047294_g1
c476225_g9
c278421_g1
c421194_g1
c465925_g3
c472330_g3
c344203_g2
c355348_g1
c448104_g1
c466590_g3
c469674_g1
c422813_g1
c451340_g1
c416814_g1
c1047912_g1
c266051_g1
c433630_g1
c299242_g1
c387321_g1
c473220_g2
c457200_g1
c366318_g1
c400311_g1
c459712_g4
c342209_g1
c380420_g1
c413024_g1
c385760_g1
c480361_g15
c396098_g1
c426997_g1
c348999_g2
c451708_g3
c106940_g1
c330225_g1
c306946_g1
c302605_g1
c291269_g1
c207315_g1
c144401_g1
c384983_g1
c431405_g1
c365951_g1
c308566_g1
c469414_g1
c409422_g2
c386726_g1
c317085_g1
c442998_g2
c479837_g13
c366852_g1
c439310_g1
c407398_g1
c462152_g1
c451998_g2
c464605_g1
c422558_g1
c220065_g2
c267540_g1
c440736_g1
c464381_g2
c411788_g1
c422122_g1
c451363_g2
c417519_g4
c399092_g1
c362609_g1
c149017_g1
c468996_g1
c337479_g1
c428148_g1
c451818_g2
c453526_g1
c455578_g1
c424940_g1
c296466_g1
c456999_g2
c401436_g1
c392259_g1
c193431_g1
c426470_g1
c438628_g1
c451538_g1
c347054_g2
c457851_g1
c406781_g2
c460972_g1
c409431_g1
c296289_g1
c375769_g1
c443130_g1
c398045_g1
c464696_g1
c457909_g2
c436797_g2
c468834_g1
c375432_g1
c910106_g1
c456829_g1
c354478_g1
c460264_g1
c418563_g2
c395484_g2
c446938_g2
c437548_g1
c400627_g1
c457533_g2
c450823_g1
c1076188_g1
c470759_g4
c442760_g1
c292776_g1
c299872_g1
c460820_g3
c399016_g1
c389358_g2
c445667_g1
c422554_g1
c253849_g1
c433888_g2
c433777_g3
c456842_g1
c483919_g1
c381837_g1
c477156_g3
c452814_g3
c4828_g1
c451302_g1
c450093_g2
c316918_g2
c464827_g3
c373852_g1
c432581_g1
c449008_g1
c473320_g5
c366384_g1
c280328_g1
c479837_g12
c466583_g1
c317325_g1
c307673_g1
c331294_g1
c473304_g6
c395807_g1
c467550_g1
c445927_g1
c763667_g1
c420211_g3
c401609_g1
c331453_g2
c92790_g1
c419450_g1
c82069_g1
c399459_g1
c454595_g2
c455895_g1
c295264_g1
c444310_g1
c364099_g1
c471712_g4
c182730_g1
c268673_g1
c420260_g1
c424121_g2
c405510_g1
c454567_g2
c419888_g2
c433060_g2
c419913_g2
c400418_g1
c463933_g1
c338592_g1
c410493_g1
c58945_g1
c426618_g1
c480154_g1
c288762_g1
c385607_g1
c461611_g1
c439108_g1
c37111_g1
c419844_g2
c409925_g1
c304195_g1
c26953_g1
c275799_g1
c457657_g2
c424835_g2
c470547_g3
c464791_g2
c378464_g1
c470175_g2
c407851_g2
c439260_g1
c358824_g1
c457852_g1
c412180_g1
c438834_g1
c403714_g1
c471235_g1
c385227_g2
c6643_g1
c1252338_g1
c477216_g4
c405279_g1
c453010_g1
c436830_g2
c283056_g1
c344001_g1
c479591_g5
c8324_g1
c630419_g1
c77002_g1
c111604_g1
c395673_g1
c358788_g2
c207448_g1
c455446_g1
c344546_g1
c633541_g1
c334195_g1
c278514_g1
c438949_g1
c467435_g1
c451396_g1
c330234_g1
c473035_g1
c38174_g1
c445413_g1
c369306_g1
c451317_g1
c905116_g1
c444316_g3
c450267_g3
c424759_g2
c302721_g1
c469379_g1
c207645_g1
c323074_g1
c461001_g4
c767373_g1
c448493_g1
c470759_g5
c450562_g2
c438504_g1
c466219_g2
c8634_g1
c1047779_g1
c455222_g1
c479022_g5
c336918_g2
c207124_g1
c476395_g3
c346008_g1
c328417_g1
c189365_g1
c155647_g1
c411463_g2
c467944_g1
c444327_g1
c482651_g1
c427872_g4
c60067_g2
c437640_g1
c473808_g1
c388663_g1
c402303_g1
c291648_g1
c476395_g9
c340838_g1
c390703_g1
c451529_g1
c414321_g1
c800013_g1
c388343_g2
c470104_g5
c427726_g1
c477899_g5
c450745_g1
c311504_g1
c146750_g1
c389022_g1
c486439_g1
c378367_g1
c484558_g1
c423336_g1
c330049_g1
c438493_g1
c450817_g1
c433244_g2
c389811_g1
c337452_g1
c440419_g2
c426948_g1
c439670_g1
c1222047_g1
c160698_g1
c773839_g1
c1060960_g1
c428212_g2
c373921_g1
c186822_g1
c168791_g1
c423557_g1
c404874_g1
c281982_g1
c68655_g1
c73351_g1
c624050_g1
c425284_g1
c421499_g2
c413323_g1
c457223_g3
c462397_g1
c93138_g1
c372926_g1
c431207_g1
c466599_g4
c470278_g3
c328952_g1
c479127_g3
c432023_g1
c466176_g4
c442921_g1
c439339_g1
c1065523_g1
c435449_g1
c441652_g2
c476857_g4
c465003_g1
c467797_g3
c347660_g1
c342488_g1
c447532_g1
c479092_g4
c624194_g1
c457158_g1
c407629_g1
c92732_g1
c425235_g1
c460903_g2
c401337_g2
c461546_g1
c432449_g2
c417726_g1
c445911_g2
c417377_g2
c461860_g6
c396688_g1
c404107_g1
c442947_g4
c462297_g2
c464805_g3
c480485_g7
c450396_g1
c336359_g2
c444999_g1
c402532_g1
c380298_g1
c369602_g2
c436619_g1
c524648_g1
c435880_g1
c372335_g1
c398660_g1
c445444_g2
c457733_g1
c448934_g1
c457424_g3
c453825_g4
c407251_g1
c340294_g1
c444653_g1
c388247_g1
c421182_g1
c82750_g1
c379788_g1
c452397_g1
c363379_g1
c325716_g1
c465423_g1
c472507_g1
c423266_g1
c338083_g1
c286756_g1
c625351_g1
c217548_g1
c380242_g1
c288892_g1
c477920_g9
c657041_g1
c426873_g1
c448762_g1
c446541_g1
c456075_g1
c481562_g1
c424884_g1
c195233_g1
c444085_g1
c634023_g1
c427860_g2
c423441_g1
c351008_g1
c58538_g1
c381690_g1
c454576_g3
c456180_g1
c448587_g2
c435443_g2
c367547_g1
c487303_g1
c470411_g4
c416926_g1
c425657_g1
c905544_g1
c336333_g1
c424587_g1
c147754_g1
c423344_g1
c334206_g1
c221250_g1
c455442_g1
c427992_g1
c379157_g1
c474984_g1
c476225_g1
c477578_g2
c350637_g1
c302298_g1
c454607_g2
c431429_g2
c215838_g1
c385893_g1
c384705_g1
c650370_g1
c406257_g1
c463906_g1
c443954_g1
c236061_g1
c421500_g1
c432165_g1
c404641_g1
c217538_g1
c408231_g1
c446622_g1
c345401_g1
c453916_g2
c441316_g1
c385553_g1
c81664_g1
c322854_g1
c408500_g2
c445856_g1
c210818_g1
c83037_g1
c440712_g1
c148298_g1
c423190_g1
c468394_g2
c1049905_g1
c403896_g1
c484775_g1
c448010_g2
c406682_g1
c425229_g1
c373481_g1
c59993_g1
c441152_g1
c431753_g1
c217428_g1
c445602_g1
c397723_g2
c126119_g1
c125412_g1
c310221_g1
c327709_g1
c458793_g3
c401396_g1
c445239_g1
c427106_g1
c43113_g1
c495779_g1
c338052_g1
c456851_g1
c476395_g10
c347389_g1
c452352_g1
c450568_g2
c81019_g1
c364952_g2
c403042_g1
c6015_g1
c80971_g2
c442043_g1
c450218_g1
c458458_g2
c345308_g1
c464346_g1
c369469_g1
c255308_g1
c462764_g4
c342510_g1
c309635_g1
c406144_g1
c444327_g2
c464524_g2
c144539_g1
c82645_g1
c468996_g3
c398716_g2
c432979_g1
c416929_g1
c410978_g1
c905689_g1
c405369_g1
c447338_g5
c337928_g1
c54576_g1
c418519_g1
c464665_g1
c408047_g1
c113050_g1
c425105_g1
c410436_g2
c403701_g3
c429044_g1
c770405_g1
c431381_g1
c417734_g1
c474393_g8
c168616_g1
c287394_g1
c62191_g2
c474622_g2
c454607_g1
c369028_g1
c309293_g1
c218827_g1
c464349_g2
c378218_g1
c460024_g1
c449653_g1
c402335_g1
c392390_g1
c416582_g2
c469248_g2
c382814_g1
c443151_g1
c450788_g2
c425669_g2
c463107_g1
c521224_g1
c280701_g1
c89605_g1
c215966_g1
c342354_g1
c376681_g1
c435977_g1
c411954_g2
c777755_g1
c405840_g1
c447491_g2
c466720_g4
c421555_g1
c407661_g3
c375306_g1
c1199601_g1
c473184_g1
c1050642_g1
c424002_g2
c422369_g2
c450970_g1
c395655_g1
c436037_g1
c461891_g10
c423189_g1
c6070_g1
c455077_g1
c470425_g2
c469277_g4
c457334_g3
c80304_g1
c273202_g1
c420867_g1
c1295_g1
c412008_g1
c474523_g4
c476225_g2
c469414_g6
c365863_g1
c430787_g1
c448919_g1
c453950_g1
c454793_g1
c381430_g1
c412653_g1
c401285_g1
c91919_g1
c1218893_g1
c443230_g1
c432897_g1
c419494_g3
c450507_g2
c622476_g1
c403621_g1
c461223_g10
c474943_g1
c451633_g2
c467263_g13
c474768_g8
c258600_g1
c448655_g1
c453764_g1
c482165_g1
c466720_g3
c364749_g1
c6245_g1
c454559_g1
c396955_g1
c441529_g1
c391047_g1
c427674_g1
c80220_g1
c61484_g1
c369079_g1
c369800_g1
c368086_g1
c147148_g1
c159449_g1
c218548_g1
c478804_g6
c460820_g5
c119906_g1
c444740_g2
c98421_g1
c477216_g2
c449253_g1
c465227_g2
c209623_g1
c309987_g1
c400757_g1
c368993_g1
c447393_g1
c477357_g2
c370868_g1
c364786_g1
c425755_g1
c441652_g1
c370737_g2
c426924_g2
c378831_g1
c290649_g1
c449374_g2
c392722_g1
c481907_g1
c1196786_g1
c480837_g3
c426920_g1
c414527_g1
c430608_g1
c385527_g1
c471592_g8
c91573_g1
c272409_g1
c316212_g1
c440851_g1
c385558_g1
c402215_g1
c450249_g2
c206980_g1
c322842_g1
c416677_g1
c422340_g1
c1200282_g1
c460655_g1
c393855_g1
c449092_g1
c442719_g1
c474813_g9
c405539_g1
c341612_g1
c215518_g1
c481402_g1
c382811_g1
c398985_g1
c440550_g3
c451791_g3
c209533_g1
c451190_g1
c354760_g1
c385655_g1
c433236_g1
c372414_g1
c264701_g1
c384595_g1
c431927_g1
c253532_g1
c421477_g2
c441042_g1
c435113_g1
c462643_g3
c473150_g3
c626132_g1
c411790_g2
c382779_g1
c461945_g1
c447932_g1
c420401_g1
c446024_g1
c318582_g1
c424225_g2
c495286_g1
c420819_g2
c438029_g2
c443151_g2
c464766_g1
c457851_g2
c439386_g1
c465774_g1
c451213_g1
c409683_g1
c214622_g1
c399940_g2
c1204198_g1
c476978_g3
c247587_g1
c455829_g1
c771444_g1
c111683_g1
c455052_g1
c163368_g1
c452599_g1
c255836_g1
c206606_g1
c426301_g1
c477720_g4
c118725_g1
c419192_g1
c395639_g1
c441498_g1
c453397_g2
c437788_g1
c391447_g1
c430934_g1
c392135_g2
c413300_g2
c766569_g1
c445180_g2
c425911_g1
c453996_g1
c766535_g1
c453697_g4
c445506_g1
c286845_g1
c83011_g1
c440569_g2
c318343_g1
c477899_g6
c480379_g4
c459170_g16
c446520_g1
c59888_g1
c423313_g1
c378437_g1
c410221_g2
c383968_g2
c444136_g1
c423860_g2
c479922_g9
c455278_g1
c479213_g4
c482657_g1
c415981_g2
c438089_g1
c778904_g1
c434686_g1
c484906_g1
c146929_g1
c385203_g2
c436064_g1
c429077_g1
c445798_g1
c456605_g5
c60443_g1
c253545_g1
c409474_g1
c474813_g12
c434699_g2
c445700_g3
c450302_g2
c905877_g1
c496452_g1
c477156_g1
c293325_g1
c467946_g1
c394131_g1
c287252_g1
c423958_g2
c340879_g1
c404175_g1
c338096_g1
c455092_g1
c405630_g1
c145518_g1
c455294_g2
c372289_g1
c384256_g1
c296116_g1
c408053_g2
c1049859_g1
c60775_g1
c412354_g2
c441593_g1
c408123_g1
c432100_g1
c453758_g2
c176579_g1
c453423_g1
c476034_g2
c421988_g2
c216807_g1
c342137_g1
c364827_g1
c1087275_g1
c479022_g6
c408655_g1
c264243_g1
c399531_g2
c339518_g1
c432067_g2
c467575_g1
c88585_g1
c37998_g1
c23078_g1
c443914_g1
c404132_g1
c624400_g2
c373237_g2
c437253_g1
c424933_g1
c476869_g1
c414715_g1
c464666_g2
c424630_g1
c463432_g9
c459170_g7
c477992_g3
c293279_g1
c403364_g1
c471818_g4
c907758_g1
c435840_g1
c474788_g1
c304341_g1
c453297_g1
c451355_g1
c177598_g1
c464381_g1
c448610_g1
c345984_g1
c386754_g1
c372180_g1
c439666_g1
c434077_g1
c366872_g1
c468690_g2
c447550_g1
c369112_g2
c445826_g1
c683467_g1
c1058530_g1
c468052_g2
c301163_g1
c422055_g1
c317998_g1
c405351_g1
c660832_g1
c309997_g1
c396805_g2
c478095_g2
c480111_g3
c410136_g1
c466289_g4
c396715_g1
c485777_g1
c337059_g1
c471003_g1
c319928_g1
c473088_g2
c468360_g1
c381156_g1
c423958_g1
c474768_g3
c469911_g1
c411951_g1
c340337_g1
c410151_g1
c467313_g2
c426631_g1
c341032_g1
c470018_g2
c338102_g2
c6061_g1
c407689_g1
c378022_g1
c91751_g1
c449374_g1
c358053_g1
c412426_g1
c304382_g3
c220871_g1
c417253_g1
c623508_g1
c422063_g4
c466459_g9
c444054_g2
c476131_g3
c396714_g1
c80452_g2
c447561_g5
c338102_g3
c334063_g1
c480361_g1
c330245_g1
c295325_g2
c428732_g1
c403217_g1
c393546_g1
c410066_g1
c780872_g1
c285341_g1
c337299_g1
c385492_g1
c176376_g1
c360221_g1
c467434_g1
c458124_g1
c461891_g12
c30477_g1
c402368_g1
c344803_g1
c476140_g2
c410264_g1
c463061_g4
c148912_g1
c424420_g2
c451458_g1
c480768_g1
c217530_g2
c455017_g2
c449321_g1
c465590_g1
c450588_g2
c391047_g2
c622355_g1
c421501_g1
c330104_g2
c379117_g1
c168460_g1
c402802_g1
c472701_g6
c428704_g1
c432897_g2
c489069_g1
c375503_g1
c259224_g1
c319244_g1
c368056_g1
c216998_g1
c478124_g6
c450016_g1
c408456_g1
c411588_g1
c419491_g1
c259883_g1
c434497_g2
c466872_g2
c373867_g1
c439728_g1
c402881_g1
c1225769_g1
c465681_g1
c1203127_g1
c148131_g1
c328120_g1
c468845_g6
c208546_g1
c410098_g1
c383603_g1
c479372_g2
c473465_g3
c146827_g1
c443906_g1
c919849_g1
c454683_g1
c313832_g1
c470752_g6
c470484_g5
c382812_g1
c393600_g1
c641651_g1
c416624_g1
c455138_g2
c405567_g3
c428460_g1
c350175_g1
c434768_g1
c466486_g1
c447804_g4
c454023_g1
c402904_g1
c401713_g1
c454646_g1
c115382_g1
c810876_g1
c207319_g1
c763971_g1
c470090_g1
c1220561_g1
c443896_g1
c474201_g13
c463805_g1
c460594_g1
c332144_g1
c456130_g1
c431282_g1
c5785_g1
c300452_g1
c301343_g1
c451791_g1
c379759_g1
c408309_g1
c456842_g2
c439196_g1
c147118_g1
c458483_g1
c432070_g2
c470264_g4
c720113_g1
c457733_g6
c476229_g1
c378756_g2
c438725_g1
c191650_g1
c463006_g1
c452095_g1
c398510_g1
c279456_g1
c464524_g8
c462915_g1
c1188664_g1
c396805_g3
c431928_g1
c315633_g1
c449165_g1
c476521_g6
c340468_g1
c469571_g1
c310244_g1
c450568_g1
c470411_g2
c457931_g2
c460914_g2
c258807_g1
c457397_g2
c410018_g1
c465590_g2
c476617_g7
c371100_g1
c381177_g1
c146634_g1
c478804_g11
c28562_g1
c908254_g1
c1200609_g1
c424432_g2
c400254_g1
c440594_g1
c476634_g7
c447151_g1
c436632_g1
c447351_g1
c455083_g1
c317960_g1
c471488_g1
c474201_g16
c447402_g1
c282513_g1
c472529_g4
c127690_g1
c373333_g3
c796108_g1
c393365_g1
c421214_g1
c60262_g1
c294055_g1
c462489_g3
c360084_g1
c278979_g1
c385001_g1
c422894_g1
c336306_g1
c473846_g5
c427682_g1
c469674_g2
c377876_g1
c418971_g3
c479162_g2
c437688_g1
c475637_g2
c403495_g1
c359082_g1
c767099_g1
c456212_g1
c441148_g1
c292394_g1
c426437_g2
c1046433_g1
c330789_g1
c373913_g1
c810294_g1
c455077_g3
c392162_g1
c423648_g2
c470264_g1
c448621_g1
c419489_g2
c440535_g1
c460190_g1
c420988_g1
c472522_g9
c329030_g1
c450800_g1
c433365_g2
c470104_g15
c450384_g1
c62060_g1
c633370_g1
c409268_g1
c400894_g1
c257219_g1
c355942_g1
c467313_g4
c373504_g1
c452056_g3
c370231_g1
c628992_g1
c398233_g1
c477228_g2
c468403_g1
c412427_g1
c346818_g1
c476651_g2
c800575_g1
c356361_g1
c402557_g1
c629199_g1
c93997_g1
c457258_g2
c475168_g1
c420694_g1
c221288_g1
c374560_g1
c438435_g1
c439844_g1
c781042_g1
c446683_g1
c408936_g1
c1045706_g1
c424963_g1
c286598_g1
c319115_g1
c403863_g1
c402857_g1
c329873_g1
c473088_g1
c467324_g1
c777095_g1
c6136_g1
c1218587_g1
c465635_g5
c473562_g7
c444193_g1
c460959_g1
c426804_g1
c413959_g1
c465188_g1
c447646_g1
c406509_g1
c399477_g1
c399205_g1
c190134_g1
c60970_g1
c417024_g1
c450722_g1
c384630_g1
c372739_g1
c411847_g2
c82208_g1
c379837_g1
c334578_g1
c394520_g1
c435407_g2
c370077_g1
c310934_g1
c400543_g1
c456866_g1
c76924_g1
c270757_g1
c477720_g3
c456605_g2
c404613_g1
c472814_g2
c906261_g1
c622930_g1
c89815_g1
c407623_g1
c428701_g1
c393733_g1
c435578_g2
c471022_g1
c428678_g1
c234207_g1
c441436_g2
c477920_g4
c425961_g2
c293849_g1
c448289_g2
c285802_g1
c384455_g1
c450361_g2
c435285_g1
c424121_g1
c356017_g1
c419084_g1
c780331_g1
c455962_g1
c442089_g1
c295635_g1
c473427_g2
c421553_g2
c467529_g2
c442788_g1
c622406_g1
c468756_g1
c419930_g3
c403719_g2
c217175_g1
c462214_g1
c380194_g1
c383437_g1
c369927_g1
c367982_g1
c451208_g2
c405255_g1
c439060_g1
c467482_g2
c335130_g1
c357201_g1
c453888_g1
c1047755_g1
c434626_g1
c390314_g2
c319618_g1
c398817_g2
c1196809_g1
c444120_g1
c776950_g1
c50575_g1
c275520_g1
c450199_g2
c384353_g1
c481662_g1
c131429_g1
c477357_g5
c445564_g1
c435751_g1
c83116_g1
c448184_g1
c87296_g1
c477292_g2
c442080_g1
c447561_g1
c442813_g1
c285853_g1
c280899_g1
c415394_g1
c367447_g1
c386364_g1
c396401_g1
c480283_g2
c392607_g1
c452571_g1
c149905_g1
c764889_g1
c6227_g2
c476395_g4
c314592_g1
c473835_g3
c293625_g1
c350198_g1
c424131_g1
c309118_g1
c909037_g1
c479837_g3
c429699_g1
c1197917_g1
c419341_g1
c470104_g14
c457027_g1
c438532_g1
c477337_g2
c439869_g4
c1058124_g1
c447962_g1
c467064_g1
c478124_g7
c386973_g1
c341228_g1
c426800_g2
c38011_g1
c451360_g1
c474201_g8
c771451_g1
c476634_g10
c315327_g1
c367118_g1
c384738_g1
c411964_g1
c467284_g1
c60035_g1
c334063_g2
c385933_g2
c516809_g1
c421679_g1
c377073_g1
c402903_g1
c372435_g1
c418737_g1
c344696_g2
c163458_g1
c638505_g1
c477216_g3
c80496_g1
c385326_g1
c434190_g1
c425836_g1
c346522_g2
c431222_g1
c295028_g1
c168214_g1
c458231_g1
c444028_g1
c445517_g1
c399271_g1
c366125_g2
c442961_g1
c415385_g1
c430275_g1
c420908_g1
c304099_g2
c480379_g6
c416039_g1
c471031_g3
c147983_g1
c370799_g2
c380020_g1
c407580_g1
c380000_g1
c462081_g1
c366551_g1
c454620_g1
c446258_g1
c768291_g1
c333464_g1
c268057_g1
c422124_g1
c472715_g4
c403846_g1
c450970_g3
c429884_g1
c286466_g1
c395890_g1
c219063_g2
c1203994_g1
c435164_g1
c379993_g1
c83338_g2
c355563_g1
c469328_g1
c317312_g1
c194580_g1
c191840_g1
c905426_g1
c421151_g2
c69794_g1
c373361_g2
c466396_g1
c335551_g1
c433934_g1
c775167_g1
c448941_g1
c441058_g1
c317135_g1
c460634_g1
c450218_g2
c206542_g1
c277630_g1
c455817_g1
c363454_g1
c329841_g1
c441831_g1
c906067_g1
c475998_g5
c349835_g1
c352431_g1
c420775_g1
c429025_g1
c455361_g2
c658800_g1
c470244_g1
c425317_g1
c206553_g1
c346096_g1
c393951_g1
c474813_g7
c406381_g2
c445496_g1
c458218_g1
c377448_g2
c445421_g1
c299809_g1
c292133_g1
c431953_g1
c220726_g1
c463716_g1
c366063_g1
c970177_g1
c1051107_g1
c383856_g1
c456605_g3
c434173_g1
c406763_g1
c146156_g1
c207121_g1
c909377_g1
c464992_g1
c312370_g1
c294548_g1
c474159_g1
c460445_g1
c450267_g4
c461457_g1
c479162_g3
c369261_g1
c385404_g1
c357729_g3
c184236_g1
c434067_g2
c69896_g1
c477539_g7
c420851_g2
c454965_g1
c421066_g2
c453447_g4
c332746_g1
c373504_g2
c428405_g2
c146424_g1
c161579_g2
c915009_g1
c415000_g1
c459988_g1
c408958_g1
c366842_g1
c482286_g1
c452092_g2
c300798_g1
c440911_g1
c448755_g2
c462489_g1
c470104_g12
c34148_g1
c227299_g1
c409475_g1
c467492_g16
c273449_g1
c429684_g3
c427528_g2
c368479_g1
c456484_g4
c446816_g1
c278118_g1
c72982_g1
c358213_g1
c207054_g1
c333921_g1
c428896_g1
c461891_g6
c466590_g4
c422302_g1
c313714_g1
c443612_g1
c393312_g1
c480112_g9
c31692_g1
c427217_g1
c395446_g3
c467932_g6
c455845_g1
c474414_g5
c442596_g1
c325708_g1
c471345_g10
c371673_g1
c463146_g1
c446409_g2
c451628_g1
c435390_g3
c407996_g1
c373007_g1
c273228_g1
c478971_g10
c732835_g1
c444377_g1
c437478_g3
c368792_g1
c413158_g1
c4940_g2
c374072_g1
c416757_g1
c198395_g2
c454385_g1
c158204_g1
c470018_g1
c417085_g1
c428564_g1
c463585_g1
c451213_g3
c476634_g1
c345979_g1
c421865_g1
c359045_g1
c392696_g2
c328376_g1
c351519_g1
c473427_g1
c462213_g1
c449717_g1
c304106_g1
c449218_g1
c388894_g1
c452686_g2
c465056_g8
c323628_g1
c464524_g5
c448643_g1
c435842_g1
c404760_g1
c475168_g2
c473758_g6
c317891_g1
c437975_g1
c450361_g1
c429274_g1
c648222_g1
c444245_g1
c457733_g4
c6496_g1
c452222_g3
c236437_g1
c427105_g1
c405489_g1
c444627_g1
c208516_g1
c464028_g1
c329464_g1
c467284_g3
c428681_g1
c277311_g1
c474525_g6
c384221_g1
c1048180_g1
c403513_g1
c428027_g1
c477529_g1
c340037_g1
c439603_g1
c427266_g2
c436646_g1
c300131_g1
c279690_g1
c434460_g1
c462439_g2
c433264_g1
c276912_g1
c344177_g1
c409322_g1
c439841_g1
c397562_g1
c466551_g1
c371442_g1
c438662_g1
c1090047_g1
c467032_g2
c384696_g1
c444795_g1
c80179_g1
c443013_g1
c397742_g2
c404843_g1
c476634_g9
c473150_g4
c461860_g1
c1053316_g1
c476765_g6
c447763_g3
c433485_g1
c313600_g1
c1051630_g1
c451521_g1
c473220_g4
c403566_g1
c771920_g1
c219330_g1
c397248_g1
c290062_g1
c280479_g1
c400663_g1
c254931_g1
c623857_g1
c338431_g2
c482566_g1
c478804_g19
c298893_g1
c766597_g1
c401960_g1
c401774_g1
c932618_g1
c392271_g1
c433472_g1
c153689_g1
c479173_g1
c394085_g1
c333857_g2
c329177_g1
c433492_g1
c479206_g1
c436542_g1
c312856_g1
c334938_g1
c206908_g1
c369982_g1
c286033_g1
c344509_g1
c431062_g1
c327713_g1
c391260_g1
c345053_g1
c445696_g1
c311531_g1
c1226681_g1
c392382_g1
c259551_g1
c477216_g5
c241316_g1
c441604_g1
c315423_g2
c6552_g1
c455973_g2
c429406_g1
c416339_g1
c318640_g1
c340308_g1
c60056_g1
c344164_g1
c478804_g16
c407994_g1
c68653_g1
c451077_g1
c60679_g1
c342137_g2
c424755_g2
c372899_g1
c439556_g2
c409775_g1
c365523_g1
c442367_g1
c459170_g14
c460929_g1
c461100_g2
c140444_g1
c450332_g1
c462318_g2
c914593_g1
c429355_g1
c455079_g1
c1196900_g1
c1048628_g1
c437236_g1
c468802_g6
c82661_g1
c781567_g1
c9519_g1
c282117_g1
c438199_g1
c453838_g1
c304658_g1
c364784_g1
c81978_g1
c397018_g1
c445439_g1
c422039_g1
c408095_g1
c444833_g3
c455056_g1
c431848_g1
c61101_g1
c215401_g1
c904952_g1
c364198_g1
c218787_g1
c472857_g1
c339188_g1
c377827_g2
c330236_g1
c449451_g1
c474875_g2
c445362_g1
c445795_g1
c436532_g1
c479837_g10
c458274_g1
c429488_g1
c242158_g1
c365253_g1
c400006_g1
c410281_g1
c468802_g1
c472701_g5
c422567_g1
c441305_g4
c395352_g1
c474201_g10
c447513_g2
c385581_g1
c463204_g1
c465338_g1
c66210_g1
c434310_g3
c431780_g1
c380515_g1
c358788_g1
c236815_g2
c424790_g1
c454583_g1
c453776_g1
c519962_g1
c469940_g3
c1211253_g1
c468802_g2
c77439_g1
c304712_g1
c421103_g1
c623451_g1
c219087_g1
c396239_g1
c474875_g1
c1276666_g1
c419736_g1
c350637_g2
c461891_g9
c403068_g1
c410661_g2
c407601_g1
c402954_g1
c430657_g1
c473085_g4
c480111_g18
c330478_g1
c431441_g1
c455294_g3
c462358_g2
c457909_g1
c142994_g2
c444376_g1
c49496_g1
c401965_g1
c478319_g1
c393507_g1
c271233_g1
c468353_g4
c13385_g1
c473106_g6
c295325_g1
c410401_g2
c428541_g1
c424917_g2
c433347_g2
c414703_g1
c426883_g1
c194829_g1
c455741_g5
c423190_g2
c448213_g1
c463061_g2
c260176_g1
c345600_g1
c436060_g1
c384030_g2
c1114187_g1
c402106_g1
c411255_g1
c211268_g1
c381060_g1
c426862_g1
c250023_g1
c435170_g1
c448756_g1
c430012_g1
c167236_g1
c300304_g1
c484315_g1
c208426_g1
c353950_g1
c454490_g1
c188636_g1
c430698_g1
c460655_g4
c442908_g1
c482456_g1
c473028_g5
c350864_g2
c470025_g1
c439659_g1
c476225_g5
c407622_g1
c451609_g1
c458489_g3
c452938_g1
c291554_g1
c463242_g1
c445362_g2
c158925_g1
c344446_g1
c402698_g1
c380682_g1
c479617_g3
c441299_g1
c1212537_g1
c623489_g1
c413221_g1
c258511_g1
c462816_g1
c442747_g1
c278161_g1
c459418_g1
c365051_g1
c387200_g2
c471577_g2
c650400_g1
c435840_g3
c405400_g2
c314686_g1
c387576_g1
c459357_g1
c437000_g2
c468519_g1
c427530_g1
c451782_g1
c341009_g1
c397732_g1
c431429_g4
c491019_g1
c507917_g1
c439586_g4
c465056_g7
c446398_g1
c349320_g1
c456984_g1
c480367_g2
c418000_g2
c402490_g1
c411245_g2
c159586_g1
c421765_g1
c374553_g1
c354321_g2
c463961_g5
c467627_g2
c1187809_g1
c371613_g1
c433569_g1
c438791_g1
c448732_g1
c473835_g4
c316651_g2
c422894_g3
c152433_g1
c446467_g1
c369585_g2
c70406_g1
c148248_g1
c482199_g1
c293439_g2
c352948_g1
c448949_g1
c439050_g3
c451408_g2
c434684_g1
c400432_g1
c450248_g1
c418268_g1
c445746_g1
c80374_g1
c287237_g1
c412544_g1
c482472_g1
c303870_g1
c406150_g1
c368234_g1
c356634_g1
c463061_g3
c477228_g3
c426394_g1
c447520_g1
c477608_g2
c405278_g1
c444297_g1
c344349_g1
c444176_g1
c456053_g1
c411743_g1
c378778_g1
c418588_g1
c764452_g1
c455613_g1
c147174_g1
c337932_g1
c147490_g1
c407851_g1
c443393_g1
c474642_g3
c416741_g2
c458578_g1
c262466_g1
c470076_g1
c472678_g13
c474473_g3
c442541_g2
c36556_g1
c207131_g1
c412757_g2
c456098_g1
c431996_g1
c436430_g2
c451991_g1
c413343_g1
c427838_g1
c444027_g3
c385624_g1
c333941_g1
c477770_g2
c456448_g1
c420530_g1
c408611_g1
c474184_g6
c156568_g1
c402933_g1
c410679_g1
c426620_g1
c400248_g1
c145609_g1
c453209_g1
c403638_g1
c491299_g1
c3251_g1
c1076214_g1
c290157_g1
c622907_g1
c530326_g1
c328333_g1
c448316_g1
c460764_g1
c457545_g1
c293684_g1
c327808_g1
c372242_g1
c88910_g1
c318875_g1
c438128_g2
c401416_g1
c272559_g1
c1190997_g1
c420305_g1
c466599_g10
c474414_g1
c279241_g1
c207096_g1
c623691_g1
c464876_g1
c403753_g1
c435448_g2
c382232_g1
c439381_g3
c339244_g1
c337169_g2
c337044_g1
c403847_g1
c389551_g1
c1239454_g1
c406464_g1
c422510_g1
c424967_g1
c466948_g4
c461001_g2
c415738_g1
c371744_g1
c1188854_g1
c462347_g3
c372080_g1
c426607_g1
c424072_g1
c430558_g1
c378850_g1
c452104_g1
c461628_g1
c460842_g1
c410911_g1
c466143_g2
c414074_g1
c458049_g1
c401774_g2
c430177_g1
c318295_g1
c421304_g1
c344239_g1
c434604_g1
c333862_g2
c90325_g1
c364192_g1
c470842_g2
c399937_g1
c347244_g1
c286202_g1
c473106_g8
c400580_g1
c288022_g1
c468344_g1
c433939_g1
c287356_g1
c368627_g1
c479837_g8
c330062_g1
c430582_g1
c389591_g2
c206512_g1
c411168_g1
c944915_g1
c321692_g1
c470081_g1
c420719_g1
c455199_g1
c473559_g2
c403110_g1
c922281_g1
c370709_g1
c337886_g1
c478971_g11
c369434_g1
c446703_g1
c434510_g1
c945865_g1
c1209993_g1
c449185_g1
c418670_g1
c391428_g1
c433211_g1
c435089_g1
c417517_g1
c416709_g2
c473995_g1
c425120_g1
c385396_g1
c441540_g1
c307147_g1
c342904_g1
c473085_g10
c476140_g3
c397352_g1
c473465_g1
c471472_g5
c450080_g1
c441305_g3
c373970_g1
c463025_g2
c10305_g1
c405066_g1
c326982_g1
c444313_g1
c565264_g1
c336899_g1
c463904_g1
c399698_g1
c401439_g2
c441366_g1
c346640_g1
c406343_g1
c1091476_g1
c765044_g1
c454919_g1
c373779_g1
c208209_g1
c464752_g5
c479478_g3
c479924_g2
c439559_g1
c449434_g1
c412967_g2
c338197_g1
c349336_g1
c434098_g1
c431159_g1
c471292_g3
c76897_g1
c412636_g2
c206937_g1
c60917_g1
c451998_g3
c462892_g1
c464667_g1
c461223_g1
c369309_g1
c390737_g1
c372478_g2
c395941_g1
c459307_g2
c479591_g2
c421711_g1
c392056_g1
c443856_g2
c434886_g1
c327231_g1
c402642_g1
c391648_g1
c503844_g1
c384117_g1
c385682_g1
c346418_g1
c394953_g1
c329495_g1
c313374_g1
c145857_g1
c455294_g5
c1258796_g1
c423162_g1
c431261_g1
c433527_g1
c276058_g1
c191430_g1
c450401_g1
c427528_g1
c431100_g1
c376797_g1
c463208_g2
c460081_g1
c451368_g2
c451396_g2
c191818_g1
c467482_g1
c463107_g8
c414259_g1
c311027_g1
c441614_g1
c378920_g1
c312021_g2
c474476_g1
c64496_g1
c397803_g1
c434310_g1
c407530_g2
c477216_g1
c1055974_g1
c447338_g1
c365520_g1
c345016_g1
c368698_g1
c405450_g1
c410776_g1
c211786_g1
c375640_g1
c472678_g1
c6038_g1
c1223284_g1
c4472_g1
c383875_g1
c427331_g1
c453037_g1
c328184_g1
c160884_g1
c433100_g1
c373776_g2
c547911_g1
c373364_g1
c403271_g1
c659738_g1
c474788_g2
c425886_g1
c452322_g2
c420169_g1
c477337_g4
c315370_g2
c144937_g2
c439869_g1
c399957_g2
c330675_g1
c469328_g6
c1047101_g1
c474259_g2
c411363_g1
c453790_g1
c434699_g1
c473808_g2
c483881_g1
c464881_g5
c476586_g1
c424642_g1
c463061_g6
c384981_g1
c477156_g2
c17149_g1
c932402_g1
c449394_g1
c1277726_g1
c463461_g1
c425235_g2
c20215_g1
c471022_g6
c470104_g1
c477871_g9
c455967_g1
c344737_g1
c401536_g1
c374319_g2
c302175_g1
c132492_g1
c345821_g1
c1199603_g1
c432814_g1
c446121_g1
c434198_g1
c496598_g1
c414851_g1
c363282_g1
c209213_g1
c62728_g1
c330197_g1
c218239_g1
c332541_g1
c450509_g3
c399639_g1
c372534_g1
c474542_g4
c309133_g1
c407445_g1
c345329_g1
c420581_g1
c370712_g1
c478804_g4
c477292_g1
c449855_g1
c431534_g1
c399547_g1
c352676_g1
c390270_g1
c82368_g1
c479837_g5
c378559_g3
c339518_g2
c349838_g1
c407072_g1
c271619_g1
c309430_g1
c445833_g1
c403296_g1
c82496_g1
c463585_g2
c330123_g2
c147836_g1
c398522_g1
c467591_g5
c437585_g1
c453825_g3
c317718_g1
c908013_g1
c320498_g1
c381128_g1
c369115_g1
c908512_g1
c445612_g1
c408172_g2
c482276_g1
c452123_g2
c405083_g2
c433801_g1
c1046236_g1
c398778_g1
c699_g1
c443278_g2
c344883_g1
c398713_g2
c225761_g1
c763669_g1
c447763_g1
c381615_g1
c414723_g1
c205722_g1
c460820_g6
c912051_g1
c460001_g2
c390554_g1
c293212_g2
c354396_g1
c332786_g1
c907176_g1
c404502_g1
c413592_g1
c463933_g2
c411951_g2
c418250_g1
c431296_g1
c393800_g1
c80385_g1
c446549_g1
c395625_g1
c427978_g1
c434742_g1
c413251_g1
c189766_g1
c469293_g1
c346640_g2
c354565_g1
c766702_g1
c302079_g2
c280859_g1
c416135_g1
c378187_g1
c422199_g1
c427205_g1
c402049_g1
c406263_g1
c321330_g1
c437768_g1
c333558_g1
c372173_g1
c433085_g2
c420032_g1
c285255_g1
c411768_g1
c479391_g1
c401059_g2
c452615_g5
c163027_g1
c460570_g2
c403549_g1
c409899_g1
c457242_g1
c696125_g1
c386338_g1
c452353_g2
c480111_g14
c416279_g2
c457533_g1
c9605_g1
c400351_g1
c83127_g1
c383862_g1
c425821_g1
c461891_g3
c440390_g2
c417611_g1
c444342_g1
c478804_g13
c407772_g1
c444442_g1
c338005_g2
c371747_g1
c284486_g1
c463061_g7
c452092_g1
c147243_g1
c5725_g1
c446703_g2
c302620_g1
c401064_g1
c450062_g2
c435883_g1
c312809_g1
c379844_g1
c474222_g2
c455294_g4
c349349_g1
c470104_g6
c135883_g1
c456148_g1
c478124_g9
c406924_g2
c477231_g2
c469725_g5
c401852_g1
c484304_g1
c354492_g1
c463061_g5
c348821_g1
c150884_g1
c382425_g2
c445409_g1
c465490_g5
c423647_g1
c452491_g1
c465338_g2
c404477_g1
c474525_g2
c84474_g1
c460734_g1
c436073_g1
c57895_g1
c377926_g1
c448924_g2
c461220_g1
c118840_g1
c401235_g2
c328957_g1
c418687_g1
c473320_g4
c467313_g1
c412491_g1
c470411_g5
c405641_g1
c337479_g2
c368710_g2
c369028_g2
c476633_g1
c486336_g1
c482259_g1
c471592_g5
c403480_g1
c409431_g2
c445127_g1
c426555_g1
c453565_g2
c1087459_g1
c406498_g1
c369338_g1
c462349_g1
c472936_g7
c42197_g1
c167055_g1
c948114_g1
c392597_g1
c152260_g1
c402017_g1
c310731_g1
c292968_g1
c452746_g3
c489043_g1
c426520_g1
c410262_g1
c446743_g2
c473995_g4
c470527_g2
c419871_g1
c456592_g1
c415915_g1
c464060_g1
c415214_g1
c476978_g8
c480111_g2
c148956_g1
c423311_g1
c467529_g1
c400046_g1
c454002_g1
c407491_g2
c435025_g2
c472539_g7
c471577_g1
c450577_g1
c1077594_g1
c381158_g1
c419157_g2
c474771_g6
c208267_g1
c364907_g1
c419508_g1
c470484_g3
c335390_g1
c471056_g3
c463952_g1
c455158_g1
c397723_g1
c167842_g1
c425494_g1
c442617_g1
c364518_g1
c462347_g4
c376102_g1
c479372_g6
c388391_g1
c624175_g1
c479162_g1
c476634_g4
c399596_g1
c480920_g1
c463550_g1
c434096_g1
c440090_g1
c299175_g1
c376611_g1
c399111_g2
c278069_g1
c418971_g1
c356834_g1
c625526_g1
c480111_g1
c444920_g1
c471472_g3
c191818_g2
c447804_g1
c408263_g1
c288779_g2
c216087_g1
c422935_g1
c412886_g1
c456650_g1
c369925_g1
c407756_g1
c495100_g1
c428290_g1
c303393_g1
c311288_g1
c208528_g1
c149716_g1
c353774_g1
c144694_g1
c216983_g1
c471345_g3
c473758_g1
c331257_g1
c1074083_g1
c459352_g1
c428466_g1
c478146_g2
c477578_g1
c313183_g1
c477920_g5
c1218084_g1
c450530_g1
c415508_g1
c350864_g1
c431184_g1
c461940_g7
c367590_g1
c349597_g1
c366348_g2
c296778_g1
c1211696_g1
c438300_g2
c238353_g1
c365068_g1
c415981_g1
c659728_g1
c411702_g1
c145284_g1
c455394_g3
c442852_g1
c424349_g4
c1062997_g1
c55401_g1
c771601_g1
c404438_g1
c268144_g1
c191914_g1
c6113_g1
c228939_g1
c480361_g9
c366538_g1
c386668_g1
c407239_g1
c95170_g1
c280697_g1
c415394_g2
c400132_g1
c471073_g1
c426008_g1
c478804_g5
c385510_g1
c83321_g1
c453101_g1
c273914_g1
c469571_g5
c369011_g1
c390604_g1
c410891_g1
c446288_g1
c1156962_g1
c80288_g1
c451491_g1
c205179_g1
c360385_g1
c304177_g1
c398680_g1
c439311_g2
c467929_g1
c322967_g1
c474414_g2
c445765_g1
c385481_g1
c404101_g1
c460424_g1
c39369_g1
c160393_g1
c421574_g1
c390523_g1
c391040_g2
c449104_g2
c152869_g1
c145977_g1
c149378_g1
c477539_g8
c396671_g1
c303576_g2
c428470_g2
c472828_g1
c433060_g1
c473562_g2
c80359_g1
c192075_g1
c429180_g2
c378119_g1
c402459_g1
c443679_g1
c388756_g1
c421912_g1
c330789_g2
c448130_g1
c430659_g1
c316451_g1
c77278_g1
c473028_g7
c338216_g1
c1192774_g1
c434630_g1
c436215_g1
c416003_g2
c436884_g1
c384144_g1
c837330_g1
c474813_g10
c472678_g10
c402253_g1
c334988_g1
c207304_g1
c317312_g2
c449542_g1
c451998_g1
c466918_g2
c466459_g1
c310899_g1
c436028_g1
c400079_g1
c905171_g1
c434452_g1
c378606_g1
c435467_g1
c907278_g1
c427937_g1
c151075_g1
c218591_g1
c331327_g1
c459170_g5
c5808_g2
c274832_g1
c1202436_g1
c453686_g1
c461602_g3
c399447_g1
c470264_g5
c454383_g2
c373237_g1
c463840_g10
c5926_g2
c411594_g1
c408581_g1
c147070_g1
c350520_g1
c480326_g1
c453775_g2
c472128_g1
c420475_g1
c229143_g1
c532648_g1
c1199638_g1
c300540_g1
c402583_g1
c317037_g1
c384820_g1
c905655_g1
c466918_g4
c346442_g1
c330573_g1
c454209_g2
c67407_g1
c429200_g1
c448661_g1
c414371_g1
c476034_g1
c470104_g18
c419481_g1
c158006_g1
c443344_g1
c415597_g1
c479127_g4
c150403_g2
c444424_g1
c795568_g1
c466599_g2
c422885_g2
c372482_g1
c417856_g1
c325059_g1
c480111_g12
c471565_g6
c284197_g1
c410315_g2
c458949_g1
c401416_g2
c402014_g1
c370344_g1
c395679_g1
c482031_g1
c449374_g3
c442101_g2
c429044_g3
c476395_g1
c466217_g1
c457118_g1
c448250_g1
c448755_g1
c460379_g5
c474642_g5
c422196_g2
c463840_g9
c139311_g1
c453536_g1
c207608_g1
c772233_g1
c407935_g1
c395367_g2
c428407_g1
c470018_g5
c449699_g2
c380664_g1
c392732_g1
c418184_g1
c415781_g2
c452476_g1
c397352_g2
c439616_g1
c82522_g1
c459617_g1
c392142_g2
c10673_g1
c406415_g1
c764634_g1
c300614_g1
c469571_g4
c422272_g1
c474525_g3
c474813_g6
c368310_g1
c4774_g1
c444486_g1
c161476_g1
c384839_g1
c298135_g2
c326973_g1
c631345_g1
c16111_g1
c423487_g1
c30673_g1
c469940_g2
c259371_g1
c434123_g1
c149090_g1
c342652_g1
c456605_g7
c455969_g1
c293185_g1
c473465_g2
c411126_g2
c476614_g1
c324769_g1
c455320_g1
c443525_g1
c404058_g1
c339763_g1
c421477_g1
c458891_g1
c457955_g1
c451796_g1
c374240_g1
c391268_g2
c440581_g1
c311628_g1
c459314_g1
c461254_g1
c356493_g2
c1196595_g1
c474984_g2
c461223_g4
c411100_g1
c330116_g1
c379146_g1
c405925_g1
c285392_g1
c374044_g1
c290791_g1
c436052_g1
c451609_g2
c333003_g2
c422958_g1
c385918_g1
c1089702_g1
c399577_g1
c3662_g1
c431261_g5
c349599_g1
c425969_g2
c422621_g1
c457549_g1
c406578_g1
c6298_g1
c353220_g1
c273693_g1
c480361_g17
c429419_g2
c398699_g1
c335897_g1
c353036_g2
c1047691_g1
c405810_g1
c149782_g1
c379122_g1
c435443_g1
c1079782_g1
c450267_g2
c476225_g4
c623354_g1
c455100_g3
c292739_g2
c623873_g1
c451640_g1
c327357_g1
c438049_g2
c767006_g1
c476653_g1
c392980_g1
c366936_g1
c462291_g2
c465490_g3
c341195_g1
c4511_g1
c352076_g1
c997533_g1
c476732_g1
c116188_g1
c364325_g1
c410786_g2
c420248_g1
c471610_g1
c362065_g1
c456480_g1
c484617_g1
c351510_g1
c384785_g1
c1048749_g1
c419084_g2
c467263_g3
c471235_g2
c401940_g2
c401301_g1
c276742_g1
c471472_g2
c452043_g1
c75286_g1
c441969_g1
c163110_g1
c464303_g1
c472701_g1
c417620_g2
c426222_g1
c434377_g1
c65278_g2
c305056_g1
c315912_g1
c414941_g1
c1064220_g1
c447708_g2
c446938_g1
c464053_g1
c477357_g8
c382357_g1
c438921_g1
c431792_g1
c393613_g1
c480669_g1
c435829_g1
c460397_g3
c429976_g1
c390469_g1
c420876_g1
c390759_g1
c471022_g10
c431097_g2
c461891_g1
c428768_g2
c466599_g7
c75082_g1
c763855_g1
c917971_g1
c471031_g5
c455662_g1
c406422_g1
c371396_g1
c384704_g1
c460278_g2
c474184_g5
c416215_g1
c142803_g1
c471472_g4
c345360_g1
c372829_g1
c454576_g2
c223246_g1
c459024_g2
c440376_g1
c335405_g1
c765101_g1
c322461_g1
c651934_g1
c471295_g2
c155041_g1
c372881_g1
c357370_g1
c443149_g1
c400378_g1
c408473_g1
c300225_g1
c371582_g1
c211850_g1
c939901_g1
c455884_g2
c472850_g2
c1051195_g1
c145575_g1
c378281_g1
c470527_g5
c399372_g1
c380868_g1
c439586_g1
c435977_g2
c412855_g1
c1046061_g1
c241134_g1
c329860_g1
c419157_g1
c435054_g1
c330261_g1
c622346_g1
c458797_g2
c427810_g1
c445231_g1
c439833_g1
c471949_g6
c382257_g1
c450687_g2
c6739_g1
c394195_g1
c448746_g2
c359550_g1
c456395_g1
c404845_g5
c766858_g1
c471022_g3
c913004_g1
c314949_g1
c464827_g2
c905121_g1
c292938_g1
c448924_g1
c445330_g1
c474179_g1
c417053_g1
c385224_g2
c402574_g1
c395898_g1
c409111_g1
c455884_g1
c467459_g1
c470759_g3
c366229_g1
c476531_g1
c474127_g1
c174217_g1
c348955_g2
c307203_g1
c393662_g1
c511126_g1
c452046_g1
c342773_g1
c217458_g1
c433659_g2
c480111_g13
c444830_g1
c357729_g1
c449809_g1
c470530_g1
c436653_g1
c404069_g1
c424619_g1
c473641_g3
c407528_g2
c476395_g5
c378484_g1
c451918_g1
c429581_g1
c432830_g1
c218859_g1
c407221_g1
c433085_g3
c437958_g1
c463049_g2
c225435_g1
c443481_g1
c380736_g1
c4386_g1
c421949_g1
c323201_g1
c460770_g1
c460820_g7
c410517_g1
c391065_g1
c467386_g1
c456364_g1
c384633_g1
c1197126_g1
c73723_g1
c207907_g1
c411201_g1
c474201_g9
c79662_g1
c329610_g1
c345932_g1
c272553_g1
c467263_g6
c457556_g4
c99668_g2
c317263_g1
c442002_g1
c94618_g1
c393951_g2
c259868_g1
c391268_g1
c450249_g4
c480111_g6
c310540_g1
c473562_g6
c433632_g1
c433982_g1
c1234403_g1
c466756_g4
c370479_g1
c764835_g1
c465416_g2
c345391_g1
c455580_g2
c403870_g1
c401920_g1
c382202_g1
c459780_g3
c453565_g4
c424250_g1
c438496_g1
c425489_g2
c458835_g1
c366053_g2
c492633_g1
c460043_g1
c334713_g1
c417432_g1
c428204_g1
c452077_g1
c333934_g1
c470104_g7
c320854_g1
c454362_g1
c315695_g1
c1187911_g1
c39527_g1
c42778_g1
c455077_g2
c478804_g3
