# Supplementary material for: Transcriptome analysis illuminates the nature of the intracellular interaction in a vertebrate-algal symbiosis
Source: eLife. 2017 May 2;6:e22054. doi: 10.7554/eLife.22054 (PMC5413350; doi:10.7554/eLife.22054)
Supplement: Figure 1—source data 3. — Use to filter raw counts matrix to get final salamander gene list. DOI: http://dx.doi.org/10.7554/eLife.22054.006 [file elife-22054-fig1-data3.txt]

c467053_g1
c479282_g1
c301016_g1
c431696_g2
c809736_g1
c459454_g1
c471156_g1
c444178_g2
c462223_g1
c450988_g2
c456850_g1
c467301_g2
c474833_g1
c471342_g1
c477239_g3
c455201_g1
c451734_g1
c473900_g1
c316721_g1
c474084_g1
c449110_g1
c445912_g1
c445954_g2
c478358_g3
c443464_g1
c478432_g7
c447320_g1
c443661_g2
c479877_g1
c479001_g6
c446384_g1
c448998_g5
c369367_g1
c471138_g1
c427608_g1
c432998_g2
c475364_g1
c477490_g3
c471320_g5
c1238910_g1
c401438_g3
c469481_g1
c480039_g14
c468086_g1
c471249_g2
c427108_g1
c478666_g1
c468785_g1
c431540_g1
c454935_g2
c378571_g1
c377390_g1
c476514_g2
c447875_g2
c457820_g1
c463899_g2
c467755_g3
c425916_g1
c473114_g1
c294220_g1
c464240_g4
c450559_g2
c454592_g2
c466677_g1
c451652_g1
c476301_g5
c452132_g1
c480364_g3
c469196_g1
c462998_g2
c477936_g1
c480517_g4
c1045604_g1
c450993_g1
c468845_g1
c459278_g1
c465207_g1
c398018_g1
c343503_g1
c446675_g1
c468804_g1
c397599_g1
c402605_g1
c476822_g1
c476945_g1
c464223_g1
c472354_g1
c129806_g1
c434343_g1
c476760_g3
c468970_g1
c467668_g2
c439443_g1
c463174_g1
c470767_g3
c469569_g2
c474727_g4
c476040_g1
c470342_g1
c480039_g3
c404018_g1
c466709_g1
c436841_g1
c407326_g1
c147931_g1
c444718_g1
c399971_g2
c469464_g3
c431372_g1
c425687_g1
c428556_g2
c465965_g1
c459514_g1
c478679_g5
c479792_g7
c468197_g1
c402246_g1
c473548_g5
c397943_g1
c463830_g1
c479263_g1
c463305_g2
c416452_g1
c445712_g1
c476350_g13
c456701_g9
c466633_g3
c451490_g3
c286903_g2
c460738_g2
c477067_g1
c455025_g1
c407760_g1
c479234_g1
c467164_g5
c467113_g1
c478213_g5
c474253_g1
c465081_g2
c453766_g1
c372901_g2
c479765_g6
c476576_g1
c373606_g1
c415756_g2
c479132_g2
c470251_g14
c473935_g2
c474319_g2
c437631_g1
c458575_g11
c437216_g1
c458398_g1
c85813_g1
c473089_g3
c438941_g1
c475482_g2
c458486_g1
c403827_g1
c409533_g1
c450859_g3
c478395_g1
c472123_g3
c467378_g2
c477729_g5
c480064_g1
c470920_g22
c480288_g5
c468534_g15
c370643_g1
c460320_g1
c473616_g1
c461677_g1
c481075_g1
c450902_g2
c467713_g3
c472161_g8
c472998_g1
c369505_g1
c464040_g3
c454039_g1
c443586_g3
c479443_g6
c389905_g2
c478385_g3
c481087_g2
c465876_g1
c1193010_g1
c469100_g6
c481313_g1
c466625_g5
c469011_g3
c1052187_g1
c320872_g1
c390726_g1
c478954_g2
c368886_g2
c437934_g1
c467406_g1
c424961_g1
c1255602_g1
c478679_g2
c444788_g1
c473694_g11
c466850_g1
c477555_g2
c457004_g3
c441806_g3
c472018_g1
c477229_g1
c426282_g1
c469193_g3
c470191_g7
c469554_g1
c463223_g14
c481039_g5
c441972_g1
c464110_g5
c466306_g1
c434458_g1
c473507_g5
c426263_g3
c474074_g2
c465132_g2
c472137_g1
c470288_g2
c467480_g11
c471243_g1
c448471_g1
c437081_g1
c464715_g2
c473613_g4
c429433_g2
c474234_g1
c464238_g1
c475076_g2
c445752_g1
c473356_g8
c470036_g2
c480531_g4
c477057_g1
c469097_g2
c453826_g1
c464415_g1
c479714_g4
c444738_g1
c456272_g1
c421528_g1
c411069_g2
c260177_g1
c471572_g5
c474397_g7
c415979_g1
c424743_g1
c479430_g1
c442030_g1
c471089_g1
c430892_g2
c1246243_g1
c479118_g3
c4941_g2
c480549_g2
c435663_g1
c443018_g1
c443570_g1
c315830_g1
c467368_g4
c440819_g2
c479441_g18
c473739_g3
c463159_g1
c705183_g1
c475265_g1
c454806_g2
c481268_g1
c466554_g1
c479468_g4
c457846_g3
c469485_g1
c477835_g2
c428600_g2
c431189_g1
c478519_g2
c473976_g3
c463575_g4
c470979_g1
c453600_g1
c472537_g1
c1048795_g1
c480886_g1
c456239_g1
c471293_g2
c468692_g1
c466466_g2
c478052_g1
c476320_g1
c479801_g2
c462820_g4
c477162_g4
c460101_g3
c407332_g1
c424379_g1
c467129_g2
c474844_g2
c454745_g1
c469969_g1
c474212_g1
c469859_g1
c479882_g1
c446533_g2
c477892_g1
c283576_g1
c475272_g1
c479080_g9
c447915_g1
c456947_g2
c763754_g1
c411381_g1
c470201_g10
c480929_g9
c456723_g1
c462377_g2
c473603_g4
c480949_g3
c954254_g1
c431890_g1
c447224_g1
c477415_g1
c338914_g1
c469960_g1
c411641_g1
c474093_g2
c479883_g2
c398770_g1
c480321_g4
c473483_g15
c478767_g6
c442909_g1
c435020_g3
c378618_g1
c479928_g3
c427845_g1
c462361_g1
c425071_g1
c325288_g1
c455567_g1
c385345_g1
c475592_g2
c479816_g1
c457250_g1
c350689_g1
c477078_g3
c101185_g1
c353210_g2
c472431_g2
c473537_g1
c475125_g1
c462942_g1
c478104_g2
c475323_g2
c467332_g1
c456416_g1
c284259_g1
c437373_g1
c477083_g6
c424439_g3
c468257_g10
c469586_g4
c475629_g6
c463479_g2
c457041_g1
c452048_g1
c460009_g3
c438564_g1
c429125_g1
c480149_g4
c479442_g3
c462578_g5
c457433_g1
c478138_g2
c444775_g1
c416960_g1
c425402_g1
c477316_g13
c319312_g2
c446501_g1
c471880_g1
c470614_g1
c448615_g1
c465753_g1
c469839_g2
c478340_g1
c480561_g5
c52627_g1
c471154_g16
c480632_g8
c469606_g4
c450034_g1
c467700_g1
c444271_g1
c440644_g1
c468246_g3
c457430_g2
c468242_g1
c480395_g4
c422343_g1
c284463_g1
c461724_g1
c463700_g1
c465332_g1
c473202_g3
c324670_g3
c480705_g1
c446418_g3
c250582_g1
c470675_g8
c470137_g6
c475091_g4
c474213_g3
c398476_g2
c658091_g1
c362571_g1
c448123_g1
c478529_g6
c433699_g1
c460534_g2
c473206_g2
c476201_g3
c447639_g1
c463082_g1
c463514_g1
c479509_g2
c419394_g1
c475779_g8
c479351_g2
c475517_g2
c294278_g1
c463252_g5
c476338_g1
c210641_g1
c479042_g5
c434694_g1
c453188_g2
c367119_g2
c466230_g3
c479367_g1
c480298_g4
c467183_g6
c464842_g1
c472616_g4
c419789_g1
c402733_g1
c488812_g1
c480118_g2
c456420_g1
c416812_g1
c474933_g1
c467417_g2
c463359_g4
c411622_g1
c453293_g1
c330900_g1
c462391_g1
c475742_g7
c443797_g3
c466615_g3
c444763_g1
c373858_g1
c450499_g1
c61077_g2
c466880_g10
c465032_g1
c431583_g1
c476622_g1
c440860_g2
c474110_g5
c468151_g1
c467065_g1
c453835_g1
c479152_g1
c37265_g1
c473961_g2
c471572_g12
c444254_g4
c475717_g3
c419875_g1
c384177_g1
c433946_g1
c468233_g1
c339527_g1
c437986_g1
c448532_g2
c480630_g2
c445615_g1
c147199_g1
c404785_g1
c463745_g1
c473448_g9
c424993_g1
c400564_g1
c461130_g1
c457065_g1
c461570_g1
c463794_g2
c457988_g1
c453841_g1
c480436_g1
c480777_g8
c167750_g1
c480117_g8
c476532_g1
c479806_g1
c474630_g2
c474952_g2
c436046_g1
c461029_g1
c420222_g1
c421319_g2
c320818_g2
c479290_g2
c396584_g1
c473903_g1
c477028_g1
c478667_g2
c458224_g1
c457011_g1
c477784_g8
c450052_g1
c464277_g3
c444936_g2
c478149_g1
c345685_g1
c455545_g2
c454786_g1
c472816_g2
c472672_g1
c477951_g6
c443212_g1
c473985_g6
c441358_g1
c480147_g10
c149244_g1
c469304_g2
c477493_g6
c471886_g3
c479064_g8
c287902_g1
c481263_g3
c478859_g1
c451825_g3
c441683_g1
c424419_g1
c459698_g1
c443548_g2
c450676_g1
c463342_g1
c448293_g1
c481096_g5
c213423_g1
c427647_g1
c475406_g6
c471794_g1
c477827_g1
c479546_g1
c148308_g1
c371317_g1
c469926_g2
c463024_g1
c447585_g1
c329338_g1
c479375_g1
c453048_g1
c476069_g1
c430449_g3
c469123_g5
c415203_g1
c475606_g2
c475749_g1
c428603_g1
c474223_g1
c473638_g2
c372493_g1
c467074_g5
c390649_g1
c476448_g1
c468891_g2
c336266_g1
c455247_g1
c470704_g1
c444399_g1
c450964_g2
c395438_g1
c463300_g5
c462097_g7
c466728_g1
c477010_g4
c475839_g2
c472760_g1
c464301_g1
c456693_g2
c463291_g1
c473787_g1
c462802_g3
c147338_g1
c464731_g1
c477843_g2
c413496_g1
c480266_g1
c469785_g1
c469620_g3
c440598_g2
c441471_g5
c460862_g1
c775940_g1
c475140_g5
c447527_g1
c473907_g1
c471800_g5
c453530_g1
c437146_g1
c476377_g1
c473473_g8
c470208_g2
c462615_g2
c375175_g1
c453602_g1
c460505_g1
c453252_g2
c373874_g1
c452683_g1
c458869_g4
c217571_g1
c472949_g3
c474786_g1
c446707_g1
c435457_g3
c326896_g1
c479561_g3
c273128_g1
c480391_g2
c465962_g1
c411491_g1
c473132_g2
c1047246_g1
c424662_g2
c480822_g4
c438319_g1
c472080_g1
c478130_g1
c458133_g1
c466800_g1
c455835_g3
c465057_g1
c385439_g1
c425875_g1
c339486_g1
c470191_g1
c400027_g1
c475218_g2
c779897_g1
c456227_g1
c468122_g1
c435558_g1
c455832_g1
c442107_g1
c473439_g2
c357656_g1
c462844_g1
c411352_g2
c472190_g3
c477033_g2
c478072_g1
c458933_g1
c468573_g4
c478076_g1
c478590_g1
c451854_g1
c445551_g1
c450089_g2
c471171_g4
c100492_g2
c473062_g1
c478173_g6
c481014_g1
c300825_g1
c429915_g1
c462819_g1
c475355_g7
c461368_g1
c442019_g1
c277373_g1
c468977_g1
c200786_g1
c478362_g6
c463421_g6
c465093_g3
c473115_g2
c467191_g1
c451460_g1
c372096_g2
c474339_g1
c462370_g1
c324151_g1
c469176_g1
c409259_g1
c402404_g1
c479420_g4
c421159_g1
c472349_g1
c466574_g1
c475212_g1
c479774_g2
c454573_g2
c464522_g1
c471732_g6
c468492_g1
c478529_g4
c481176_g5
c478116_g1
c477589_g6
c471429_g1
c461470_g1
c474999_g21
c476654_g2
c453190_g1
c397411_g1
c336672_g1
c478370_g2
c451053_g1
c373003_g1
c476444_g5
c475947_g3
c460365_g2
c327796_g1
c443689_g1
c476066_g1
c65817_g1
c465081_g1
c477119_g2
c465348_g2
c474708_g1
c448211_g2
c473537_g10
c422219_g2
c309138_g2
c468483_g5
c477655_g5
c432603_g1
c386854_g1
c445164_g1
c465211_g3
c474623_g4
c473740_g1
c1190727_g1
c468328_g2
c410457_g1
c417523_g1
c455855_g2
c367179_g1
c448437_g2
c408406_g1
c463593_g2
c468474_g1
c284746_g1
c458435_g1
c460757_g4
c456701_g8
c136687_g1
c464518_g2
c458801_g1
c307052_g1
c471309_g1
c384765_g1
c476459_g1
c450761_g3
c476795_g4
c435093_g1
c466370_g1
c457257_g1
c476669_g1
c448654_g1
c474619_g6
c478544_g2
c474396_g2
c480126_g1
c458519_g1
c369159_g1
c472984_g1
c493099_g1
c479812_g1
c456730_g1
c470531_g8
c480031_g2
c476894_g2
c399609_g1
c408788_g1
c300566_g1
c480030_g2
c385440_g1
c479248_g4
c473553_g3
c446896_g1
c464583_g1
c479568_g1
c412242_g1
c469409_g7
c466846_g1
c408880_g1
c467978_g1
c467514_g1
c468262_g5
c402232_g1
c472274_g2
c475377_g5
c109808_g1
c464987_g5
c438396_g2
c456954_g1
c390552_g1
c384881_g1
c445291_g1
c473156_g4
c480911_g2
c474651_g4
c474810_g8
c477631_g3
c336234_g1
c381124_g1
c411717_g2
c458959_g1
c378843_g1
c473344_g2
c455718_g2
c460125_g3
c436320_g1
c428049_g1
c479294_g1
c480693_g2
c457385_g1
c468194_g1
c461301_g1
c454618_g2
c472091_g3
c411852_g1
c468023_g4
c401546_g1
c449524_g2
c459879_g4
c476276_g1
c784104_g1
c453822_g3
c464497_g1
c474067_g2
c345835_g1
c1046970_g1
c459463_g1
c470619_g3
c471216_g2
c447263_g1
c478260_g5
c444190_g1
c479730_g1
c471060_g1
c465936_g1
c470220_g1
c469776_g3
c447249_g1
c470880_g2
c436785_g1
c429896_g1
c454059_g2
c480888_g6
c477316_g12
c454537_g1
c457812_g4
c459738_g2
c481169_g2
c468567_g1
c466708_g2
c256941_g1
c466515_g1
c469004_g1
c468318_g1
c411035_g1
c453202_g3
c163592_g1
c461407_g1
c480312_g5
c478377_g7
c188540_g1
c416371_g2
c436934_g1
c477624_g2
c473955_g2
c474816_g1
c404343_g1
c351941_g1
c423141_g1
c476286_g1
c473814_g1
c442395_g1
c471203_g5
c446896_g2
c444863_g2
c462598_g2
c452175_g3
c471896_g6
c442347_g1
c330729_g2
c477969_g1
c472414_g1
c479991_g4
c472503_g6
c460987_g3
c476743_g5
c404195_g1
c387446_g2
c458620_g4
c467680_g3
c474086_g2
c353992_g1
c476400_g4
c432145_g1
c470434_g1
c465035_g1
c459533_g1
c472861_g1
c458270_g1
c443873_g1
c478206_g1
c478604_g1
c452156_g1
c471989_g3
c458092_g1
c463681_g1
c465670_g1
c442097_g1
c476603_g6
c303782_g2
c461489_g1
c539310_g1
c442271_g1
c373425_g1
c38103_g1
c437726_g1
c402997_g1
c456092_g2
c793800_g1
c436084_g2
c477335_g12
c456677_g2
c479169_g4
c1048646_g1
c630408_g1
c455737_g2
c474853_g3
c408470_g2
c465939_g3
c468183_g3
c1096915_g1
c480482_g2
c464757_g1
c477700_g6
c416815_g1
c475521_g4
c446008_g1
c464317_g3
c473645_g4
c450736_g1
c452559_g2
c448149_g1
c431091_g1
c467985_g2
c408744_g1
c468606_g1
c472188_g8
c455842_g1
c442105_g1
c457195_g1
c467192_g4
c394215_g2
c478361_g8
c469129_g2
c406202_g1
c443113_g2
c452146_g2
c453767_g1
c487786_g1
c480173_g1
c459558_g2
c445973_g1
c296347_g1
c480143_g4
c482306_g1
c435008_g1
c453841_g2
c451940_g1
c274785_g1
c375612_g1
c423792_g1
c476232_g2
c460351_g1
c468761_g3
c462717_g3
c543803_g1
c461912_g1
c470684_g5
c471492_g2
c382204_g1
c466946_g1
c467311_g1
c478701_g2
c318544_g1
c470620_g8
c467544_g1
c479344_g18
c435404_g1
c287020_g1
c393257_g3
c449705_g1
c476823_g1
c472924_g5
c461629_g1
c467830_g2
c472303_g6
c463699_g1
c444505_g2
c440815_g1
c467998_g2
c475846_g1
c472080_g3
c479302_g5
c460576_g1
c480792_g1
c472130_g7
c913090_g1
c455826_g1
c478045_g6
c474823_g2
c439791_g1
c406516_g1
c466671_g1
c352120_g1
c452540_g1
c476163_g3
c473298_g2
c469405_g2
c465445_g1
c472877_g1
c461996_g1
c479656_g1
c473084_g3
c1213212_g1
c468340_g3
c114710_g1
c449320_g1
c428724_g4
c363592_g1
c464069_g3
c478243_g1
c350386_g1
c481000_g6
c449955_g1
c462197_g1
c470857_g4
c466715_g1
c466445_g1
c465712_g2
c470043_g2
c433429_g1
c455654_g1
c480586_g4
c452885_g1
c471293_g3
c444737_g1
c472706_g1
c472765_g1
c367192_g1
c366605_g1
c447971_g1
c445957_g1
c452709_g2
c341432_g1
c440565_g1
c471379_g1
c463641_g2
c475777_g2
c477373_g13
c423513_g1
c437058_g1
c411931_g1
c434954_g2
c437041_g2
c475843_g2
c480139_g1
c466274_g2
c433443_g1
c468702_g1
c417485_g1
c438820_g2
c414683_g1
c344352_g1
c476450_g1
c151124_g1
c477178_g1
c479068_g2
c436043_g1
c477426_g11
c475600_g5
c448383_g3
c409811_g3
c460284_g2
c397824_g1
c1060678_g1
c448004_g1
c480186_g1
c426128_g1
c470217_g1
c423726_g1
c454826_g2
c420366_g1
c335177_g1
c391715_g1
c463615_g2
c451832_g1
c277011_g2
c478449_g1
c476359_g3
c421000_g1
c403973_g1
c470915_g2
c403421_g1
c471236_g1
c60905_g1
c429665_g1
c455243_g1
c464767_g2
c480194_g1
c337019_g1
c377492_g1
c473232_g1
c334377_g1
c465462_g1
c379254_g1
c436183_g1
c437665_g1
c404475_g1
c450891_g1
c472920_g2
c190729_g1
c432755_g1
c371030_g1
c474118_g1
c458770_g1
c477705_g4
c442292_g1
c472022_g1
c404239_g1
c479429_g1
c474001_g8
c430403_g1
c445787_g1
c480828_g3
c447089_g1
c479746_g3
c443484_g2
c472053_g6
c466737_g1
c475681_g1
c267418_g1
c448217_g1
c301055_g1
c368311_g1
c456550_g1
c467133_g1
c477087_g1
c399722_g1
c376041_g2
c476991_g5
c472833_g4
c442109_g1
c481182_g3
c468583_g1
c458640_g5
c414976_g1
c468685_g2
c471635_g1
c474558_g1
c479618_g4
c466278_g9
c468327_g1
c448922_g2
c437002_g2
c432594_g1
c249189_g1
c431490_g1
c478583_g1
c467476_g1
c476991_g2
c468587_g5
c477493_g1
c476268_g1
c474565_g9
c479319_g5
c56745_g1
c470404_g1
c473974_g2
c445850_g1
c465661_g1
c424892_g1
c478452_g11
c474884_g3
c440760_g1
c477523_g5
c438062_g1
c465239_g1
c479364_g1
c217360_g1
c476126_g5
c468531_g5
c468827_g1
c420174_g1
c477916_g5
c480104_g1
c476748_g1
c467603_g2
c474087_g9
c435368_g1
c442994_g1
c454937_g3
c465245_g2
c459630_g1
c339572_g1
c427974_g1
c478079_g3
c495882_g1
c469479_g9
c468268_g1
c1076655_g1
c474655_g1
c466806_g4
c457674_g2
c471460_g2
c377233_g1
c432888_g1
c436366_g1
c474735_g8
c1088819_g1
c423287_g1
c467031_g4
c479196_g4
c448328_g1
c343719_g1
c467268_g4
c430390_g1
c403501_g2
c468534_g8
c451446_g1
c457875_g3
c414853_g2
c464971_g3
c300758_g1
c30289_g1
c459027_g7
c472646_g5
c480506_g2
c431639_g1
c459175_g2
c281772_g1
c465933_g2
c465787_g6
c475404_g1
c447566_g1
c475843_g5
c471203_g2
c467270_g2
c455104_g2
c466562_g4
c371454_g1
c473291_g8
c439371_g2
c428842_g1
c385119_g2
c459674_g1
c441067_g1
c424099_g1
c438994_g1
c475878_g1
c141891_g1
c469788_g3
c384572_g1
c425900_g2
c379639_g1
c452767_g1
c425713_g1
c468482_g1
c454616_g1
c383824_g1
c472188_g4
c532001_g1
c459990_g1
c480398_g3
c468413_g1
c322067_g1
c473039_g4
c395295_g1
c465232_g3
c474125_g2
c624272_g1
c475268_g4
c437681_g1
c477101_g1
c475304_g5
c309874_g1
c451869_g1
c477462_g4
c474062_g2
c448965_g2
c476401_g1
c439390_g1
c477096_g1
c470420_g2
c479498_g3
c475661_g5
c445398_g1
c457485_g1
c443859_g2
c480155_g7
c462714_g2
c460680_g1
c479491_g5
c474153_g2
c437870_g1
c238418_g1
c478044_g11
c435839_g2
c480229_g1
c447091_g1
c457470_g1
c464179_g5
c398842_g1
c348651_g1
c395817_g1
c468591_g1
c319693_g1
c231549_g1
c407865_g1
c479275_g1
c384623_g2
c479521_g1
c329568_g1
c458459_g1
c956531_g1
c479456_g1
c452808_g3
c443700_g1
c467328_g2
c442456_g1
c480187_g2
c470487_g4
c455786_g2
c314232_g1
c312531_g1
c426877_g1
c471098_g2
c473858_g1
c478576_g3
c475821_g2
c465040_g1
c481074_g2
c477812_g4
c461444_g3
c480753_g1
c464800_g3
c466703_g2
c303610_g1
c474055_g2
c480196_g1
c364697_g1
c429949_g1
c480950_g1
c436663_g1
c460747_g1
c472765_g2
c410865_g1
c471799_g2
c455486_g2
c466894_g2
c472171_g3
c479856_g2
c472846_g3
c1003118_g1
c279208_g1
c270218_g1
c458462_g3
c464543_g1
c193991_g1
c462890_g1
c433559_g1
c474785_g1
c480469_g4
c454176_g1
c480399_g3
c443709_g1
c470825_g1
c447892_g2
c374774_g1
c276509_g1
c475947_g8
c443791_g2
c462379_g2
c479620_g1
c477454_g2
c120294_g1
c368243_g1
c475407_g1
c403781_g1
c444863_g3
c405249_g1
c476127_g1
c416574_g3
c452294_g2
c474494_g1
c479920_g2
c458577_g3
c480509_g2
c449441_g1
c409305_g1
c465440_g3
c408398_g1
c479782_g6
c471121_g1
c470574_g7
c471034_g7
c402988_g1
c469841_g3
c472773_g1
c187842_g1
c446229_g1
c468571_g1
c435862_g2
c475417_g12
c388033_g1
c471632_g3
c447649_g1
c472135_g1
c473449_g1
c445593_g3
c470583_g2
c459411_g2
c477059_g2
c472953_g2
c469862_g1
c468499_g1
c462720_g1
c468379_g7
c365732_g1
c475790_g7
c485579_g1
c456382_g1
c468247_g1
c259788_g1
c465387_g3
c299006_g1
c447047_g2
c478655_g10
c477285_g1
c432230_g1
c476187_g1
c454898_g3
c292512_g1
c455541_g2
c473714_g1
c466470_g1
c465710_g1
c477011_g7
c449094_g1
c480054_g13
c463931_g3
c352863_g1
c453519_g1
c462182_g1
c420960_g1
c422851_g1
c316310_g2
c422956_g1
c473124_g3
c469616_g1
c333488_g1
c468511_g5
c430775_g3
c466680_g5
c480241_g2
c366154_g1
c467240_g1
c471724_g1
c445831_g1
c444825_g1
c337668_g1
c469818_g2
c479519_g1
c419044_g1
c467407_g1
c473228_g6
c462610_g1
c479866_g3
c466619_g3
c406151_g3
c463143_g4
c416742_g2
c471300_g3
c472879_g7
c473160_g1
c409136_g1
c427223_g1
c466751_g6
c377723_g1
c469868_g1
c448758_g1
c310696_g1
c378814_g1
c464759_g2
c404561_g1
c479060_g1
c479856_g3
c456135_g1
c380631_g1
c477089_g1
c123108_g2
c390961_g1
c451863_g1
c460105_g3
c470741_g2
c455188_g1
c455463_g1
c466218_g3
c473861_g1
c427738_g1
c479086_g9
c437684_g1
c476760_g8
c399355_g1
c377063_g1
c373251_g1
c469952_g1
c469954_g1
c480346_g3
c454208_g5
c475600_g1
c406432_g1
c428294_g1
c470267_g1
c468114_g1
c449738_g1
c448172_g1
c472671_g4
c428138_g1
c392689_g1
c439969_g1
c466610_g1
c438895_g2
c478438_g6
c477375_g4
c451709_g1
c473581_g1
c473161_g10
c462958_g4
c405826_g1
c431793_g1
c479252_g2
c470315_g5
c463620_g2
c403026_g1
c479708_g3
c478900_g2
c475576_g1
c436034_g1
c441388_g2
c429233_g1
c472424_g10
c403413_g1
c478087_g1
c434073_g2
c1102428_g1
c477857_g2
c448650_g1
c476914_g1
c469599_g1
c474899_g1
c473991_g1
c480276_g1
c473974_g3
c380301_g1
c462249_g3
c480081_g4
c475146_g6
c354313_g1
c1046962_g1
c434107_g1
c469906_g2
c435355_g2
c466587_g3
c330250_g1
c427396_g2
c480284_g10
c480614_g4
c434425_g1
c466253_g1
c449807_g1
c390542_g1
c424846_g1
c469182_g5
c423888_g1
c467977_g1
c463847_g1
c472543_g2
c478675_g4
c450214_g1
c480248_g8
c24550_g1
c474020_g1
c449713_g1
c453786_g2
c472438_g1
c475371_g6
c459830_g1
c462117_g1
c413623_g1
c471860_g2
c472326_g3
c469185_g2
c404476_g1
c473394_g3
c462119_g1
c464656_g1
c406358_g1
c433414_g1
c468774_g1
c462727_g1
c368242_g1
c397743_g1
c444794_g1
c471757_g2
c461233_g2
c459586_g1
c477094_g7
c311140_g1
c768271_g1
c476934_g1
c420166_g1
c478277_g3
c402651_g1
c473516_g4
c468654_g1
c451152_g1
c3990_g1
c474390_g1
c471768_g5
c467884_g2
c428886_g1
c476177_g4
c477267_g1
c478676_g2
c458977_g2
c460957_g1
c421894_g1
c455386_g1
c399223_g3
c66639_g1
c447897_g3
c59870_g1
c467786_g1
c467617_g3
c455964_g4
c478696_g1
c448688_g1
c479750_g2
c467097_g1
c477532_g1
c414058_g1
c479863_g1
c433905_g1
c473647_g1
c478362_g11
c281095_g1
c448326_g2
c368453_g1
c451862_g1
c444434_g1
c387919_g2
c437502_g1
c481271_g1
c416780_g1
c437713_g1
c459815_g1
c401804_g1
c446681_g2
c438481_g1
c448895_g1
c470985_g1
c476562_g6
c458990_g3
c463914_g1
c427553_g2
c473627_g4
c469197_g1
c383925_g2
c376072_g1
c455936_g2
c470510_g2
c472255_g2
c479072_g2
c460988_g1
c470664_g2
c466059_g1
c465486_g2
c417306_g1
c430125_g1
c437161_g1
c368833_g1
c462500_g11
c462497_g1
c477664_g6
c475458_g1
c207782_g1
c465319_g5
c464206_g1
c477180_g4
c451647_g1
c434538_g1
c471564_g3
c480608_g1
c451301_g1
c401516_g3
c102352_g1
c455556_g2
c456924_g2
c448244_g1
c513055_g1
c463666_g1
c478652_g4
c147943_g1
c460572_g1
c468742_g1
c458021_g3
c452360_g9
c472148_g1
c429966_g1
c272602_g1
c433565_g1
c467952_g1
c480667_g7
c476717_g11
c479533_g9
c459471_g1
c440280_g1
c417049_g1
c476275_g1
c478656_g1
c471148_g5
c458993_g1
c477985_g1
c352646_g1
c478569_g8
c463680_g10
c467354_g2
c423658_g2
c440981_g1
c460478_g5
c444513_g1
c407138_g1
c446466_g1
c475014_g2
c480354_g1
c474427_g2
c479942_g6
c467634_g2
c442769_g1
c473162_g4
c423246_g1
c418457_g1
c471052_g5
c147433_g1
c462306_g3
c422827_g1
c464705_g1
c478588_g2
c458617_g1
c466101_g1
c443692_g4
c445159_g1
c462679_g1
c471918_g4
c420679_g1
c282748_g1
c477863_g2
c480337_g1
c460626_g2
c434453_g1
c443946_g1
c450338_g1
c468433_g1
c428657_g1
c466776_g6
c479755_g2
c905042_g1
c480375_g2
c459114_g2
c432140_g1
c452892_g1
c459394_g1
c477217_g1
c477704_g5
c476301_g4
c466976_g4
c272192_g1
c411509_g1
c463996_g6
c461768_g3
c472956_g5
c428813_g1
c464904_g1
c451719_g2
c466842_g1
c472669_g1
c475248_g1
c479241_g2
c478830_g1
c463306_g1
c467099_g7
c446138_g1
c462862_g1
c469437_g1
c478554_g10
c457938_g1
c469123_g6
c427420_g1
c263452_g1
c468542_g3
c466603_g4
c471348_g4
c451304_g1
c473859_g3
c422322_g2
c424111_g1
c417032_g1
c439640_g1
c448091_g2
c478034_g1
c459261_g2
c283748_g1
c279413_g2
c425923_g1
c343124_g1
c470386_g4
c476703_g5
c461389_g1
c480456_g1
c456733_g1
c442377_g1
c467938_g6
c481342_g2
c473689_g7
c281698_g1
c473329_g1
c470315_g1
c445689_g1
c456341_g2
c480213_g1
c466904_g2
c469334_g2
c449301_g1
c442194_g1
c442890_g1
c413290_g1
c425726_g1
c409505_g1
c477729_g15
c471456_g2
c475119_g1
c367584_g1
c446471_g1
c404903_g2
c361572_g1
c479896_g10
c464279_g1
c471627_g5
c434520_g2
c350231_g1
c465928_g1
c470154_g3
c475534_g1
c366833_g1
c459685_g1
c92747_g1
c481146_g2
c465293_g11
c451894_g2
c475586_g1
c467930_g1
c478491_g7
c401286_g1
c445596_g1
c470811_g2
c472526_g5
c462893_g1
c454787_g2
c405645_g1
c342449_g2
c475696_g1
c455653_g1
c442440_g1
c407937_g1
c461614_g1
c475831_g2
c472976_g1
c450967_g5
c450921_g1
c455277_g3
c451250_g1
c372707_g1
c474025_g13
c449877_g1
c441361_g1
c1214343_g1
c465367_g7
c445244_g1
c472523_g4
c460430_g8
c435773_g1
c472392_g1
c446803_g1
c430796_g1
c436804_g4
c469567_g8
c460709_g1
c453988_g2
c450883_g1
c466502_g1
c326527_g1
c477004_g3
c470703_g6
c405972_g2
c466434_g2
c444335_g1
c461126_g1
c467961_g4
c480822_g8
c411891_g1
c480910_g2
c452158_g1
c477672_g1
c463378_g2
c475698_g1
c377813_g1
c470602_g4
c472092_g1
c410849_g1
c13805_g2
c480724_g8
c478905_g2
c478084_g1
c373660_g1
c303707_g1
c447098_g1
c435709_g1
c462059_g5
c480385_g5
c469364_g1
c468670_g2
c381870_g1
c481388_g9
c468291_g1
c477940_g5
c460326_g2
c473497_g2
c422383_g1
c5752_g1
c363533_g1
c465691_g1
c467042_g1
c466068_g1
c428495_g1
c459962_g1
c467784_g2
c459196_g2
c435730_g1
c451335_g2
c443750_g1
c433336_g1
c436250_g1
c475278_g10
c467924_g1
c417713_g1
c476949_g1
c455736_g1
c408035_g1
c478297_g3
c475985_g2
c481566_g1
c343838_g1
c465655_g7
c466344_g1
c448451_g1
c474869_g2
c479003_g1
c392226_g1
c454904_g1
c470593_g2
c479023_g4
c191320_g1
c463400_g1
c470071_g1
c1190972_g1
c444380_g4
c461005_g1
c388917_g3
c379513_g1
c456503_g1
c465212_g4
c460568_g1
c450773_g1
c479777_g3
c478586_g6
c459763_g1
c459530_g3
c479754_g1
c480548_g9
c436063_g2
c396508_g1
c431080_g1
c476735_g5
c469187_g2
c387282_g1
c796185_g1
c435702_g3
c461716_g10
c370854_g1
c449787_g1
c472570_g3
c479332_g2
c281995_g1
c433964_g1
c481161_g6
c443957_g1
c462504_g1
c472724_g6
c476350_g5
c473260_g5
c435800_g3
c465002_g4
c477338_g1
c480439_g1
c451429_g3
c87664_g1
c393195_g1
c479736_g8
c445327_g2
c461248_g1
c469061_g1
c452851_g7
c477892_g2
c473677_g6
c480656_g4
c460503_g1
c476994_g3
c470809_g1
c412928_g1
c454410_g1
c296540_g1
c898784_g1
c381803_g1
c477641_g5
c444600_g1
c471830_g6
c480902_g3
c469832_g1
c481188_g2
c478622_g3
c478939_g3
c477820_g2
c473649_g1
c462315_g1
c476859_g1
c112682_g1
c451038_g1
c461112_g6
c421749_g1
c456469_g3
c463905_g1
c412448_g1
c472182_g4
c473655_g1
c474964_g9
c466380_g7
c430784_g1
c798066_g1
c480793_g1
c472020_g1
c463088_g1
c471783_g8
c441616_g1
c457163_g2
c420324_g1
c456871_g1
c476367_g1
c463310_g1
c800993_g1
c437978_g2
c478891_g4
c481242_g1
c415806_g1
c466714_g4
c285572_g1
c477803_g1
c348202_g1
c478963_g1
c473823_g2
c457010_g2
c411414_g1
c474496_g6
c477594_g2
c446986_g1
c466869_g7
c471212_g1
c465071_g1
c427219_g1
c451132_g1
c251415_g1
c479394_g3
c477097_g4
c480230_g2
c453722_g1
c450036_g1
c433912_g1
c408734_g1
c470573_g1
c376094_g1
c476040_g2
c470648_g2
c458516_g7
c468060_g10
c236187_g1
c455506_g1
c468201_g3
c466592_g24
c454498_g1
c452333_g1
c458214_g1
c455905_g2
c468907_g2
c480060_g2
c471823_g2
c424581_g1
c464701_g1
c402380_g1
c451126_g1
c479299_g1
c446835_g1
c461695_g2
c445837_g2
c471907_g2
c476330_g1
c479626_g9
c475454_g1
c243033_g1
c473804_g1
c453596_g11
c468864_g4
c461111_g2
c475846_g2
c471046_g1
c442170_g2
c434646_g1
c469776_g4
c477869_g1
c476263_g3
c436066_g2
c472017_g1
c461026_g1
c458490_g1
c480492_g1
c470770_g2
c448517_g1
c472584_g2
c443818_g1
c473565_g8
c473853_g1
c427899_g1
c469830_g2
c431524_g1
c428827_g1
c339431_g1
c78648_g1
c476888_g2
c473729_g1
c910592_g1
c458149_g2
c476070_g1
c310159_g1
c239987_g1
c468713_g11
c384940_g1
c480002_g1
c401447_g1
c458187_g1
c455504_g1
c456433_g2
c306709_g1
c474310_g7
c465922_g2
c479691_g4
c440115_g1
c397224_g1
c434598_g1
c464434_g1
c472991_g2
c477760_g1
c473077_g3
c439120_g1
c477446_g2
c317352_g2
c469873_g1
c468943_g6
c472458_g11
c292665_g1
c478618_g2
c5987_g1
c466033_g5
c455430_g3
c413006_g1
c462920_g1
c402084_g1
c469781_g1
c458014_g2
c454487_g3
c417029_g1
c479720_g1
c474553_g1
c459997_g1
c420598_g1
c431598_g1
c463404_g1
c109352_g1
c468706_g5
c446962_g1
c457730_g1
c476153_g2
c425529_g2
c339033_g1
c472696_g9
c452004_g2
c408115_g1
c440379_g1
c405052_g1
c447077_g2
c465815_g1
c1069047_g1
c469083_g1
c479039_g3
c447812_g1
c314533_g1
c475506_g1
c465806_g1
c464233_g1
c421220_g2
c480249_g6
c447222_g2
c472643_g4
c450334_g1
c459681_g9
c318910_g1
c461534_g1
c426927_g1
c476274_g1
c913812_g1
c421058_g1
c399240_g1
c444001_g1
c467717_g2
c442320_g1
c441204_g2
c467286_g9
c370144_g2
c479124_g4
c457758_g1
c465570_g1
c480525_g6
c428191_g1
c467780_g3
c458425_g1
c480745_g5
c465703_g1
c382761_g1
c277162_g1
c461414_g1
c470265_g2
c259529_g1
c918303_g1
c445383_g1
c473495_g1
c467002_g11
c436814_g1
c435508_g1
c465973_g3
c451654_g1
c457030_g2
c457924_g3
c433299_g1
c470223_g1
c468287_g8
c374897_g1
c472510_g12
c438939_g1
c466933_g2
c449608_g1
c400040_g1
c447236_g1
c403605_g2
c472757_g4
c354829_g1
c472266_g1
c371242_g1
c147373_g1
c226780_g1
c475597_g7
c476620_g19
c384451_g1
c468761_g2
c462138_g9
c481272_g1
c467112_g1
c451098_g1
c1117017_g1
c472264_g6
c279598_g1
c395744_g1
c479764_g1
c480393_g4
c474751_g1
c466893_g4
c203487_g1
c382482_g1
c437883_g1
c403311_g1
c477894_g1
c473686_g1
c447381_g1
c472604_g1
c426780_g1
c480191_g1
c329544_g1
c467911_g1
c469902_g1
c421902_g1
c292105_g1
c474271_g6
c445482_g1
c470567_g3
c385831_g1
c440665_g1
c459423_g5
c289733_g1
c481089_g4
c472000_g1
c450040_g1
c479317_g6
c468449_g1
c452280_g2
c444834_g3
c449252_g2
c72768_g1
c427549_g7
c472527_g10
c461219_g1
c381581_g1
c437576_g1
c371478_g1
c465783_g1
c457318_g2
c440401_g1
c404605_g1
c960686_g1
c470816_g2
c409466_g1
c472244_g1
c473766_g1
c374407_g1
c465401_g1
c456514_g1
c477424_g10
c438432_g1
c469536_g1
c430001_g1
c478420_g3
c467120_g1
c440938_g5
c472388_g2
c461391_g1
c464587_g1
c474252_g3
c446822_g2
c411760_g1
c337487_g1
c469279_g1
c404164_g2
c411978_g1
c463062_g3
c478926_g2
c452503_g1
c341197_g1
c416797_g1
c475656_g1
c474903_g1
c465713_g1
c461072_g2
c480307_g6
c452613_g1
c289193_g1
c447714_g1
c418454_g1
c475329_g4
c475650_g12
c465709_g1
c453929_g1
c474354_g1
c468226_g1
c436765_g1
c458372_g1
c463275_g3
c396746_g1
c451330_g1
c472605_g1
c400222_g2
c407652_g1
c383402_g1
c336764_g1
c452111_g1
c422003_g2
c467859_g4
c209407_g1
c452544_g2
c475779_g5
c475345_g6
c467848_g1
c477475_g3
c467192_g2
c480208_g1
c458630_g1
c471150_g3
c474643_g4
c376888_g1
c442076_g1
c430705_g1
c420511_g1
c452817_g1
c401992_g1
c471269_g3
c442131_g1
c366789_g1
c404224_g1
c479737_g7
c468882_g3
c471889_g1
c471850_g1
c465138_g4
c465603_g1
c473333_g1
c64428_g1
c473017_g1
c471099_g1
c478432_g6
c448604_g1
c383358_g3
c450433_g1
c465482_g1
c480008_g3
c479737_g8
c466769_g2
c463011_g2
c468296_g1
c428423_g1
c457829_g1
c443244_g1
c477505_g1
c441514_g1
c473260_g9
c471898_g2
c462625_g2
c446684_g1
c480277_g1
c449004_g1
c475545_g10
c471207_g2
c399163_g1
c463943_g3
c468007_g4
c344677_g1
c431612_g2
c463507_g1
c477956_g2
c441271_g1
c460115_g5
c477633_g4
c452285_g1
c475423_g2
c430449_g1
c475331_g3
c467288_g1
c451468_g1
c463872_g1
c471307_g2
c437290_g1
c433812_g1
c478916_g6
c365558_g1
c472567_g9
c407739_g1
c385567_g2
c475471_g1
c468912_g2
c473807_g1
c405273_g1
c477604_g1
c477955_g2
c471312_g1
c476804_g17
c454905_g1
c353783_g1
c468156_g13
c478341_g2
c337800_g1
c440873_g1
c463428_g1
c461093_g3
c459336_g1
c327153_g1
c462338_g5
c473569_g1
c464197_g1
c462701_g1
c472046_g2
c432684_g1
c471350_g4
c480108_g3
c460891_g9
c455114_g2
c17205_g1
c478643_g1
c452502_g1
c450893_g1
c479815_g1
c473784_g1
c462531_g7
c479017_g1
c473596_g1
c479414_g7
c476073_g9
c569424_g1
c469300_g1
c475509_g1
c475700_g3
c461843_g1
c418019_g1
c476513_g1
c458613_g1
c406499_g1
c448913_g1
c480994_g1
c433597_g1
c472304_g1
c3205_g1
c416686_g1
c456253_g1
c454069_g1
c467665_g1
c443972_g1
c473880_g6
c470398_g1
c342953_g1
c480851_g4
c466084_g1
c462303_g1
c481314_g4
c442242_g1
c380003_g1
c467567_g1
c455289_g1
c474289_g5
c469229_g1
c477364_g9
c469541_g5
c452907_g2
c442420_g1
c470546_g1
c426040_g1
c466607_g1
c459951_g1
c425399_g1
c473377_g1
c478450_g7
c470251_g9
c445530_g1
c478002_g1
c420101_g1
c422628_g1
c447348_g1
c440449_g1
c468751_g1
c453005_g1
c464006_g1
c444577_g1
c470173_g3
c443704_g2
c460287_g2
c472203_g1
c469630_g1
c467167_g3
c327762_g1
c470798_g5
c200498_g1
c431510_g2
c456231_g9
c469837_g2
c453876_g2
c479029_g3
c469238_g1
c473208_g3
c300801_g1
c480783_g4
c372814_g1
c459321_g2
c475412_g2
c467350_g1
c405576_g1
c471322_g1
c451576_g1
c475818_g1
c396985_g1
c480821_g3
c448567_g1
c456941_g4
c466168_g1
c421245_g1
c473274_g6
c464749_g7
c455212_g1
c478752_g3
c470446_g1
c442831_g1
c475140_g12
c455273_g1
c289181_g1
c467936_g1
c435377_g1
c467247_g1
c456803_g1
c480199_g3
c444062_g1
c476599_g4
c440296_g1
c421323_g3
c462678_g2
c475062_g5
c419791_g1
c141457_g1
c467874_g1
c406340_g3
c337266_g1
c420307_g1
c457878_g10
c344061_g1
c464020_g4
c473977_g1
c440061_g1
c472394_g2
c364691_g1
c465528_g2
c30092_g1
c448984_g1
c434132_g1
c450182_g1
c452079_g1
c215418_g1
c455352_g1
c429055_g1
c275474_g1
c424733_g1
c220543_g1
c462993_g3
c470849_g2
c347832_g2
c474793_g2
c461021_g1
c432272_g2
c479925_g2
c473715_g1
c479362_g7
c472323_g1
c343532_g1
c479231_g1
c474804_g4
c425138_g1
c476209_g1
c459854_g7
c466180_g1
c477255_g2
c495909_g1
c434228_g1
c422900_g2
c462584_g2
c464052_g1
c464409_g1
c477864_g1
c428326_g1
c438409_g1
c463589_g1
c468903_g2
c461549_g1
c478912_g1
c480248_g6
c467218_g3
c367752_g1
c477430_g6
c467258_g2
c478699_g1
c460502_g13
c477343_g1
c448362_g1
c469921_g1
c470955_g1
c450520_g1
c392794_g1
c446339_g1
c465562_g2
c460292_g5
c467641_g1
c458242_g2
c409025_g1
c449955_g2
c1245214_g1
c368125_g1
c308263_g1
c378496_g1
c464179_g6
c478430_g2
c472748_g1
c470415_g1
c473254_g2
c67824_g1
c445494_g1
c472195_g1
c456551_g1
c475950_g2
c470886_g3
c413026_g1
c478950_g2
c444339_g1
c422518_g1
c311287_g1
c473045_g2
c375212_g1
c470533_g2
c478137_g16
c459571_g2
c480857_g2
c457846_g4
c469729_g4
c304430_g1
c475777_g5
c473293_g1
c461925_g1
c480161_g8
c453118_g1
c428513_g1
c472551_g1
c473103_g1
c463007_g2
c460930_g1
c472497_g2
c476708_g1
c456788_g1
c360331_g1
c478784_g4
c436665_g2
c468095_g2
c389348_g1
c471739_g1
c470653_g4
c480798_g3
c481359_g1
c445205_g1
c463861_g4
c326051_g1
c454339_g1
c466316_g1
c481378_g2
c463547_g1
c479506_g5
c339607_g1
c480527_g9
c473718_g5
c479897_g5
c479308_g6
c474905_g6
c476771_g2
c464729_g1
c470182_g1
c469140_g1
c176257_g1
c478755_g2
c474017_g5
c413704_g1
c474887_g5
c648543_g1
c452927_g1
c475611_g1
c481183_g1
c476642_g1
c447252_g1
c467305_g10
c437464_g2
c480232_g10
c467608_g4
c451492_g1
c473962_g10
c471945_g2
c468322_g2
c377753_g1
c462935_g5
c416246_g1
c447820_g1
c716620_g1
c435886_g1
c473345_g1
c478921_g5
c415664_g1
c337816_g1
c403926_g1
c401574_g1
c456141_g1
c454028_g1
c430139_g1
c451001_g2
c352773_g1
c374989_g1
c475478_g2
c472289_g7
c445096_g1
c451895_g1
c461319_g1
c211582_g1
c472963_g7
c424567_g1
c464806_g5
c300435_g2
c475520_g7
c479329_g1
c358371_g2
c392479_g2
c425262_g1
c396454_g1
c460671_g1
c475380_g7
c460323_g1
c471619_g4
c462665_g4
c465531_g1
c477928_g3
c464643_g1
c455915_g1
c402833_g1
c463198_g1
c449900_g1
c432099_g1
c427908_g1
c474651_g2
c206056_g1
c455819_g3
c202961_g1
c475554_g1
c442105_g2
c437757_g1
c463534_g1
c472980_g3
c440875_g1
c480167_g7
c479543_g3
c445253_g1
c481360_g1
c442952_g1
c457326_g3
c392702_g2
c454160_g1
c354988_g1
c462972_g1
c158346_g1
c430472_g2
c470054_g1
c421150_g1
c461311_g1
c409552_g1
c443715_g1
c463251_g8
c476291_g11
c465776_g2
c473961_g1
c475036_g2
c473041_g3
c481295_g2
c475689_g1
c480861_g7
c213154_g1
c402053_g1
c465295_g4
c280733_g1
c426053_g1
c468530_g12
c472840_g1
c466595_g2
c476477_g10
c443785_g1
c382193_g1
c390408_g1
c478982_g1
c521550_g1
c432295_g1
c474547_g1
c458007_g1
c460031_g2
c465767_g2
c366416_g1
c447079_g1
c464603_g1
c460206_g1
c467424_g1
c444007_g1
c409638_g1
c923416_g1
c473014_g4
c468639_g1
c75166_g1
c474345_g2
c460137_g2
c467173_g5
c478667_g1
c379053_g1
c480581_g1
c448634_g1
c473693_g2
c469006_g3
c472070_g9
c441235_g1
c428146_g2
c469431_g4
c464545_g2
c406576_g1
c3275_g1
c385157_g1
c340589_g1
c474207_g2
c1119709_g1
c1175552_g1
c476981_g1
c465748_g3
c457826_g1
c432533_g4
c451283_g1
c459681_g10
c477016_g9
c427852_g3
c471534_g1
c493778_g1
c459718_g2
c466592_g13
c446831_g2
c447652_g1
c460199_g1
c470350_g1
c455599_g1
c448684_g3
c447372_g1
c472315_g1
c477861_g1
c400397_g3
c458941_g1
c457525_g2
c450496_g2
c456708_g1
c480955_g4
c421284_g1
c466317_g1
c419679_g1
c471942_g2
c460967_g1
c480411_g1
c464758_g4
c259580_g1
c468718_g2
c440490_g1
c475569_g5
c479713_g2
c451405_g2
c405667_g1
c444381_g1
c468835_g2
c477261_g2
c142332_g1
c427439_g1
c451525_g1
c461480_g1
c1099809_g1
c480264_g4
c452766_g4
c461830_g1
c479211_g1
c906167_g1
c466101_g3
c473860_g1
c330286_g1
c475682_g1
c456688_g1
c443023_g1
c461227_g1
c467111_g6
c463897_g3
c480418_g2
c464903_g7
c479767_g1
c479911_g4
c461336_g1
c478920_g1
c438405_g2
c477956_g5
c477169_g1
c480455_g1
c353634_g1
c470492_g1
c466325_g2
c424602_g2
c477790_g7
c407508_g3
c457756_g2
c475033_g2
c475987_g3
c473316_g4
c476522_g1
c445836_g1
c330817_g2
c443517_g1
c413170_g1
c458774_g2
c313547_g1
c470145_g3
c395487_g1
c458399_g2
c479180_g4
c451867_g2
c426505_g1
c425940_g1
c408760_g1
c462591_g4
c464480_g2
c477194_g2
c477673_g4
c448817_g1
c449428_g1
c470126_g1
c479865_g1
c462827_g2
c460272_g1
c456887_g9
c451604_g1
c472538_g1
c425049_g1
c508811_g1
c306508_g1
c394345_g1
c373530_g1
c459735_g1
c457788_g1
c463274_g2
c299219_g1
c472963_g1
c474668_g1
c231506_g1
c623230_g1
c469011_g4
c147514_g1
c466998_g9
c399452_g1
c1106737_g1
c462087_g1
c473408_g1
c448815_g1
c477392_g3
c401004_g1
c465968_g3
c468725_g2
c469749_g3
c481152_g2
c681488_g1
c479111_g5
c464705_g2
c456125_g1
c469988_g2
c471626_g1
c443867_g1
c416420_g1
c457599_g1
c394530_g1
c468081_g1
c471818_g1
c452481_g3
c453612_g2
c465211_g2
c358967_g1
c456510_g1
c480792_g2
c481157_g3
c428499_g1
c474322_g4
c456691_g1
c316619_g1
c332909_g1
c343711_g1
c358189_g1
c460230_g6
c431684_g1
c473498_g4
c455384_g1
c344757_g1
c479039_g4
c445008_g2
c476437_g16
c480855_g3
c318127_g1
c448620_g1
c314667_g1
c434730_g1
c476890_g3
c477184_g2
c458327_g1
c476074_g5
c460621_g2
c444724_g1
c221117_g1
c465687_g2
c415832_g1
c475199_g3
c302690_g1
c449583_g1
c463824_g4
c476975_g5
c447454_g1
c468908_g2
c472213_g9
c472801_g13
c420250_g1
c473598_g2
c445720_g1
c476809_g1
c472540_g2
c463742_g1
c479245_g2
c473051_g6
c477369_g4
c480928_g1
c75057_g2
c375548_g1
c475462_g1
c447019_g1
c422775_g1
c1059738_g1
c456066_g2
c408421_g2
c392557_g1
c474592_g5
c424931_g1
c437233_g2
c477948_g1
c439535_g1
c480038_g3
c424152_g1
c471721_g4
c1058886_g1
c424618_g1
c455512_g1
c367389_g1
c447887_g1
c479010_g4
c478784_g2
c478350_g1
c462192_g1
c470990_g1
c328061_g1
c473468_g1
c170399_g1
c445460_g2
c476467_g1
c464770_g1
c460191_g1
c438192_g1
c333064_g1
c475306_g2
c478121_g1
c479382_g2
c18761_g1
c76858_g1
c328276_g1
c476160_g2
c459631_g1
c419219_g2
c470048_g1
c431995_g3
c454882_g1
c471670_g1
c441629_g2
c321577_g1
c468753_g2
c476135_g2
c476246_g8
c460823_g1
c477082_g1
c465108_g1
c446649_g1
c452433_g2
c470892_g1
c378861_g1
c480678_g5
c474952_g4
c479529_g3
c356246_g1
c457232_g1
c427225_g1
c447883_g1
c456967_g1
c409446_g1
c463462_g3
c480164_g1
c475063_g2
c459437_g3
c448077_g1
c458261_g1
c431041_g1
c296114_g1
c476426_g3
c470389_g15
c430534_g1
c147319_g1
c4345_g1
c364668_g1
c460829_g1
c452857_g3
c467105_g3
c443434_g1
c441022_g1
c270565_g1
c470181_g2
c466194_g1
c480061_g5
c452860_g5
c472213_g7
c470317_g1
c478885_g4
c475480_g2
c508163_g1
c472308_g5
c476054_g6
c441332_g1
c147619_g1
c476535_g2
c478760_g5
c466302_g1
c478136_g2
c434740_g1
c469306_g1
c466345_g3
c457148_g1
c472812_g2
c357609_g1
c477484_g12
c456813_g1
c452682_g2
c471426_g10
c480845_g3
c468711_g15
c164756_g1
c474897_g2
c306500_g1
c480838_g1
c433469_g1
c467890_g7
c439179_g1
c471297_g6
c464259_g2
c473114_g2
c472985_g1
c468848_g1
c464246_g1
c407955_g3
c478509_g1
c473373_g2
c440650_g1
c443632_g1
c463647_g2
c449577_g1
c62829_g1
c466403_g3
c159249_g1
c410476_g1
c383938_g1
c400175_g1
c462054_g1
c364349_g1
c480193_g1
c146311_g1
c470351_g1
c426837_g1
c477563_g3
c134836_g1
c476543_g1
c106011_g1
c400887_g1
c442484_g1
c474312_g1
c364810_g1
c277540_g1
c622317_g1
c477047_g12
c448018_g1
c474029_g1
c473182_g2
c465584_g3
c391514_g1
c380990_g1
c443377_g1
c469928_g6
c456636_g1
c470980_g2
c465410_g1
c431122_g1
c472813_g6
c474576_g1
c452030_g1
c475718_g5
c475468_g2
c478466_g6
c68994_g1
c392193_g1
c475362_g1
c469321_g2
c410818_g1
c454428_g2
c188067_g1
c443104_g1
c372543_g1
c478742_g12
c1197967_g1
c479503_g2
c464089_g3
c208420_g1
c475353_g3
c476656_g5
c473123_g2
c477251_g2
c476972_g1
c241490_g1
c462854_g3
c470714_g1
c467538_g4
c452093_g1
c418064_g3
c431603_g1
c428974_g1
c470666_g3
c473715_g3
c461255_g2
c472033_g2
c432452_g1
c477187_g1
c298812_g1
c411343_g1
c457894_g2
c473706_g2
c475531_g2
c474728_g2
c474200_g1
c478875_g2
c466813_g2
c475595_g1
c456367_g1
c1233369_g1
c418332_g1
c474225_g1
c467527_g1
c464815_g1
c471105_g1
c445665_g1
c480795_g4
c418448_g2
c396153_g1
c452908_g1
c454782_g1
c324062_g1
c455747_g2
c478780_g1
c477081_g1
c478591_g2
c460671_g2
c468037_g2
c466327_g8
c464169_g2
c478295_g2
c308578_g1
c466691_g2
c473365_g1
c473709_g1
c460005_g1
c468039_g2
c480960_g2
c456510_g4
c467141_g3
c429256_g1
c431346_g3
c479477_g3
c443007_g2
c366114_g1
c292412_g1
c470622_g2
c468624_g1
c430297_g1
c478439_g5
c479729_g1
c451606_g1
c433134_g1
c472129_g4
c450375_g1
c424894_g1
c408848_g3
c467372_g1
c256035_g1
c493031_g1
c475953_g6
c465131_g1
c480653_g2
c474155_g2
c84699_g1
c439836_g2
c466806_g2
c444983_g1
c472121_g2
c388354_g2
c442856_g1
c451921_g1
c477519_g9
c469875_g1
c473507_g4
c460851_g1
c477812_g3
c360934_g1
c443433_g2
c481183_g4
c422005_g1
c464064_g1
c462636_g1
c473190_g1
c435855_g1
c431157_g1
c476398_g1
c471154_g3
c480814_g1
c473245_g1
c474997_g1
c423651_g2
c456256_g1
c457963_g2
c479277_g1
c471815_g10
c469043_g2
c458781_g1
c454299_g1
c467559_g11
c477062_g1
c479636_g1
c443730_g1
c466983_g1
c408997_g1
c477926_g1
c478795_g3
c462523_g5
c474871_g1
c475056_g1
c352957_g2
c463373_g1
c327597_g1
c464267_g1
c455402_g2
c1209286_g1
c479949_g2
c392621_g1
c468602_g1
c411840_g1
c446452_g1
c480942_g2
c470837_g1
c466877_g1
c476538_g19
c479652_g2
c445861_g2
c477106_g1
c422007_g1
c458175_g1
c477400_g7
c433676_g1
c453975_g2
c464975_g3
c475659_g4
c478422_g1
c437143_g1
c327955_g1
c390342_g1
c465654_g3
c401738_g1
c403916_g2
c480037_g7
c356863_g1
c441321_g2
c280037_g2
c458203_g1
c389949_g1
c471185_g3
c424320_g1
c445970_g1
c452731_g1
c655362_g1
c271874_g1
c471862_g1
c409785_g1
c391352_g1
c472926_g1
c478320_g2
c470480_g1
c466939_g1
c453903_g1
c465437_g1
c480821_g4
c425842_g2
c459747_g2
c469067_g1
c460768_g1
c478303_g1
c450851_g1
c479040_g5
c459006_g1
c429507_g1
c440770_g1
c431860_g1
c460792_g2
c463230_g1
c474356_g4
c480989_g12
c119033_g1
c446218_g2
c469985_g1
c458765_g1
c429290_g1
c210876_g1
c480227_g1
c473882_g12
c457603_g6
c292102_g1
c316397_g1
c374167_g1
c471190_g1
c414292_g1
c437069_g3
c461427_g1
c469254_g3
c465786_g1
c467823_g6
c420251_g1
c472224_g1
c463446_g1
c146422_g1
c395335_g1
c480413_g4
c480748_g5
c474308_g5
c467906_g1
c467845_g6
c471341_g2
c481220_g1
c471915_g2
c330387_g1
c392784_g1
c5945_g1
c404723_g2
c455629_g1
c434488_g1
c386501_g2
c343095_g1
c444061_g1
c459944_g1
c355147_g2
c2599_g2
c471748_g2
c471355_g2
c414331_g1
c448768_g2
c433182_g2
c474419_g1
c304708_g1
c435273_g1
c475363_g3
c461990_g1
c361503_g1
c467003_g7
c430376_g1
c475514_g1
c472200_g1
c462589_g1
c465334_g2
c447262_g1
c475753_g2
c478452_g10
c400361_g1
c479293_g2
c479476_g3
c448845_g1
c454935_g1
c458919_g1
c478830_g4
c765770_g1
c437444_g1
c467257_g2
c468909_g1
c426094_g1
c473842_g1
c467559_g7
c471278_g1
c465620_g7
c459090_g3
c447157_g1
c290703_g1
c463626_g1
c442623_g2
c457828_g1
c403305_g1
c459333_g1
c411115_g1
c480597_g2
c470211_g1
c476530_g2
c464266_g1
c469771_g2
c419355_g2
c475762_g2
c438783_g1
c442443_g1
c431422_g1
c340422_g1
c472546_g2
c470743_g1
c480749_g4
c476236_g1
c446611_g1
c423503_g2
c428762_g1
c496832_g1
c424780_g1
c60688_g1
c398815_g1
c474425_g1
c476714_g1
c477527_g1
c377286_g1
c318649_g1
c464883_g14
c457371_g1
c455408_g1
c163262_g1
c441402_g1
c261600_g1
c465025_g8
c480161_g3
c455990_g5
c439722_g1
c411137_g3
c472895_g2
c464937_g1
c480183_g2
c77284_g1
c461482_g1
c451470_g3
c467879_g1
c414431_g1
c478760_g4
c481224_g3
c445371_g2
c290890_g1
c472973_g1
c443358_g1
c5990_g1
c479778_g1
c477660_g1
c692255_g1
c473950_g1
c471946_g3
c457689_g1
c473750_g4
c452128_g5
c452925_g2
c209833_g1
c475366_g2
c447675_g7
c309057_g1
c433119_g1
c476545_g7
c470085_g1
c355105_g1
c469184_g6
c435702_g2
c403596_g1
c475917_g3
c461153_g2
c474915_g3
c458814_g1
c462163_g2
c440107_g1
c447111_g2
c480086_g4
c343970_g1
c472948_g1
c480371_g1
c452906_g2
c379721_g1
c461508_g6
c436778_g1
c466507_g2
c444901_g1
c474678_g3
c477335_g21
c479666_g5
c316836_g1
c303483_g1
c460869_g1
c436796_g1
c356594_g1
c478039_g4
c472431_g10
c408226_g1
c152496_g1
c454018_g1
c469105_g1
c460649_g1
c471760_g1
c411049_g1
c466446_g1
c1050868_g1
c480649_g8
c472730_g1
c304176_g1
c470318_g1
c468718_g14
c327712_g1
c476856_g3
c476566_g7
c468577_g4
c447806_g4
c409573_g1
c463736_g4
c468957_g1
c460546_g1
c407882_g1
c466423_g13
c467628_g1
c480919_g2
c462264_g2
c446310_g3
c464873_g1
c453798_g1
c446426_g1
c285456_g1
c436962_g1
c472462_g2
c461510_g2
c468079_g2
c1243977_g1
c418959_g1
c475176_g5
c446571_g1
c434263_g1
c421324_g2
c459643_g1
c477908_g2
c462870_g1
c469733_g1
c466714_g7
c335986_g2
c468323_g7
c475488_g1
c479371_g6
c433746_g1
c487192_g1
c4672_g1
c471663_g7
c471893_g1
c438189_g5
c478663_g4
c455007_g1
c444972_g1
c381680_g1
c454979_g5
c449888_g1
c472753_g1
c385866_g1
c475194_g1
c451730_g1
c396585_g1
c452630_g2
c454047_g1
c472942_g1
c479712_g5
c439708_g1
c474237_g12
c457518_g9
c459137_g1
c409546_g1
c473381_g1
c440261_g1
c471863_g10
c466927_g2
c423913_g1
c464855_g1
c449814_g1
c453034_g1
c418210_g1
c480394_g1
c472351_g7
c456567_g1
c480588_g5
c414545_g2
c481208_g2
c479245_g6
c477564_g1
c457431_g2
c465732_g1
c384065_g1
c462162_g1
c392592_g1
c443208_g1
c472841_g7
c462921_g1
c419603_g1
c476901_g2
c443417_g2
c452146_g3
c60972_g1
c462713_g1
c449621_g1
c453591_g8
c452845_g1
c480536_g1
c427086_g1
c459947_g1
c475038_g1
c478335_g3
c401425_g1
c477210_g4
c475779_g6
c434291_g2
c402798_g1
c427631_g1
c472020_g2
c396302_g2
c471506_g7
c255772_g1
c442008_g1
c479335_g5
c445454_g1
c409632_g2
c429513_g3
c463100_g1
c425736_g1
c480917_g4
c459724_g1
c367610_g1
c475078_g1
c465714_g2
c479720_g2
c78785_g1
c443155_g1
c430811_g1
c93858_g1
c476769_g5
c456572_g1
c455783_g2
c363172_g1
c464690_g3
c468402_g1
c470721_g2
c422665_g1
c475937_g5
c476265_g1
c422023_g2
c449376_g1
c452779_g1
c454289_g1
c472252_g2
c469482_g2
c442570_g2
c469431_g5
c476280_g15
c477005_g4
c276352_g1
c368024_g1
c465893_g8
c437658_g1
c380851_g1
c479828_g5
c479365_g3
c231929_g1
c453859_g2
c480558_g1
c1064892_g1
c463041_g2
c405719_g1
c472597_g10
c423273_g1
c428315_g1
c446736_g1
c63730_g1
c477538_g1
c478414_g6
c474967_g2
c435226_g1
c467404_g11
c470551_g5
c441004_g1
c408930_g1
c444641_g1
c464518_g1
c385609_g1
c407793_g1
c478652_g10
c449411_g1
c476399_g5
c463926_g1
c461425_g5
c470357_g1
c468007_g2
c269568_g1
c385795_g1
c273406_g1
c444164_g4
c468373_g2
c470987_g3
c461115_g1
c470467_g2
c368832_g1
c439545_g1
c464020_g3
c430809_g1
c457623_g3
c466183_g1
c468535_g13
c482593_g1
c279576_g1
c56005_g1
c475074_g4
c480203_g1
c404196_g1
c436435_g1
c463435_g4
c476170_g1
c474705_g8
c480788_g1
c465984_g1
c429178_g1
c454382_g1
c480241_g1
c459309_g1
c438920_g1
c473369_g1
c236301_g2
c474567_g1
c281488_g1
c453094_g1
c470109_g8
c351568_g1
c448467_g2
c477458_g3
c414436_g1
c477748_g3
c449473_g1
c459851_g1
c470498_g9
c262901_g1
c480074_g17
c462236_g4
c151599_g1
c469686_g1
c470040_g1
c390618_g1
c475701_g4
c474420_g2
c399663_g2
c467178_g1
c451930_g2
c477655_g3
c473233_g5
c439983_g2
c451891_g1
c453795_g1
c426772_g1
c477234_g3
c450023_g1
c450326_g2
c479559_g8
c453284_g3
c446415_g1
c440031_g2
c467678_g5
c372344_g1
c480376_g1
c472005_g2
c451048_g1
c480545_g4
c433631_g2
c476768_g3
c153346_g1
c475645_g6
c453754_g6
c322486_g1
c456998_g2
c480624_g2
c458203_g3
c475108_g5
c428004_g2
c480003_g4
c463188_g1
c457499_g1
c465877_g11
c447032_g1
c432268_g3
c119379_g1
c411388_g2
c419915_g1
c424756_g3
c405317_g1
c429053_g2
c1065693_g1
c464493_g3
c472971_g3
c433082_g1
c481340_g2
c464189_g1
c479373_g2
c1192059_g1
c462762_g2
c442170_g1
c274275_g1
c467036_g3
c417913_g2
c467200_g2
c392229_g1
c467621_g7
c408486_g1
c466369_g1
c464978_g2
c402023_g1
c399085_g1
c434897_g1
c1112040_g1
c447543_g1
c472005_g7
c452174_g3
c470614_g2
c470807_g2
c155176_g1
c15767_g1
c477162_g7
c455842_g2
c429255_g2
c468176_g2
c447921_g1
c421853_g1
c471957_g1
c476573_g1
c365205_g2
c467736_g2
c459662_g3
c467959_g1
c434648_g2
c385887_g1
c466714_g2
c479536_g1
c401164_g1
c457716_g1
c479683_g10
c433417_g1
c475837_g1
c475633_g9
c474739_g3
c6453_g2
c446469_g1
c467378_g1
c476570_g1
c480604_g3
c461366_g2
c464534_g11
c461070_g4
c458388_g1
c455324_g1
c449059_g1
c81322_g1
c469928_g1
c453740_g1
c479344_g17
c475351_g2
c394182_g1
c452929_g2
c463977_g1
c438201_g1
c460765_g1
c479358_g1
c474309_g1
c472552_g2
c478400_g1
c445308_g1
c479458_g1
c442074_g1
c456453_g3
c466766_g10
c478623_g1
c478128_g1
c457698_g1
c475482_g3
c78012_g1
c466465_g1
c487054_g1
c377677_g1
c438242_g1
c466853_g3
c39514_g1
c317966_g1
c471433_g1
c468085_g2
c478294_g2
c366701_g1
c475206_g1
c472410_g2
c466561_g5
c473689_g1
c218319_g1
c420888_g1
c472245_g12
c468123_g16
c305832_g1
c450390_g1
c473941_g3
c481311_g4
c428025_g1
c462334_g3
c476477_g3
c431250_g4
c477874_g1
c453180_g2
c479771_g3
c475152_g1
c469177_g2
c478385_g4
c458279_g1
c467813_g4
c462184_g2
c460945_g2
c457916_g2
c470201_g1
c348014_g1
c410655_g1
c472414_g2
c477078_g4
c440516_g1
c380702_g1
c480950_g2
c420657_g1
c455379_g1
c473994_g4
c478986_g1
c478728_g1
c404756_g1
c450565_g3
c378158_g1
c421317_g1
c450436_g1
c458245_g1
c439394_g2
c410511_g1
c467013_g12
c432875_g1
c778237_g1
c460939_g1
c463639_g1
c407765_g1
c466278_g13
c216612_g1
c457752_g1
c435478_g1
c471981_g2
c461695_g1
c450727_g2
c451477_g4
c419732_g1
c470301_g3
c346358_g2
c470027_g1
c466947_g2
c437156_g1
c465963_g3
c462851_g2
c458484_g1
c472429_g4
c480763_g1
c380465_g1
c469732_g6
c474870_g2
c481143_g1
c479808_g2
c455601_g1
c474497_g3
c466893_g9
c472199_g1
c478026_g1
c328391_g1
c470296_g4
c449158_g2
c464443_g4
c478356_g1
c449127_g1
c419091_g1
c457945_g1
c411867_g1
c475739_g2
c479675_g2
c479064_g7
c443935_g1
c421181_g1
c470748_g1
c340962_g1
c789673_g1
c427870_g1
c378431_g2
c458408_g1
c80279_g1
c449282_g1
c427658_g2
c467843_g1
c450685_g1
c480500_g5
c467127_g1
c438046_g2
c421135_g1
c463570_g1
c304851_g3
c328499_g1
c333605_g1
c476399_g3
c476050_g1
c384407_g1
c461542_g1
c466248_g1
c471328_g2
c483164_g1
c466524_g10
c441573_g1
c481068_g2
c468017_g1
c414226_g1
c412218_g3
c439853_g1
c309555_g1
c474306_g2
c463798_g1
c472385_g1
c425849_g1
c384457_g1
c470247_g1
c465642_g3
c458699_g5
c480484_g2
c476125_g3
c455798_g2
c473603_g3
c462188_g3
c471874_g3
c480702_g5
c478311_g3
c446651_g2
c471849_g1
c334224_g1
c2489_g1
c480121_g3
c464033_g1
c429556_g1
c474942_g5
c442180_g1
c15758_g1
c472644_g1
c80633_g2
c451833_g1
c477973_g4
c404160_g2
c449822_g1
c447213_g1
c462158_g8
c467183_g2
c437300_g1
c462183_g19
c456312_g1
c466024_g1
c448636_g4
c478059_g1
c459414_g1
c471675_g2
c473928_g1
c469475_g1
c476046_g4
c479043_g6
c456776_g1
c480615_g4
c451128_g1
c480219_g2
c392140_g1
c466901_g1
c475729_g2
c427428_g1
c437189_g1
c465619_g2
c414712_g1
c476088_g1
c433134_g2
c478421_g3
c470416_g2
c417503_g1
c450329_g1
c475703_g1
c470139_g1
c385970_g1
c623595_g1
c449459_g1
c479769_g2
c457979_g2
c739539_g1
c345523_g1
c427470_g1
c443097_g1
c434520_g1
c438971_g3
c913026_g1
c485091_g1
c474912_g3
c443111_g1
c463296_g4
c471593_g1
c464504_g5
c469309_g4
c456889_g1
c480023_g2
c387117_g1
c451004_g1
c423379_g1
c906881_g1
c475258_g10
c360972_g1
c467947_g1
c480024_g6
c385325_g1
c464350_g10
c479985_g3
c480325_g1
c441078_g2
c428632_g1
c1209420_g1
c476254_g1
c459388_g1
c438329_g3
c461774_g1
c470107_g1
c462667_g1
c463075_g1
c425233_g2
c288181_g1
c431103_g2
c126829_g1
c462858_g1
c474757_g1
c60877_g1
c467044_g4
c365467_g2
c435033_g1
c344315_g1
c296829_g1
c477931_g3
c1061974_g1
c61446_g1
c471599_g8
c413383_g1
c466278_g4
c429720_g1
c433828_g1
c477402_g3
c401606_g1
c436301_g1
c476792_g3
c475265_g7
c403987_g1
c390459_g1
c467890_g1
c462561_g1
c461709_g1
c469387_g2
c469340_g1
c208055_g1
c463031_g3
c462266_g1
c460717_g1
c468935_g1
c441231_g1
c477268_g1
c459914_g1
c367881_g1
c467608_g3
c346985_g1
c287092_g1
c479997_g1
c478932_g5
c622879_g1
c471815_g19
c433940_g6
c337161_g1
c480674_g2
c457474_g1
c472625_g5
c476103_g1
c477325_g3
c308258_g1
c455923_g1
c478984_g1
c474129_g1
c476058_g2
c453515_g3
c479023_g3
c466423_g7
c650467_g1
c445165_g2
c479353_g1
c477625_g1
c468123_g13
c392550_g1
c422912_g2
c467388_g1
c60796_g1
c466537_g1
c479080_g12
c402506_g1
c433393_g1
c457869_g1
c441347_g1
c356885_g2
c1054764_g1
c469194_g2
c480969_g1
c1011677_g1
c471439_g1
c447059_g3
c460091_g1
c474534_g3
c469622_g1
c471060_g2
c371236_g1
c468901_g2
c448849_g1
c387124_g2
c445286_g2
c401358_g1
c373004_g1
c473075_g1
c462335_g1
c470128_g4
c471496_g1
c690321_g1
c825915_g1
c469660_g1
c457188_g1
c480187_g4
c420350_g1
c471550_g2
c464236_g2
c471309_g5
c480955_g11
c459902_g1
c444852_g1
c456518_g5
c445650_g2
c450286_g1
c473265_g11
c423741_g2
c465604_g1
c461890_g3
c457847_g12
c451737_g1
c467375_g1
c464091_g1
c479934_g1
c479394_g2
c469401_g10
c466771_g3
c468993_g1
c4554_g1
c475440_g1
c401722_g1
c423718_g2
c480226_g7
c146995_g1
c479502_g2
c473655_g2
c419740_g1
c417059_g1
c449426_g1
c460167_g1
c471239_g3
c458514_g1
c480955_g7
c432712_g1
c476771_g5
c442993_g1
c473584_g7
c344342_g1
c84300_g1
c480064_g2
c344403_g1
c453013_g1
c469129_g3
c470403_g1
c429060_g2
c365599_g1
c481117_g1
c423564_g1
c478772_g1
c207971_g1
c464556_g1
c466066_g5
c436433_g1
c473280_g3
c475296_g4
c465248_g1
c215258_g1
c469083_g4
c365531_g1
c462063_g2
c477226_g3
c480561_g1
c442094_g1
c477753_g3
c924503_g1
c468590_g1
c407279_g1
c455892_g1
c383208_g2
c478964_g2
c479958_g12
c442457_g1
c471179_g4
c457127_g2
c448526_g2
c481147_g1
c368499_g1
c429376_g1
c447298_g1
c459213_g3
c472448_g1
c478247_g1
c438405_g1
c405126_g1
c469922_g3
c430340_g1
c435839_g1
c463951_g1
c466561_g7
c474064_g3
c360503_g1
c473543_g1
c460580_g1
c405522_g1
c441420_g1
c421421_g1
c336951_g1
c481375_g3
c456191_g1
c467302_g8
c479172_g2
c381191_g2
c474770_g1
c477119_g1
c459900_g1
c466900_g1
c446343_g2
c463823_g2
c480080_g1
c467089_g2
c467961_g7
c472676_g4
c471514_g3
c475025_g8
c467555_g5
c449975_g1
c466047_g3
c445288_g1
c460137_g1
c466726_g2
c445393_g2
c297295_g1
c440726_g1
c416102_g2
c473735_g1
c430548_g1
c473669_g5
c473041_g4
c465200_g1
c477386_g3
c470354_g1
c476403_g1
c434344_g1
c475738_g7
c470478_g1
c445852_g1
c443340_g1
c403025_g2
c340693_g1
c428637_g1
c1051828_g1
c370795_g1
c474119_g1
c447694_g1
c331849_g1
c466381_g13
c478757_g1
c477181_g1
c465883_g2
c444182_g1
c472398_g4
c457280_g1
c436711_g1
c452342_g5
c450026_g1
c433439_g1
c423746_g2
c423683_g1
c448753_g1
c473167_g1
c451527_g1
c474462_g5
c465017_g2
c393275_g1
c470572_g3
c763682_g1
c468312_g4
c471619_g11
c475607_g1
c464201_g2
c461638_g4
c334808_g1
c479288_g4
c480211_g3
c459568_g2
c477291_g3
c420513_g1
c329442_g1
c391521_g1
c473811_g3
c325029_g1
c468371_g2
c460441_g1
c457102_g1
c479716_g4
c447922_g1
c444760_g2
c457589_g1
c467032_g1
c475836_g4
c1123660_g1
c435051_g1
c667911_g1
c478882_g1
c480842_g2
c481279_g1
c415294_g1
c423508_g1
c452378_g2
c478207_g1
c450020_g1
c399360_g1
c470911_g3
c472580_g2
c437553_g1
c469643_g2
c453208_g1
c439166_g2
c452796_g1
c297401_g1
c282448_g1
c474937_g6
c432129_g3
c359567_g3
c441751_g1
c438318_g1
c480555_g5
c472079_g1
c446529_g2
c469327_g1
c475768_g10
c479124_g5
c442770_g2
c468562_g1
c464102_g1
c473705_g3
c472053_g2
c470589_g9
c466525_g4
c468206_g4
c476504_g1
c478003_g3
c385930_g1
c472667_g10
c458452_g1
c273338_g1
c456949_g1
c473687_g1
c418870_g1
c423728_g1
c444349_g2
c418619_g3
c368573_g2
c428292_g1
c458552_g1
c473297_g2
c292492_g1
c474713_g4
c462740_g3
c476807_g2
c460501_g2
c474134_g1
c472264_g11
c478339_g3
c356187_g1
c471827_g1
c467329_g3
c460204_g1
c466782_g8
c404352_g1
c474726_g2
c369454_g1
c427911_g1
c471653_g8
c478474_g4
c454553_g1
c481117_g3
c439660_g1
c623264_g1
c477694_g2
c82390_g1
c478945_g4
c451754_g1
c453469_g1
c475898_g1
c480262_g3
c470565_g4
c452308_g1
c455116_g1
c446658_g4
c398682_g1
c451859_g1
c464531_g9
c454208_g7
c480214_g3
c464678_g16
c315851_g1
c792647_g1
c434849_g3
c465811_g1
c623996_g1
c430104_g3
c469570_g4
c419563_g1
c465246_g1
c476118_g1
c479686_g1
c474982_g2
c438485_g1
c458001_g4
c464676_g3
c444421_g1
c202519_g1
c450832_g1
c479145_g1
c470184_g1
c461702_g4
c451906_g1
c473819_g7
c385060_g2
c473689_g3
c479288_g1
c385257_g1
c460524_g1
c456915_g1
c382168_g1
c477900_g1
c469240_g1
c467931_g8
c475655_g1
c466890_g14
c480281_g3
c451112_g1
c384602_g2
c476248_g4
c467304_g2
c465076_g6
c450888_g1
c453295_g2
c449902_g2
c464652_g1
c347725_g1
c480900_g1
c478729_g1
c479545_g2
c429864_g2
c464187_g2
c418406_g1
c478437_g2
c464155_g1
c479042_g6
c15125_g1
c310331_g1
c424623_g1
c445363_g1
c480845_g11
c432308_g1
c353209_g1
c461201_g6
c470305_g4
c438779_g1
c471075_g3
c456009_g1
c356733_g2
c479713_g8
c474116_g9
c441452_g1
c455171_g1
c480902_g8
c470624_g1
c450477_g1
c462532_g1
c464492_g1
c477441_g1
c467018_g1
c462194_g1
c434262_g1
c478507_g5
c461578_g1
c393883_g1
c480989_g7
c462673_g2
c479382_g3
c426606_g1
c479031_g4
c474905_g11
c466471_g1
c446740_g2
c472562_g2
c478975_g8
c468967_g11
c479011_g15
c462271_g1
c478199_g1
c453379_g4
c473018_g19
c344270_g2
c461356_g2
c462540_g1
c476298_g5
c467661_g5
c465949_g10
c461234_g1
c457059_g2
c475483_g1
c458156_g1
c478516_g2
c379674_g1
c453267_g1
c479815_g2
c368093_g1
c411148_g1
c453957_g2
c392847_g1
c455117_g1
c444932_g1
c426486_g1
c480307_g1
c455671_g1
c478349_g1
c478572_g3
c443987_g1
c312150_g1
c409086_g1
c462956_g1
c469832_g2
c469701_g1
c466362_g2
c462634_g2
c455058_g1
c450663_g1
c473501_g6
c472262_g3
c466930_g1
c444246_g1
c473325_g1
c466281_g7
c59951_g1
c464368_g1
c376298_g1
c447783_g1
c334143_g1
c450977_g5
c469395_g1
c182184_g2
c443347_g1
c479117_g1
c478798_g3
c472929_g6
c120158_g1
c434408_g1
c472595_g1
c467128_g1
c479824_g1
c479863_g4
c465462_g5
c365069_g1
c478540_g4
c478323_g1
c478418_g1
c470611_g1
c378177_g1
c472617_g2
c439850_g1
c455290_g1
c464657_g1
c455008_g1
c468258_g4
c452943_g4
c474829_g3
c453762_g1
c464781_g7
c450126_g1
c462736_g1
c473881_g3
c468521_g1
c469138_g3
c467371_g2
c477455_g1
c1099568_g1
c444225_g3
c477418_g1
c340035_g1
c329350_g2
c446140_g3
c468945_g1
c437641_g2
c468884_g2
c464290_g11
c478187_g2
c437323_g2
c412407_g1
c458339_g2
c337399_g1
c468275_g3
c466061_g2
c473512_g9
c474921_g4
c478786_g1
c479746_g7
c471916_g1
c405234_g1
c366359_g1
c393792_g1
c433967_g1
c465320_g1
c472015_g4
c476552_g1
c467137_g2
c456577_g2
c448927_g3
c458978_g1
c463051_g4
c289199_g1
c364967_g1
c469075_g1
c458708_g1
c147514_g3
c337117_g1
c479605_g5
c373947_g1
c460819_g1
c480473_g1
c471641_g1
c471688_g1
c432008_g1
c414460_g1
c290377_g2
c436136_g1
c468217_g18
c479085_g2
c466374_g1
c450150_g1
c370086_g1
c81432_g1
c464196_g1
c453418_g1
c351145_g1
c401527_g1
c450904_g4
c372638_g1
c471428_g1
c479858_g6
c475194_g2
c435121_g1
c478099_g2
c466112_g5
c473913_g1
c407002_g1
c388025_g2
c480521_g7
c450791_g2
c448619_g2
c478312_g2
c410323_g2
c459676_g1
c432992_g1
c457133_g1
c450934_g1
c468011_g2
c469329_g2
c451858_g1
c23014_g1
c475007_g1
c340557_g1
c477775_g1
c428618_g1
c467919_g1
c472886_g3
c442687_g2
c480478_g1
c421886_g2
c479706_g3
c450551_g1
c450198_g2
c266884_g1
c433721_g1
c472253_g3
c480463_g3
c5829_g1
c434907_g2
c477681_g2
c375726_g1
c454618_g1
c474461_g2
c323635_g1
c417320_g1
c441534_g1
c479333_g1
c421635_g1
c456578_g1
c470436_g1
c480579_g2
c478989_g5
c478756_g1
c447650_g2
c457455_g1
c325480_g1
c473691_g1
c457510_g1
c477779_g1
c480632_g6
c467877_g1
c464712_g5
c385612_g2
c455733_g1
c397144_g1
c350179_g1
c470579_g1
c473067_g4
c481575_g1
c469409_g14
c477400_g9
c417731_g1
c473098_g1
c449879_g1
c478476_g9
c473148_g2
c471039_g1
c449493_g1
c443901_g1
c425198_g1
c433462_g1
c461323_g1
c430249_g1
c469317_g8
c480427_g4
c479833_g2
c477135_g3
c457847_g7
c472170_g5
c468244_g1
c481337_g3
c429310_g1
c351559_g1
c471730_g1
c472231_g4
c424691_g1
c447191_g1
c476316_g2
c480063_g4
c460673_g1
c192778_g1
c478896_g4
c367047_g1
c332312_g1
c392517_g1
c479819_g2
c452420_g1
c469322_g2
c454061_g1
c476908_g2
c451086_g1
c458204_g1
c474987_g1
c344597_g1
c478355_g1
c110782_g1
c472126_g1
c43467_g1
c315604_g2
c468526_g1
c427520_g1
c487587_g1
c474397_g1
c473417_g2
c463868_g1
c461710_g2
c471691_g1
c465610_g1
c460618_g3
c345509_g1
c478281_g2
c476312_g5
c471800_g1
c480242_g1
c476432_g1
c1050553_g1
c440658_g1
c446729_g1
c412174_g1
c440270_g1
c453127_g1
c467579_g1
c466969_g1
c1188822_g1
c477887_g2
c472423_g1
c480000_g2
c473936_g1
c473996_g1
c452253_g1
c442820_g1
c434484_g2
c465866_g1
c477242_g2
c480452_g3
c171803_g1
c480548_g13
c462655_g2
c456150_g4
c456204_g1
c464577_g11
c373576_g1
c436902_g1
c439442_g3
c142792_g1
c344614_g1
c396842_g1
c451089_g1
c331399_g1
c473344_g4
c441849_g2
c450673_g2
c431625_g1
c440001_g1
c384053_g1
c443400_g1
c416954_g1
c480589_g7
c453486_g1
c472341_g1
c477330_g2
c463706_g1
c475973_g1
c472340_g8
c318672_g1
c446501_g3
c209286_g1
c465920_g1
c459694_g2
c1033015_g1
c438310_g1
c473518_g1
c475387_g3
c459446_g1
c476800_g1
c480566_g1
c426354_g1
c464277_g2
c402878_g1
c452799_g1
c349090_g1
c462436_g2
c446333_g1
c478145_g2
c450165_g1
c431913_g1
c473131_g9
c467021_g1
c476158_g3
c466397_g4
c437162_g1
c481359_g2
c452526_g1
c478081_g1
c385504_g1
c297098_g1
c468379_g11
c437346_g1
c417586_g1
c451378_g1
c467982_g3
c479541_g8
c478404_g3
c144846_g1
c472505_g2
c436854_g1
c463105_g1
c478438_g2
c368138_g1
c442363_g1
c453909_g1
c366700_g1
c462966_g2
c471745_g3
c479129_g1
c447384_g1
c480610_g1
c462378_g2
c407353_g1
c379189_g1
c467391_g1
c403212_g1
c467224_g1
c475090_g5
c467592_g2
c480682_g1
c466687_g7
c463229_g4
c335051_g2
c377799_g1
c464636_g1
c477808_g3
c474638_g4
c455232_g1
c459183_g1
c408615_g1
c392165_g1
c462434_g2
c474423_g2
c472996_g4
c424752_g3
c463672_g1
c454940_g1
c477362_g5
c450389_g1
c460484_g1
c381027_g1
c479914_g2
c455185_g1
c466755_g3
c477354_g2
c469370_g3
c477902_g6
c470230_g1
c477061_g2
c456153_g5
c423713_g1
c481258_g1
c423377_g1
c472293_g1
c479193_g12
c385212_g1
c444532_g1
c465523_g5
c462227_g1
c456206_g1
c185922_g1
c467264_g16
c468741_g1
c458894_g1
c404844_g1
c372309_g1
c468849_g1
c478512_g1
c405029_g1
c478339_g4
c470219_g2
c343453_g1
c429590_g1
c433625_g1
c448102_g1
c430987_g1
c472268_g2
c443561_g1
c474202_g1
c475733_g2
c431721_g1
c472170_g11
c356129_g1
c456683_g2
c381401_g1
c410483_g1
c47411_g1
c455598_g4
c474277_g2
c471884_g2
c408271_g1
c444929_g2
c435205_g1
c477067_g3
c478984_g7
c475867_g10
c480357_g1
c433507_g1
c463364_g1
c417104_g1
c463813_g1
c463522_g1
c422099_g1
c327877_g2
c459560_g4
c430424_g2
c479626_g12
c477941_g1
c479853_g5
c482075_g1
c1046039_g1
c461796_g1
c343258_g1
c477676_g2
c465977_g2
c397602_g1
c433657_g1
c466965_g1
c473956_g8
c410208_g1
c458560_g1
c210652_g1
c464996_g1
c475376_g2
c478515_g2
c622474_g1
c459625_g1
c467587_g1
c481277_g1
c477938_g11
c451484_g1
c405440_g1
c462475_g2
c378354_g1
c472165_g1
c428721_g2
c472888_g1
c470328_g1
c455360_g2
c472357_g3
c469281_g3
c394214_g1
c453601_g2
c479603_g1
c461286_g3
c422024_g3
c476037_g2
c981751_g1
c473504_g1
c468071_g4
c405457_g1
c452633_g1
c454493_g2
c478913_g1
c1065086_g1
c79397_g1
c454914_g5
c451629_g5
c462641_g4
c480602_g6
c457896_g5
c26569_g1
c467113_g8
c391387_g1
c477974_g1
c451485_g1
c477687_g3
c474801_g1
c208391_g1
c480100_g1
c473712_g1
c471512_g3
c451938_g1
c451967_g1
c427256_g1
c81861_g1
c419520_g1
c343012_g1
c384033_g1
c463295_g2
c479286_g1
c447628_g1
c477434_g4
c411355_g1
c472031_g2
c473235_g3
c403782_g1
c463575_g8
c444812_g1
c403186_g1
c480121_g5
c414222_g1
c472298_g1
c470890_g3
c471429_g3
c406266_g1
c472737_g2
c442766_g1
c476953_g1
c460826_g2
c472454_g3
c478453_g1
c481310_g1
c477258_g1
c479707_g2
c474967_g4
c479782_g1
c344461_g1
c461879_g1
c457487_g1
c464580_g1
c434845_g1
c470479_g1
c13466_g1
c480413_g3
c454497_g2
c460828_g1
c477047_g5
c432734_g1
c473813_g2
c450415_g1
c447419_g1
c472191_g3
c456656_g2
c472517_g9
c467134_g7
c409105_g1
c443582_g1
c466210_g2
c469415_g2
c437234_g1
c477360_g6
c426175_g1
c436524_g1
c479013_g4
c476087_g1
c481007_g1
c461075_g3
c417292_g2
c459413_g8
c465792_g2
c434075_g1
c480511_g1
c377444_g1
c474096_g4
c630543_g1
c477083_g2
c473265_g8
c462657_g1
c472435_g11
c469620_g1
c416309_g2
c480184_g1
c472526_g3
c480463_g1
c468534_g11
c304516_g1
c468723_g3
c790914_g1
c453769_g3
c475382_g2
c442203_g1
c471759_g1
c445091_g1
c441935_g1
c465891_g4
c454294_g3
c1054726_g1
c213509_g1
c478609_g3
c449620_g2
c433385_g1
c369364_g1
c476701_g12
c460721_g1
c423541_g1
c479624_g2
c442705_g1
c470321_g12
c474371_g2
c379352_g1
c403227_g2
c479849_g4
c412881_g2
c479967_g1
c460114_g2
c426921_g1
c473731_g1
c380686_g2
c477552_g1
c447828_g1
c472249_g1
c460877_g1
c478838_g2
c467712_g1
c469684_g3
c1226876_g1
c328112_g1
c400824_g1
c474663_g3
c395127_g2
c455871_g1
c221762_g1
c472780_g6
c293125_g2
c535246_g1
c428947_g1
c460853_g1
c477170_g2
c480846_g1
c472598_g1
c471726_g9
c640958_g1
c425676_g2
c459233_g6
c80276_g1
c465671_g1
c458390_g1
c455930_g1
c438348_g1
c465891_g3
c454748_g1
c316782_g1
c296112_g1
c443500_g1
c476442_g1
c395638_g1
c355540_g1
c473841_g5
c419062_g2
c472426_g1
c480664_g4
c383813_g1
c470177_g1
c433218_g1
c473551_g3
c410710_g2
c399480_g1
c433179_g1
c466776_g3
c206470_g1
c296864_g1
c422289_g1
c459865_g1
c404513_g1
c479688_g1
c478037_g1
c457738_g2
c438461_g1
c351732_g1
c384782_g1
c375933_g1
c452302_g2
c467792_g2
c447195_g1
c469972_g4
c436990_g2
c444103_g1
c454378_g1
c469841_g6
c472756_g1
c476704_g6
c455606_g2
c423486_g1
c479343_g1
c471051_g2
c287997_g1
c443893_g1
c480433_g1
c480042_g1
c475280_g10
c436603_g1
c436355_g1
c456384_g2
c471475_g1
c470327_g1
c277050_g1
c463094_g2
c458444_g1
c436266_g2
c478647_g6
c461118_g4
c481120_g2
c478494_g1
c340534_g2
c474775_g2
c470406_g1
c477402_g2
c480351_g3
c628363_g1
c477308_g1
c477377_g3
c476800_g2
c477881_g1
c422955_g1
c442637_g2
c353379_g2
c480923_g2
c480044_g2
c282355_g1
c445693_g1
c447487_g1
c469114_g1
c461643_g2
c475353_g4
c472330_g4
c471343_g7
c447096_g1
c480816_g1
c363519_g1
c463488_g1
c478370_g1
c478722_g1
c453221_g2
c283034_g1
c416655_g1
c473899_g1
c447548_g1
c470628_g1
c434461_g1
c472116_g3
c437822_g2
c442014_g1
c472487_g2
c438675_g1
c478888_g2
c400182_g1
c457090_g2
c450652_g5
c472227_g3
c443429_g1
c468202_g1
c374099_g1
c472061_g2
c476457_g2
c473550_g4
c1059902_g1
c473493_g5
c463359_g9
c462485_g2
c470910_g1
c467203_g1
c475430_g6
c451016_g6
c479867_g3
c477019_g10
c476849_g2
c379584_g1
c462173_g3
c455248_g2
c464819_g1
c478937_g2
c479612_g1
c480651_g1
c405138_g1
c419083_g1
c290571_g1
c481375_g4
c478043_g2
c389967_g1
c372474_g2
c474156_g1
c69595_g1
c452895_g1
c448639_g1
c338025_g1
c433838_g1
c479142_g1
c79488_g1
c443660_g1
c446981_g6
c480878_g1
c648671_g1
c461959_g1
c369393_g1
c461331_g1
c477056_g9
c438669_g1
c477443_g1
c472319_g1
c402076_g1
c478714_g1
c424808_g1
c481020_g1
c465591_g1
c440343_g3
c475736_g1
c471183_g1
c410325_g2
c473624_g1
c473612_g3
c473764_g1
c463519_g1
c478743_g3
c405054_g1
c436066_g1
c434758_g1
c478314_g1
c461995_g2
c436126_g1
c470770_g1
c473116_g3
c375526_g1
c474970_g3
c479395_g1
c474603_g1
c480445_g1
c466134_g1
c448675_g1
c472367_g3
c410104_g1
c407659_g1
c480515_g4
c317869_g1
c430209_g2
c445813_g2
c462360_g2
c421102_g2
c471826_g4
c427317_g1
c415988_g3
c469276_g1
c467798_g1
c452685_g3
c457645_g2
c476067_g2
c470482_g1
c478189_g1
c468887_g3
c412396_g2
c413701_g1
c401859_g1
c404221_g1
c458873_g4
c480315_g3
c480225_g5
c479517_g1
c476006_g1
c479637_g1
c436475_g1
c474959_g3
c476731_g10
c462694_g3
c467119_g1
c445890_g3
c466351_g1
c153410_g1
c401771_g1
c420995_g1
c452843_g1
c470772_g2
c80450_g1
c403263_g1
c479360_g1
c475589_g19
c470074_g1
c337361_g1
c624873_g1
c459495_g1
c417466_g1
c423333_g1
c472534_g18
c472508_g1
c475473_g2
c480653_g1
c471158_g2
c188811_g1
c433524_g1
c1254721_g1
c428164_g1
c457171_g1
c457694_g1
c477208_g1
c447036_g1
c457439_g1
c351099_g1
c474799_g1
c476950_g2
c478332_g1
c373452_g1
c456445_g3
c421905_g1
c118684_g1
c464502_g1
c443088_g1
c457105_g6
c478001_g1
c455362_g1
c448809_g1
c1221845_g1
c477328_g2
c480392_g1
c428075_g1
c473792_g1
c164735_g2
c419326_g2
c476821_g4
c458668_g2
c474660_g5
c1195779_g1
c470866_g5
c462929_g3
c385531_g2
c457935_g1
c480091_g5
c385907_g1
c459520_g2
c468362_g1
c438210_g2
c478039_g8
c470823_g1
c472999_g1
c470135_g1
c469749_g2
c474793_g1
c803886_g1
c476296_g1
c477782_g1
c444458_g1
c468938_g1
c73235_g1
c422237_g1
c457618_g1
c452394_g2
c478367_g1
c462577_g1
c479284_g3
c465485_g1
c464005_g14
c467621_g1
c469524_g1
c467278_g1
c392727_g1
c467782_g1
c475875_g8
c473063_g1
c467696_g1
c465071_g4
c480081_g2
c480754_g1
c150176_g1
c477426_g1
c447105_g2
c461016_g1
c403587_g1
c444360_g1
c472625_g2
c468900_g1
c477656_g1
c471815_g11
c478142_g2
c457236_g1
c480764_g1
c480817_g2
c455786_g1
c474165_g2
c477588_g7
c480926_g5
c280898_g1
c458811_g2
c368682_g1
c441414_g1
c428396_g2
c429821_g1
c478668_g1
c453148_g1
c441653_g2
c357952_g1
c474013_g1
c61621_g1
c914577_g1
c454196_g2
c454158_g1
c464735_g4
c462712_g3
c448541_g1
c456129_g1
c463680_g1
c307182_g1
c453255_g1
c470715_g1
c440075_g2
c369164_g1
c507549_g1
c329291_g1
c480688_g2
c436197_g2
c441813_g1
c462413_g1
c478331_g3
c476286_g2
c478339_g5
c425525_g1
c453666_g2
c441158_g2
c93078_g1
c464469_g2
c477716_g1
c444044_g2
c469792_g1
c473328_g1
c480337_g3
c474051_g2
c433007_g1
c403024_g1
c476434_g2
c467516_g1
c427238_g3
c417555_g1
c467535_g1
c466394_g1
c475642_g7
c474537_g1
c465579_g4
c446876_g1
c426439_g1
c391198_g1
c400323_g1
c330630_g1
c370081_g1
c467758_g1
c464160_g3
c459888_g2
c473506_g1
c472746_g1
c454915_g2
c473910_g5
c478808_g1
c178863_g1
c452764_g1
c404875_g1
c474909_g12
c470432_g4
c456745_g1
c88539_g1
c477583_g7
c461268_g1
c433042_g1
c461430_g1
c438855_g2
c455579_g1
c472669_g6
c470836_g1
c473851_g3
c480387_g1
c476816_g1
c458789_g1
c462279_g2
c467027_g2
c468027_g2
c432595_g1
c446145_g2
c422348_g1
c460689_g3
c469165_g2
c479835_g4
c457265_g1
c472294_g2
c772508_g1
c427589_g1
c477019_g13
c464282_g3
c398772_g3
c471541_g1
c456937_g1
c411939_g1
c449936_g2
c475300_g1
c358420_g1
c435746_g1
c390516_g1
c346761_g2
c408633_g1
c465295_g3
c407047_g1
c466828_g6
c475336_g1
c475668_g4
c468009_g1
c449930_g4
c451293_g2
c478767_g16
c341487_g1
c318812_g1
c462571_g8
c295288_g1
c457663_g1
c481367_g2
c339822_g1
c466760_g2
c464595_g1
c297419_g1
c458419_g1
c473668_g4
c480505_g1
c481395_g2
c472144_g1
c473290_g2
c476555_g1
c375095_g1
c460386_g1
c417437_g1
c459428_g1
c463673_g1
c447578_g1
c461547_g1
c481817_g1
c365718_g1
c476763_g1
c140248_g1
c429546_g3
c426501_g1
c463159_g2
c474922_g1
c324668_g1
c480853_g1
c476080_g1
c434411_g1
c461874_g1
c462326_g1
c444380_g2
c467730_g1
c462500_g12
c476667_g4
c455953_g1
c457084_g1
c462148_g1
c450223_g1
c373650_g1
c438511_g2
c458620_g2
c477195_g1
c475346_g2
c1064665_g1
c208510_g1
c481176_g1
c474625_g1
c442875_g1
c448683_g1
c441128_g1
c481327_g5
c480395_g2
c425832_g1
c432689_g1
c441855_g1
c480720_g3
c319878_g1
c480170_g5
c454842_g1
c477639_g8
c433169_g1
c472406_g10
c461582_g1
c422902_g1
c393589_g2
c478568_g1
c286656_g1
c478524_g3
c472758_g1
c333724_g1
c352932_g2
c453860_g1
c414483_g1
c384278_g2
c479861_g3
c448885_g3
c379947_g2
c1189243_g1
c466764_g2
c471480_g1
c473898_g2
c464925_g1
c475727_g7
c441910_g1
c300846_g1
c469630_g2
c520147_g1
c458014_g1
c476509_g1
c468968_g2
c444954_g1
c475678_g5
c336843_g1
c475969_g2
c473097_g3
c476770_g4
c477303_g5
c478625_g1
c463076_g3
c437532_g3
c479037_g1
c368960_g1
c370327_g1
c427403_g1
c468568_g4
c476862_g4
c458743_g2
c464611_g3
c394638_g1
c349214_g1
c441506_g1
c464099_g1
c480504_g5
c434990_g2
c469752_g2
c437209_g1
c423173_g1
c470940_g1
c481308_g1
c336006_g1
c424683_g1
c420716_g2
c465156_g8
c460537_g3
c433845_g1
c469872_g9
c477376_g3
c392002_g1
c475815_g1
c478554_g8
c458658_g14
c474422_g2
c406564_g1
c456772_g1
c423777_g1
c461013_g1
c336575_g1
c416510_g2
c479846_g1
c472170_g4
c436254_g1
c458540_g2
c459068_g1
c466213_g1
c503078_g1
c479168_g1
c426695_g2
c472175_g8
c448462_g1
c471793_g5
c480319_g1
c397791_g1
c474329_g1
c466346_g1
c466642_g2
c461752_g2
c464855_g2
c413995_g1
c342296_g1
c356771_g2
c444835_g1
c467893_g16
c463368_g1
c467559_g8
c446176_g1
c462292_g2
c441647_g1
c451969_g1
c189565_g1
c478977_g1
c463845_g3
c469172_g6
c449400_g1
c477812_g2
c458477_g1
c368690_g1
c985265_g1
c403180_g1
c791653_g1
c473889_g1
c365543_g2
c442482_g1
c459615_g1
c473409_g2
c321704_g1
c474759_g1
c479811_g3
c366476_g1
c462025_g1
c426101_g2
c479283_g2
c478125_g1
c95156_g1
c468566_g1
c165648_g1
c273497_g1
c470980_g12
c25990_g1
c465217_g1
c476507_g1
c342384_g1
c442201_g1
c461089_g1
c479379_g5
c449234_g4
c477227_g14
c374497_g1
c454488_g3
c142540_g1
c478559_g2
c463007_g8
c477818_g6
c463384_g1
c471819_g1
c470566_g1
c404625_g1
c36219_g1
c468532_g1
c478852_g1
c457270_g3
c430663_g1
c479223_g2
c470035_g1
c477066_g6
c457069_g1
c449954_g2
c479301_g1
c470780_g10
c457368_g1
c475953_g2
c464977_g1
c391748_g1
c457975_g1
c476447_g6
c472893_g1
c733828_g1
c467442_g2
c393582_g1
c470790_g1
c461979_g2
c481182_g1
c384763_g1
c232999_g1
c476575_g1
c458104_g3
c434905_g1
c141552_g1
c471700_g2
c449869_g1
c425296_g1
c461704_g1
c449043_g1
c433353_g1
c453732_g2
c475842_g2
c469929_g3
c445174_g1
c410488_g1
c431666_g1
c1070258_g1
c467768_g1
c472003_g1
c444244_g1
c434128_g1
c479946_g3
c469753_g2
c443782_g1
c457495_g5
c454335_g2
c469133_g15
c43465_g1
c474643_g5
c480479_g1
c469821_g3
c480775_g3
c441552_g1
c476947_g2
c141342_g1
c374685_g1
c420946_g1
c453452_g1
c445731_g1
c471747_g10
c480309_g1
c422734_g1
c467981_g1
c472032_g2
c479762_g3
c470914_g10
c467199_g3
c474038_g5
c150108_g1
c361776_g1
c470345_g1
c410850_g1
c411729_g1
c470186_g2
c422676_g1
c475622_g7
c433170_g2
c475108_g2
c420907_g1
c467826_g4
c389044_g1
c477466_g3
c480158_g1
c409001_g1
c260362_g1
c452034_g1
c454989_g4
c1056821_g1
c466171_g1
c479977_g3
c465285_g2
c424020_g3
c439815_g1
c460350_g1
c478009_g2
c472435_g15
c480060_g1
c472527_g6
c425411_g1
c329152_g1
c454504_g1
c940405_g1
c458518_g3
c451543_g1
c475465_g1
c474084_g6
c457803_g1
c462649_g1
c481274_g3
c415850_g2
c455865_g1
c478603_g1
c465556_g1
c367099_g1
c476363_g1
c465016_g2
c367453_g1
c427513_g1
c366023_g2
c465291_g1
c459330_g1
c1199542_g1
c470014_g12
c113671_g1
c447881_g2
c447317_g1
c458019_g2
c420250_g3
c470952_g1
c473909_g2
c462253_g3
c458638_g1
c468496_g1
c461073_g1
c463317_g2
c475448_g1
c473138_g15
c457176_g2
c473583_g10
c472192_g3
c475208_g1
c110568_g1
c434982_g1
c471844_g1
c475307_g4
c423559_g2
c470317_g7
c421123_g3
c643494_g1
c425489_g1
c282067_g1
c410227_g1
c429289_g1
c455770_g1
c474490_g1
c457559_g1
c416206_g2
c456094_g2
c457830_g2
c464144_g1
c452380_g1
c470967_g1
c392713_g1
c443083_g2
c383514_g1
c465426_g1
c477758_g2
c480753_g2
c477109_g1
c216284_g1
c427466_g1
c457550_g1
c59810_g1
c468974_g1
c471237_g2
c1211746_g1
c460964_g1
c465693_g2
c468456_g4
c433106_g1
c469752_g4
c456737_g1
c469989_g1
c466549_g1
c474488_g3
c442783_g1
c479023_g2
c452410_g1
c404737_g1
c475617_g4
c454158_g3
c448272_g4
c452401_g3
c477896_g1
c327210_g1
c479572_g4
c464735_g1
c481095_g6
c435072_g1
c454670_g4
c466985_g2
c455355_g1
c471498_g13
c463968_g7
c402905_g2
c445796_g1
c473870_g1
c439663_g1
c478309_g2
c397839_g1
c476524_g1
c441738_g1
c403047_g1
c632158_g1
c454426_g1
c478934_g1
c454386_g1
c372142_g5
c147435_g1
c326375_g1
c388947_g1
c461321_g2
c479013_g1
c462948_g2
c475469_g2
c460261_g1
c480559_g5
c474193_g8
c25554_g1
c478365_g1
c398488_g1
c478299_g3
c478629_g1
c432218_g2
c481292_g1
c479310_g1
c480756_g2
c459767_g3
c478259_g5
c476427_g4
c412213_g1
c432969_g3
c475552_g4
c477038_g6
c249854_g2
c438865_g1
c450816_g1
c455359_g2
c475040_g2
c469687_g6
c473845_g1
c476775_g3
c416312_g3
c516305_g1
c425817_g1
c475660_g3
c464719_g1
c424088_g1
c466316_g2
c477878_g2
c473923_g3
c269634_g1
c467306_g7
c455691_g1
c464417_g4
c456086_g1
c480845_g5
c631433_g1
c143367_g1
c461689_g12
c434561_g1
c568826_g1
c478721_g4
c460803_g2
c473238_g4
c469507_g4
c440588_g1
c478737_g3
c24518_g1
c475771_g5
c470779_g1
c432289_g1
c454958_g1
c446080_g2
c465419_g1
c454809_g1
c376469_g1
c476418_g1
c378793_g1
c374741_g1
c441063_g1
c479262_g1
c480293_g2
c478605_g1
c457166_g1
c447464_g2
c405416_g1
c464503_g1
c150528_g1
c1223434_g1
c473399_g1
c462662_g1
c1196474_g1
c465337_g1
c473090_g11
c466307_g2
c350354_g2
c472752_g4
c470514_g1
c476550_g5
c453885_g1
c431308_g1
c420154_g1
c474010_g6
c476526_g4
c469521_g11
c474489_g2
c481293_g1
c481133_g1
c468351_g1
c473828_g10
c439221_g1
c446557_g1
c395491_g1
c464194_g1
c455555_g1
c4016_g1
c443835_g1
c476205_g11
c476269_g1
c459727_g1
c453866_g1
c475201_g2
c457196_g1
c474536_g1
c427052_g1
c905065_g1
c478019_g3
c261422_g1
c421869_g1
c453842_g2
c463571_g1
c474639_g3
c476172_g2
c474643_g3
c452601_g2
c461978_g1
c421135_g2
c363491_g1
c475892_g8
c455851_g1
c469097_g6
c317701_g1
c267130_g1
c402470_g2
c443951_g1
c465395_g1
c362595_g1
c466801_g1
c479923_g2
c477333_g2
c467900_g1
c391151_g1
c472209_g1
c479450_g3
c478752_g5
c477474_g7
c471314_g8
c397365_g1
c439998_g1
c481393_g2
c467562_g4
c479906_g2
c458624_g1
c339324_g1
c453308_g2
c414317_g1
c463862_g1
c420296_g1
c439824_g1
c453998_g1
c187250_g1
c476799_g2
c449367_g1
c478478_g1
c461639_g1
c437570_g1
c479558_g1
c453359_g1
c469482_g1
c473222_g5
c479554_g6
c299747_g1
c412144_g2
c476153_g9
c403655_g1
c443024_g1
c461135_g1
c470831_g1
c470189_g1
c384670_g1
c337631_g1
c470159_g8
c472479_g1
c468469_g1
c471397_g3
c461935_g8
c461749_g1
c445578_g4
c477436_g2
c403128_g1
c471407_g7
c475754_g1
c422331_g1
c441951_g4
c479317_g3
c463016_g1
c479467_g5
c477074_g1
c476373_g2
c472671_g10
c471081_g4
c476231_g3
c383097_g1
c473241_g1
c453943_g2
c470341_g1
c474674_g4
c467933_g2
c475867_g9
c445788_g1
c458172_g1
c469135_g10
c453192_g1
c478222_g3
c257161_g1
c475670_g6
c478766_g1
c461157_g2
c461637_g4
c764598_g1
c479832_g5
c463316_g1
c406654_g1
c472422_g5
c447843_g1
c452026_g1
c479634_g2
c454309_g1
c475059_g3
c464895_g1
c414402_g1
c381469_g1
c469648_g1
c281567_g1
c479219_g7
c476145_g1
c405217_g2
c323023_g1
c479904_g1
c472299_g1
c467504_g11
c219035_g1
c477745_g3
c480384_g3
c467457_g2
c371980_g1
c465647_g2
c480771_g1
c476585_g1
c446997_g1
c450362_g1
c462931_g2
c418096_g1
c475160_g1
c478862_g2
c478085_g5
c430828_g1
c421786_g2
c460890_g3
c433602_g2
c479023_g1
c479838_g5
c467195_g1
c190383_g1
c478366_g1
c407519_g1
c469680_g1
c476938_g2
c460720_g15
c404848_g1
c478526_g3
c347410_g1
c381203_g1
c478320_g5
c438986_g1
c432231_g1
c406620_g1
c479417_g1
c366929_g1
c1152970_g1
c461207_g1
c481580_g1
c468833_g3
c315660_g1
c479883_g1
c460515_g5
c467611_g2
c432666_g1
c465619_g1
c481045_g4
c469678_g3
c469380_g1
c471331_g4
c163205_g1
c465409_g3
c467091_g1
c473105_g3
c440421_g1
c384231_g1
c445824_g1
c436459_g1
c176461_g2
c465944_g1
c470941_g2
c426768_g1
c472933_g1
c392652_g1
c442515_g1
c398076_g1
c460118_g1
c480970_g1
c441160_g1
c474829_g4
c450890_g1
c467057_g1
c435183_g1
c477000_g7
c293712_g1
c440836_g3
c471177_g1
c475314_g13
c476626_g1
c315634_g1
c425706_g1
c367237_g1
c473538_g1
c419531_g1
c477516_g1
c474386_g1
c462083_g1
c468262_g2
c478981_g2
c469357_g1
c446802_g2
c905757_g1
c455927_g3
c479529_g8
c457449_g4
c453076_g1
c471671_g1
c465298_g2
c443989_g2
c467764_g1
c477928_g4
c475595_g2
c323388_g1
c471917_g1
c371444_g2
c474739_g2
c471725_g1
c445136_g1
c463754_g1
c472675_g1
c473854_g3
c439155_g1
c433954_g2
c454250_g1
c442315_g1
c478078_g15
c473037_g1
c276798_g1
c472594_g1
c477290_g1
c404602_g1
c469254_g1
c479083_g1
c461651_g1
c344284_g1
c478507_g10
c479625_g5
c479610_g2
c371314_g2
c324164_g1
c443917_g2
c984388_g1
c458661_g1
c178123_g1
c469018_g2
c453085_g1
c473721_g3
c445481_g1
c474764_g5
c474524_g2
c480275_g1
c36374_g1
c475023_g2
c455343_g5
c267991_g1
c408705_g1
c419861_g1
c406455_g1
c477048_g9
c472020_g3
c341770_g1
c250161_g1
c440302_g1
c438654_g1
c275061_g1
c409230_g1
c480796_g1
c369830_g1
c476444_g3
c456789_g1
c478203_g13
c477938_g10
c411732_g2
c476519_g2
c402002_g1
c475120_g3
c462998_g9
c479631_g5
c908598_g1
c479902_g5
c461387_g1
c473420_g1
c473761_g7
c455091_g1
c478197_g8
c466996_g4
c462057_g1
c481051_g6
c455604_g1
c911853_g1
c376901_g1
c477429_g1
c415424_g1
c459679_g1
c460217_g1
c467785_g5
c461965_g1
c471181_g4
c463223_g2
c456625_g2
c433382_g2
c468707_g1
c458899_g1
c431909_g1
c146961_g1
c481152_g1
c470273_g9
c469672_g7
c282042_g1
c481370_g2
c476054_g1
c452721_g4
c478700_g2
c403397_g1
c474687_g1
c453829_g1
c460137_g4
c472066_g3
c474594_g1
c418484_g2
c474087_g1
c445447_g1
c457865_g3
c398106_g1
c457022_g1
c436001_g1
c480221_g1
c475942_g1
c467366_g3
c195523_g1
c470820_g2
c480794_g3
c465765_g2
c440947_g3
c477189_g3
c449437_g1
c399380_g1
c328577_g2
c442333_g1
c398646_g1
c455584_g2
c462395_g1
c440332_g1
c472512_g1
c465083_g1
c482441_g1
c475469_g5
c474514_g1
c452932_g1
c272288_g1
c398564_g1
c28575_g1
c338033_g1
c424994_g2
c454470_g1
c464213_g1
c453171_g1
c474407_g1
c403258_g1
c473572_g1
c369619_g1
c437575_g1
c452706_g1
c413838_g2
c468003_g1
c457565_g1
c472669_g2
c476676_g1
c633388_g1
c480365_g4
c444125_g1
c426950_g1
c481334_g1
c452194_g4
c476891_g4
c468375_g8
c468556_g1
c462745_g2
c450006_g1
c474161_g2
c451663_g1
c443158_g1
c474969_g1
c471735_g1
c432083_g2
c234632_g1
c479281_g2
c474337_g1
c472270_g1
c476839_g3
c451170_g1
c433488_g1
c318178_g1
c462192_g2
c462097_g3
c439003_g3
c764804_g1
c329640_g1
c367405_g1
c462117_g2
c460109_g1
c476571_g2
c477090_g3
c1207165_g1
c472782_g3
c424235_g1
c445146_g1
c480469_g2
c475053_g1
c459839_g1
c472592_g8
c407236_g1
c471101_g1
c361148_g1
c415495_g1
c476875_g1
c463891_g1
c447259_g1
c430731_g1
c469899_g3
c432928_g1
c478666_g14
c462013_g2
c862668_g1
c405617_g2
c474062_g6
c636000_g1
c304915_g1
c440239_g1
c424165_g1
c467861_g3
c476585_g3
c463414_g1
c432713_g1
c422137_g1
c477821_g1
c472085_g13
c480754_g2
c469961_g4
c463355_g1
c477778_g2
c404676_g2
c465913_g4
c474849_g2
c476597_g13
c476695_g1
c474190_g2
c469510_g5
c318455_g2
c421658_g1
c413808_g1
c199662_g1
c333446_g1
c470413_g1
c398340_g2
c474828_g1
c478020_g2
c365085_g1
c480398_g1
c450840_g1
c468278_g1
c464671_g1
c472153_g3
c286177_g1
c452529_g1
c383623_g1
c468034_g2
c458066_g7
c382132_g1
c453674_g2
c81831_g1
c468985_g1
c470273_g6
c450147_g5
c346079_g1
c279926_g1
c460987_g1
c372912_g1
c432047_g1
c476472_g10
c469643_g1
c466388_g1
c451706_g1
c472992_g1
c475711_g3
c392554_g1
c457943_g5
c477591_g1
c465800_g1
c65406_g1
c479062_g1
c477695_g3
c462195_g2
c477365_g3
c476703_g2
c473201_g1
c475868_g5
c423433_g2
c451930_g1
c479229_g13
c477039_g1
c435547_g1
c460477_g3
c481325_g3
c385456_g1
c287328_g1
c469764_g3
c430170_g1
c471402_g2
c500379_g1
c467183_g10
c454269_g2
c285427_g1
c441378_g2
c475356_g1
c467802_g1
c424369_g1
c455497_g1
c449160_g1
c408897_g1
c447632_g1
c411842_g1
c471935_g1
c431142_g1
c480684_g4
c469718_g10
c473370_g2
c430010_g2
c447141_g2
c465641_g2
c367228_g1
c464445_g2
c424376_g1
c454817_g1
c469457_g1
c474401_g2
c428279_g2
c479569_g2
c461544_g1
c459237_g1
c458368_g2
c435242_g1
c427098_g1
c460155_g2
c478652_g1
c468910_g2
c404974_g1
c458857_g2
c169264_g1
c449819_g2
c404266_g1
c6042_g1
c480965_g5
c478863_g1
c465395_g2
c420737_g1
c444264_g1
c340530_g1
c436685_g1
c363722_g1
c445473_g1
c211746_g1
c469415_g4
c317831_g1
c469980_g1
c462168_g7
c442564_g1
c466592_g6
c474818_g5
c461785_g1
c391694_g1
c473954_g1
c480939_g1
c446712_g1
c452863_g1
c461672_g7
c416981_g2
c473142_g5
c455283_g3
c477615_g1
c476587_g1
c423429_g1
c378182_g1
c478511_g3
c297611_g1
c405531_g1
c460327_g3
c478039_g5
c454638_g1
c469033_g5
c473036_g1
c426593_g3
c475892_g5
c478023_g1
c474804_g1
c451569_g1
c339562_g1
c474445_g1
c478031_g9
c371991_g1
c477494_g1
c449503_g2
c473330_g8
c320224_g1
c75209_g1
c476762_g1
c457637_g1
c462402_g1
c432608_g1
c447267_g1
c380740_g1
c471261_g13
c410463_g1
c467931_g7
c473206_g3
c479192_g6
c461409_g9
c4526_g1
c452590_g2
c470973_g5
c463976_g4
c446010_g1
c481355_g1
c474361_g2
c442970_g1
c473082_g2
c459485_g1
c404824_g1
c478839_g9
c450053_g1
c461200_g1
c471259_g1
c474995_g2
c472733_g2
c432862_g1
c456931_g2
c417892_g1
c438337_g2
c480787_g1
c449337_g1
c470473_g11
c476931_g5
c464361_g1
c145579_g1
c439045_g1
c163565_g1
c415957_g1
c453021_g1
c463139_g1
c394407_g1
c477066_g9
c296723_g1
c477035_g1
c440731_g1
c418877_g4
c454533_g1
c466782_g6
c448380_g2
c453824_g1
c464843_g1
c280235_g1
c1070002_g1
c30246_g1
c457066_g1
c476532_g3
c427133_g2
c428346_g1
c318329_g1
c324083_g2
c457583_g1
c470064_g1
c463509_g1
c473176_g1
c471913_g3
c476246_g2
c466663_g1
c140121_g2
c432722_g1
c452501_g1
c457794_g1
c469498_g1
c472304_g7
c430076_g1
c67067_g1
c480039_g10
c444557_g1
c463020_g1
c478054_g1
c301461_g1
c454897_g1
c454542_g1
c473635_g2
c401771_g2
c217251_g2
c5386_g1
c481387_g1
c438860_g1
c461286_g4
c344739_g1
c479489_g14
c464507_g2
c349267_g1
c481240_g1
c447919_g1
c343337_g1
c459213_g2
c459932_g1
c348244_g1
c378758_g2
c465048_g6
c451964_g1
c763723_g1
c458765_g3
c466452_g1
c481059_g3
c317313_g1
c472373_g1
c94468_g1
c378440_g2
c447798_g1
c461933_g1
c407069_g1
c470999_g8
c464477_g17
c463648_g5
c419816_g1
c462469_g3
c474599_g2
c41739_g1
c478296_g3
c371957_g1
c476175_g3
c479528_g3
c472058_g3
c463442_g1
c464348_g6
c470753_g2
c460382_g4
c460591_g3
c433354_g1
c454478_g2
c444806_g1
c474868_g1
c464815_g7
c467038_g1
c378032_g1
c467084_g5
c285213_g1
c480583_g3
c406542_g1
c476010_g2
c443281_g1
c450515_g2
c455195_g1
c473104_g8
c402754_g1
c462394_g1
c472363_g2
c462171_g6
c472181_g5
c477680_g9
c435514_g1
c465859_g1
c474596_g1
c477961_g2
c82438_g1
c370959_g1
c461116_g2
c474035_g2
c440950_g2
c481043_g3
c459675_g1
c384389_g1
c479137_g12
c308571_g1
c401423_g1
c464949_g6
c463045_g1
c918189_g1
c467577_g2
c466735_g6
c1188395_g1
c479599_g2
c464736_g1
c465502_g4
c410335_g1
c474528_g2
c456306_g3
c411383_g1
c437167_g1
c8219_g1
c332415_g1
c470697_g2
c1073245_g1
c476407_g1
c437171_g2
c477616_g13
c474350_g4
c443386_g1
c479223_g3
c445130_g2
c458526_g1
c442698_g1
c478927_g1
c476832_g5
c475299_g1
c461030_g3
c471973_g4
c476911_g3
c473122_g4
c421713_g1
c444939_g1
c425763_g1
c463110_g2
c338280_g1
c453015_g2
c436065_g1
c481157_g4
c437633_g2
c470817_g8
c477705_g10
c476396_g2
c474420_g5
c369745_g1
c460507_g1
c472144_g2
c1070015_g1
c407771_g1
c476951_g1
c270978_g1
c468266_g1
c439739_g2
c369212_g1
c464580_g2
c386465_g1
c443929_g2
c434036_g1
c442773_g1
c439086_g1
c475852_g1
c479490_g3
c478351_g1
c465265_g2
c465001_g2
c473875_g9
c452469_g1
c463421_g2
c457509_g1
c477248_g1
c346241_g1
c445181_g1
c459456_g1
c476627_g7
c477230_g3
c420835_g1
c463908_g2
c268692_g1
c444618_g2
c476580_g2
c474597_g1
c444754_g2
c416849_g1
c476924_g3
c477955_g1
c440230_g1
c481340_g3
c458241_g2
c448305_g1
c480617_g2
c448153_g1
c407267_g1
c479315_g2
c475786_g1
c480677_g1
c420753_g2
c452823_g1
c467075_g4
c453158_g1
c434035_g1
c457402_g1
c770295_g1
c439984_g1
c465307_g2
c477506_g1
c371658_g1
c443297_g1
c479441_g11
c439569_g1
c480126_g3
c468932_g4
c451723_g1
c335697_g1
c460858_g1
c474844_g5
c458084_g1
c439967_g1
c464368_g3
c323511_g1
c420125_g1
c414912_g4
c450179_g1
c473468_g5
c445030_g1
c479791_g1
c471555_g1
c30608_g1
c471195_g5
c400229_g1
c451142_g1
c297413_g1
c447797_g2
c471713_g2
c368655_g1
c463753_g1
c467956_g1
c195767_g1
c101199_g1
c371734_g1
c464316_g2
c452592_g2
c454210_g6
c476488_g1
c410442_g1
c469550_g3
c477608_g9
c456544_g1
c218893_g1
c452585_g1
c452647_g1
c387528_g2
c435466_g1
c330533_g1
c435672_g1
c472054_g1
c15806_g1
c390873_g1
c475903_g3
c478683_g4
c464473_g1
c470195_g2
c470066_g1
c425214_g1
c478802_g7
c446616_g1
c468032_g7
c476479_g2
c475472_g1
c476578_g12
c472063_g4
c390881_g1
c477044_g1
c460789_g1
c414816_g2
c432966_g1
c478212_g2
c924428_g1
c456976_g2
c472638_g2
c462178_g1
c393926_g1
c289741_g1
c410687_g2
c481017_g2
c468666_g3
c403055_g1
c467232_g7
c456031_g1
c62096_g1
c451781_g2
c360855_g1
c486588_g1
c459012_g3
c466100_g1
c375633_g1
c470914_g9
c463954_g1
c478807_g1
c450910_g2
c381426_g1
c469446_g13
c450227_g1
c480408_g2
c357519_g1
c421149_g1
c473442_g1
c463290_g1
c20209_g1
c477304_g4
c411504_g1
c436904_g1
c449997_g1
c464503_g2
c450921_g2
c476892_g10
c465340_g1
c469583_g1
c471998_g3
c476043_g4
c467109_g3
c465136_g2
c480470_g3
c423060_g1
c463367_g1
c477092_g1
c454279_g1
c471518_g6
c384109_g1
c386787_g1
c478005_g5
c424776_g1
c445060_g1
c477696_g5
c471591_g1
c464987_g4
c476026_g7
c468703_g1
c436434_g1
c459782_g1
c456597_g1
c450646_g1
c460651_g1
c475363_g1
c414307_g1
c468693_g3
c460262_g3
c473482_g6
c396648_g1
c411807_g1
c442442_g1
c479340_g1
c314870_g3
c474909_g10
c474587_g1
c452152_g1
c475335_g1
c479491_g3
c480021_g7
c475712_g3
c305100_g1
c479415_g2
c442299_g1
c476079_g3
c475394_g1
c436344_g1
c434950_g1
c448410_g1
c423328_g1
c466014_g10
c462879_g1
c474925_g1
c905609_g1
c321210_g1
c473364_g3
c6393_g1
c478122_g1
c418165_g1
c463695_g1
c481107_g2
c475239_g4
c141606_g2
c450234_g1
c774233_g1
c469912_g1
c457893_g1
c479344_g2
c471814_g1
c467305_g5
c477339_g6
c463936_g2
c463616_g2
c470339_g10
c452219_g4
c378843_g2
c478366_g6
c370542_g1
c457947_g1
c477740_g4
c421053_g2
c412337_g1
c462728_g5
c470554_g2
c473959_g10
c469068_g2
c456111_g1
c455998_g1
c472132_g2
c469224_g10
c480802_g2
c477724_g1
c420525_g1
c478195_g1
c475978_g1
c451246_g3
c149267_g2
c286524_g2
c467309_g1
c460086_g11
c469028_g1
c474923_g3
c458567_g1
c477094_g1
c475291_g2
c467294_g1
c473539_g1
c465198_g2
c430343_g1
c467721_g1
c461071_g2
c474187_g1
c451115_g1
c476563_g2
c481344_g3
c405466_g1
c472998_g2
c473606_g3
c477980_g1
c474974_g3
c468843_g1
c457355_g2
c429606_g1
c440596_g1
c343170_g1
c479751_g3
c477311_g4
c438913_g1
c427222_g1
c473593_g1
c358032_g2
c464546_g2
c63347_g1
c466538_g1
c788990_g1
c461191_g1
c415954_g1
c465655_g8
c478873_g1
c983212_g1
c475366_g4
c472114_g2
c474730_g1
c468968_g3
c459405_g1
c473461_g3
c403810_g2
c425497_g1
c476193_g5
c367052_g1
c462556_g3
c341715_g1
c481056_g1
c435208_g1
c142101_g1
c332882_g1
c469099_g1
c460139_g1
c466971_g1
c403352_g1
c299227_g1
c473186_g4
c452651_g1
c477509_g2
c481341_g1
c448952_g1
c472442_g4
c421529_g4
c457007_g1
c456635_g1
c475121_g1
c438713_g2
c478164_g9
c464436_g1
c481105_g1
c466716_g1
c450994_g1
c430722_g1
c458963_g1
c305022_g1
c468754_g1
c456417_g3
c458589_g1
c341116_g2
c437543_g2
c427694_g1
c444525_g1
c283667_g1
c475264_g4
c425890_g1
c470185_g8
c471443_g1
c63762_g1
c478388_g3
c256622_g1
c472689_g5
c473280_g1
c477150_g5
c416654_g1
c444644_g1
c470151_g3
c456371_g1
c467411_g1
c478984_g3
c478414_g11
c474231_g5
c480482_g10
c422425_g1
c478490_g5
c440672_g1
c473251_g1
c61574_g1
c475128_g1
c480219_g1
c463201_g11
c474556_g8
c445038_g2
c476277_g1
c369807_g1
c449894_g2
c421352_g1
c475207_g1
c461838_g1
c441662_g1
c442646_g1
c407781_g5
c435758_g1
c463070_g1
c466510_g3
c465659_g2
c472517_g6
c481067_g1
c340214_g1
c465961_g1
c457715_g5
c416088_g1
c432148_g4
c472461_g1
c414618_g1
c443367_g1
c459903_g1
c477141_g6
c426912_g1
c474185_g1
c474549_g1
c478474_g6
c420813_g1
c476701_g11
c470927_g1
c459777_g1
c469692_g3
c464748_g1
c367428_g1
c473811_g1
c477743_g2
c461075_g1
c468306_g1
c388136_g1
c478073_g1
c480843_g4
c428372_g1
c389259_g2
c467851_g1
c475298_g8
c470201_g16
c478185_g5
c462143_g1
c480134_g3
c453638_g1
c475567_g2
c480473_g2
c466782_g9
c459524_g1
c451124_g1
c450900_g2
c467470_g1
c467771_g1
c318131_g1
c460052_g1
c470253_g1
c472855_g1
c149474_g1
c453471_g1
c418938_g1
c923621_g1
c416307_g1
c1083854_g1
c457301_g3
c475964_g2
c478448_g6
c473338_g3
c460067_g1
c436360_g2
c459249_g1
c475900_g5
c470466_g1
c437493_g3
c464509_g1
c443941_g1
c478988_g1
c444528_g1
c413793_g1
c459708_g1
c472899_g2
c431155_g1
c461403_g1
c448312_g2
c384155_g1
c81814_g1
c479307_g8
c467004_g16
c474287_g2
c467767_g1
c479302_g12
c473003_g1
c390556_g1
c301640_g2
c436150_g1
c468550_g1
c404879_g1
c453984_g1
c457343_g1
c352904_g1
c317415_g1
c329936_g1
c438818_g1
c445571_g1
c86670_g1
c469780_g2
c461213_g1
c469801_g1
c425041_g1
c460121_g2
c474665_g2
c480093_g3
c480405_g2
c443789_g3
c467096_g1
c470220_g3
c372410_g1
c454857_g2
c465722_g3
c649023_g1
c471458_g2
c417443_g1
c451989_g1
c344887_g1
c478916_g1
c477840_g2
c426869_g1
c466209_g2
c431542_g1
c471905_g7
c458673_g4
c447950_g3
c402743_g1
c398957_g1
c467198_g1
c88929_g1
c479607_g1
c480875_g2
c454267_g1
c458086_g1
c476508_g1
c390259_g1
c471325_g5
c466597_g2
c456229_g1
c396860_g1
c405460_g1
c458310_g2
c458257_g2
c471150_g5
c476475_g2
c37643_g1
c451713_g1
c457475_g1
c475408_g4
c455049_g1
c443371_g1
c472022_g2
c208228_g1
c473520_g1
c468830_g3
c414542_g1
c454246_g2
c434007_g1
c466563_g1
c456024_g1
c419850_g1
c479405_g1
c461556_g1
c443022_g1
c470020_g3
c470778_g2
c413779_g2
c446474_g2
c476083_g1
c453277_g1
c303257_g1
c481266_g1
c459943_g1
c465171_g1
c475307_g1
c453072_g3
c443309_g2
c470151_g9
c451553_g1
c469923_g1
c460192_g1
c435633_g1
c457940_g1
c475089_g1
c473230_g6
c464906_g4
c481125_g1
c456553_g3
c472990_g1
c454062_g1
c407442_g1
c456039_g1
c74647_g1
c474137_g1
c480243_g1
c393853_g1
c480147_g11
c432974_g1
c384002_g1
c435993_g1
c450211_g1
c455856_g1
c468415_g1
c483256_g1
c475837_g2
c458950_g1
c408282_g1
c453431_g1
c301743_g1
c450865_g3
c387780_g2
c472639_g5
c475868_g4
c325356_g1
c382476_g1
c480140_g7
c479496_g2
c451777_g1
c469586_g3
c473695_g1
c474803_g8
c412842_g2
c463375_g1
c913512_g1
c405205_g1
c479416_g4
c443074_g1
c454298_g1
c403624_g1
c220128_g1
c478306_g2
c394569_g1
c478233_g2
c435152_g1
c463558_g1
c453470_g3
c472953_g11
c465118_g5
c396803_g1
c399005_g1
c480665_g2
c442193_g2
c456527_g1
c439533_g1
c477881_g3
c1187338_g1
c436720_g1
c391531_g1
c451254_g1
c465902_g2
c466998_g5
c370672_g1
c424102_g2
c480781_g5
c480201_g1
c407793_g2
c458980_g2
c479624_g6
c447882_g1
c480012_g5
c476529_g3
c399287_g2
c475701_g2
c455647_g1
c457249_g1
c478994_g1
c945356_g1
c458999_g1
c463590_g1
c455046_g1
c479742_g2
c407705_g2
c372521_g1
c448267_g3
c467452_g2
c420414_g1
c480989_g5
c413242_g1
c475306_g4
c475984_g1
c481154_g3
c448847_g1
c375265_g1
c475027_g2
c478407_g3
c472495_g1
c466972_g1
c465213_g1
c467951_g1
c292813_g1
c459870_g1
c454210_g3
c432876_g1
c461522_g1
c458345_g2
c461150_g1
c451910_g1
c317289_g1
c460806_g1
c427270_g1
c478734_g7
c465420_g1
c461762_g7
c480750_g2
c477630_g4
c470036_g1
c86717_g1
c472779_g1
c443673_g2
c478660_g1
c460176_g2
c454308_g4
c473613_g5
c783424_g1
c479959_g1
c400566_g1
c466316_g3
c289670_g2
c95912_g1
c125485_g1
c466419_g1
c470929_g1
c478953_g3
c460228_g1
c448346_g1
c470497_g3
c393097_g1
c433416_g1
c463454_g6
c319337_g1
c457047_g1
c449970_g1
c450551_g3
c442546_g1
c466002_g4
c994889_g1
c464682_g1
c471828_g3
c469298_g3
c446394_g1
c469811_g11
c476747_g2
c452670_g1
c429773_g1
c481295_g8
c1046060_g1
c458024_g2
c442329_g1
c479226_g1
c474085_g1
c395123_g1
c472808_g2
c301483_g1
c388131_g1
c473285_g4
c340724_g1
c445725_g2
c471572_g17
c442120_g3
c477305_g3
c461900_g1
c470999_g5
c468101_g2
c471830_g2
c472975_g2
c217789_g1
c481303_g4
c477278_g2
c459842_g2
c471726_g17
c456221_g3
c395950_g1
c365662_g1
c391828_g1
c432397_g1
c405206_g1
c460224_g1
c415438_g1
c471875_g5
c466410_g2
c447272_g1
c457823_g1
c399676_g1
c478251_g1
c475136_g3
c478839_g2
c7339_g1
c480595_g3
c480500_g3
c479915_g2
c121467_g1
c461870_g1
c411541_g1
c477367_g1
c436004_g1
c429174_g1
c469640_g1
c480368_g1
c401556_g1
c383554_g1
c473870_g6
c305627_g2
c464091_g5
c471025_g1
c480963_g3
c467183_g4
c407864_g2
c424396_g1
c464927_g1
c440734_g1
c448645_g2
c464803_g2
c466951_g3
c475827_g2
c479229_g9
c446717_g1
c476671_g2
c459681_g8
c480959_g1
c478882_g3
c398022_g1
c463650_g1
c478949_g14
c452049_g2
c459757_g1
c464979_g1
c423054_g3
c462140_g2
c394077_g1
c454144_g2
c477037_g2
c431741_g1
c478442_g4
c480761_g2
c434314_g1
c443493_g2
c450342_g3
c463641_g1
c480635_g1
c473443_g1
c464471_g11
c380279_g1
c477210_g3
c479625_g2
c447233_g1
c478085_g1
c478403_g1
c470980_g5
c1190169_g1
c479251_g2
c478716_g1
c118376_g1
c453603_g2
c451154_g2
c444752_g1
c475529_g2
c444748_g1
c417976_g1
c481110_g2
c476627_g1
c464277_g1
c440352_g1
c439971_g1
c451081_g3
c459081_g1
c470781_g1
c468579_g1
c426585_g1
c436496_g1
c446871_g2
c362164_g2
c473575_g2
c384188_g1
c436683_g1
c441643_g4
c466878_g4
c469094_g1
c468494_g2
c454662_g1
c355537_g2
c436027_g1
c480631_g1
c426023_g1
c425794_g3
c478049_g6
c472303_g2
c466623_g1
c458446_g4
c475109_g2
c480855_g1
c146249_g1
c467853_g2
c1048437_g1
c473491_g1
c463460_g5
c446553_g1
c454003_g1
c451587_g2
c478688_g1
c922958_g1
c481843_g1
c61513_g1
c368988_g1
c422900_g1
c454597_g1
c443770_g1
c440123_g1
c630443_g1
c468950_g1
c476407_g6
c479737_g3
c662773_g1
c1240515_g1
c208678_g1
c465752_g2
c461356_g3
c434212_g1
c332445_g1
c433707_g1
c454343_g2
c509701_g1
c466899_g1
c475128_g2
c367548_g1
c467648_g1
c468634_g1
c470867_g1
c478168_g2
c240201_g1
c456355_g3
c158311_g1
c471271_g4
c449356_g1
c443854_g1
c475615_g2
c345555_g1
c479338_g18
c469869_g1
c332372_g1
c453131_g2
c397472_g2
c429672_g1
c394300_g1
c466933_g4
c447199_g1
c454240_g1
c465744_g3
c474733_g1
c474125_g3
c476842_g3
c479585_g1
c438323_g1
c481309_g3
c471674_g1
c467537_g7
c462871_g12
c477557_g1
c455481_g1
c465664_g1
c476734_g3
c479113_g1
c471324_g1
c465497_g1
c478150_g4
c481249_g2
c79188_g1
c465304_g1
c388859_g1
c479603_g11
c422816_g2
c479257_g8
c465529_g1
c413822_g1
c450691_g1
c472284_g3
c400709_g1
c427457_g1
c453720_g1
c412052_g1
c474794_g2
c429607_g1
c473255_g1
c448889_g2
c475755_g1
c378150_g1
c468043_g4
c433784_g2
c410759_g1
c461466_g1
c461166_g2
c478640_g8
c2879_g1
c464866_g1
c461697_g2
c437379_g2
c455173_g1
c449851_g1
c478371_g1
c442091_g1
c130696_g1
c470908_g2
c481363_g2
c442017_g1
c474441_g12
c473010_g2
c480314_g1
c466580_g1
c630919_g1
c466054_g1
c456211_g2
c471711_g7
c466890_g7
c465825_g3
c480247_g1
c479466_g2
c440558_g1
c411139_g1
c456349_g3
c473133_g1
c475425_g1
c469150_g4
c474869_g3
c462691_g1
c336998_g1
c471185_g1
c444226_g3
c473581_g3
c459699_g1
c403472_g1
c433204_g3
c469823_g4
c469045_g3
c475929_g1
c480822_g1
c464685_g1
c419628_g2
c418789_g1
c445130_g1
c437545_g1
c478329_g6
c456496_g1
c470815_g9
c473635_g8
c388014_g1
c444823_g1
c453455_g1
c437704_g3
c480114_g4
c448925_g1
c480175_g2
c477471_g1
c472432_g1
c327108_g1
c424516_g2
c428890_g1
c471993_g3
c478658_g1
c280410_g1
c450929_g1
c462588_g1
c479352_g1
c455121_g1
c472611_g2
c471154_g14
c472602_g2
c464276_g12
c474827_g2
c439132_g3
c469925_g1
c248805_g1
c451797_g1
c403079_g3
c475026_g5
c419075_g1
c443519_g1
c479290_g6
c439909_g1
c470574_g2
c442902_g1
c473886_g2
c415563_g1
c454198_g3
c457581_g2
c372131_g1
c463473_g1
c475107_g8
c465140_g8
c443846_g1
c455888_g14
c473755_g2
c473258_g4
c477961_g1
c442269_g1
c466819_g1
c1253432_g1
c479507_g3
c456113_g2
c63917_g1
c420472_g1
c457472_g2
c453456_g2
c458040_g2
c651118_g1
c444965_g1
c414567_g1
c455076_g1
c433274_g1
c463435_g1
c479726_g3
c461398_g1
c428847_g1
c403098_g2
c460314_g1
c480307_g2
c425888_g2
c471378_g1
c462891_g1
c476793_g1
c337113_g1
c374606_g1
c413865_g1
c419935_g1
c469668_g1
c470675_g3
c465886_g8
c478048_g4
c468235_g1
c296970_g1
c342587_g1
c477164_g1
c424869_g2
c421518_g1
c427070_g2
c459786_g1
c477561_g1
c407509_g1
c479923_g1
c475289_g4
c464916_g2
c374603_g1
c455346_g1
c478947_g6
c468774_g3
c464536_g1
c422371_g1
c376321_g1
c623288_g1
c459413_g11
c480450_g1
c427279_g1
c402547_g1
c416586_g2
c309204_g2
c397651_g1
c467534_g4
c481049_g3
c435424_g1
c468316_g1
c474595_g2
c294105_g1
c473580_g2
c451898_g1
c394644_g1
c478587_g7
c475419_g1
c433633_g1
c468226_g5
c476899_g4
c453327_g1
c412897_g1
c464048_g2
c448127_g1
c434420_g3
c385207_g1
c480488_g4
c475615_g7
c389043_g1
c479504_g2
c318429_g1
c477422_g3
c477322_g15
c314108_g1
c478289_g2
c477309_g2
c377131_g1
c453018_g1
c480056_g1
c371643_g2
c472586_g4
c412194_g1
c472134_g3
c447282_g1
c465754_g1
c478900_g4
c442410_g1
c434814_g1
c477831_g5
c480776_g5
c479920_g1
c477605_g8
c467363_g1
c479367_g5
c474100_g2
c459225_g1
c463896_g4
c472112_g7
c410032_g1
c465973_g1
c387106_g1
c365042_g2
c422969_g1
c476298_g4
c474707_g1
c368053_g1
c314370_g1
c465544_g1
c480169_g2
c479751_g1
c439968_g1
c480422_g4
c426802_g1
c927084_g1
c421012_g2
c477280_g1
c474130_g2
c472313_g1
c436657_g1
c404415_g1
c447169_g1
c481241_g1
c368969_g1
c463050_g6
c454090_g1
c466349_g1
c445376_g1
c476228_g3
c469669_g1
c472321_g2
c763696_g1
c440059_g1
c481013_g2
c438482_g1
c479820_g2
c426227_g2
c463775_g1
c466548_g1
c454633_g1
c445435_g1
c468083_g10
c475708_g2
c467611_g7
c332813_g1
c451083_g1
c79171_g1
c480160_g4
c469852_g1
c479872_g2
c478210_g1
c414640_g1
c271942_g1
c426622_g1
c448723_g2
c409388_g1
c469628_g2
c400173_g1
c478985_g3
c471769_g6
c459154_g1
c441233_g1
c290184_g1
c410375_g1
c454155_g1
c459634_g2
c477123_g1
c442922_g1
c1046501_g1
c476568_g6
c462274_g1
c475192_g3
c46775_g1
c452423_g2
c444764_g2
c479931_g3
c163713_g1
c440270_g3
c468547_g10
c472689_g8
c469295_g6
c472021_g13
c460915_g2
c464541_g1
c327974_g1
c414815_g2
c475697_g2
c430952_g1
c480173_g3
c507142_g1
c450607_g2
c465402_g1
c480181_g4
c479179_g2
c474606_g2
c481379_g4
c479883_g4
c768308_g1
c303389_g1
c371697_g2
c450792_g1
c442185_g1
c463937_g3
c471756_g2
c813880_g1
c146127_g1
c477207_g3
c462571_g10
c469376_g1
c476513_g3
c465076_g4
c471000_g1
c437150_g1
c469370_g5
c383779_g1
c456599_g1
c455878_g1
c472024_g1
c479755_g4
c451873_g1
c133525_g1
c387984_g2
c458026_g2
c457040_g1
c474001_g3
c438586_g2
c11318_g1
c473274_g8
c216037_g1
c424046_g1
c434334_g1
c432278_g1
c469754_g7
c477777_g1
c476545_g8
c456090_g1
c479218_g1
c470988_g1
c475989_g1
c470130_g4
c469365_g1
c453661_g2
c468452_g1
c451804_g4
c456083_g1
c448186_g3
c478901_g1
c81804_g1
c464404_g1
c481065_g5
c372025_g1
c460993_g3
c485890_g1
c468409_g1
c418263_g1
c480930_g1
c441059_g1
c428634_g2
c401984_g1
c477504_g1
c429373_g1
c431054_g1
c476945_g4
c479224_g1
c431138_g2
c476609_g1
c453108_g2
c451792_g2
c437524_g1
c52759_g1
c6776_g1
c408600_g1
c466129_g1
c426832_g1
c421125_g1
c478990_g6
c421814_g1
c463136_g2
c476933_g6
c478333_g1
c397371_g1
c471993_g1
c379947_g3
c437858_g2
c456465_g5
c407036_g1
c480216_g1
c476457_g1
c481389_g2
c465724_g1
c385216_g1
c449681_g1
c477491_g1
c478473_g9
c424579_g1
c6006_g1
c480862_g1
c480537_g6
c282425_g1
c456974_g3
c425348_g1
c475246_g4
c450420_g4
c476427_g6
c469782_g1
c338924_g1
c369524_g1
c479227_g7
c469748_g9
c447645_g1
c456957_g1
c445166_g1
c440075_g1
c409715_g1
c390692_g1
c453375_g1
c466784_g1
c447744_g1
c471002_g2
c338760_g1
c382368_g1
c474565_g7
c468297_g4
c386524_g1
c444893_g1
c433270_g1
c461736_g1
c474530_g1
c465074_g12
c464124_g1
c465296_g1
c465811_g2
c474511_g3
c469528_g7
c418640_g1
c474373_g2
c479481_g3
c474179_g8
c463896_g3
c461309_g1
c431250_g1
c353899_g1
c467002_g7
c478105_g2
c476325_g2
c475242_g1
c454277_g1
c478728_g3
c472961_g3
c428545_g1
c477249_g3
c462786_g1
c458115_g1
c280196_g1
c478224_g4
c206751_g1
c465023_g1
c471128_g2
c475893_g1
c476836_g4
c422553_g1
c457734_g1
c458191_g1
c437741_g3
c465212_g2
c463258_g1
c449953_g2
c476095_g1
c480646_g1
c463401_g1
c92182_g1
c481377_g5
c411968_g1
c391395_g1
c467327_g5
c476920_g8
c384447_g1
c462399_g1
c422801_g1
c480358_g8
c471970_g1
c465641_g3
c360690_g1
c453682_g1
c452081_g1
c466380_g3
c495994_g1
c463593_g1
c463230_g2
c312834_g1
c412615_g1
c479747_g3
c465638_g3
c477080_g1
c279713_g1
c471567_g1
c278549_g1
c473786_g1
c461690_g2
c380936_g1
c452506_g1
c481504_g1
c444160_g2
c469892_g11
c465625_g1
c476304_g10
c479961_g4
c372705_g1
c468108_g1
c436546_g1
c15231_g1
c386846_g1
c475849_g1
c478573_g2
c470435_g1
c329660_g1
c380757_g1
c369971_g1
c452712_g2
c470028_g1
c425811_g1
c464971_g1
c452373_g1
c469993_g1
c476077_g1
c467063_g1
c455728_g1
c408445_g1
c470607_g7
c481102_g6
c473828_g5
c452022_g1
c456501_g1
c478193_g1
c475557_g8
c477718_g2
c465595_g1
c472726_g3
c451715_g1
c437475_g1
c455113_g1
c478774_g1
c425107_g2
c365546_g1
c415737_g2
c473870_g17
c458332_g1
c329981_g1
c463223_g8
c471838_g2
c425694_g1
c477448_g2
c434794_g3
c474021_g1
c453025_g1
c472593_g1
c477266_g1
c452401_g1
c1242016_g1
c476726_g2
c389126_g1
c452041_g3
c422874_g1
c433992_g1
c443725_g1
c435197_g1
c469225_g1
c451804_g2
c461431_g1
c457369_g1
c448538_g1
c475840_g1
c479661_g3
c468667_g4
c272803_g2
c463080_g1
c405685_g1
c476707_g12
c468931_g1
c459258_g1
c476379_g6
c342277_g1
c480209_g3
c281543_g1
c476704_g7
c433508_g1
c443910_g1
c477404_g3
c446536_g1
c479396_g1
c450490_g1
c462993_g6
c468483_g3
c460902_g1
c863262_g1
c453887_g1
c473843_g3
c471616_g1
c1236811_g1
c466452_g2
c477535_g1
c467390_g1
c463513_g1
c397777_g1
c383800_g1
c457265_g7
c446361_g1
c449631_g1
c466743_g1
c461643_g1
c452545_g1
c471413_g1
c456150_g1
c469929_g4
c465061_g2
c441384_g2
c462284_g4
c409735_g1
c461571_g10
c467107_g5
c475551_g4
c456434_g2
c439159_g2
c969036_g1
c476989_g8
c459519_g1
c169214_g1
c469952_g2
c380803_g1
c459762_g1
c460773_g2
c475875_g6
c478995_g9
c473862_g1
c465027_g7
c470136_g1
c208332_g1
c457516_g2
c350625_g1
c474863_g1
c476447_g10
c464874_g1
c474964_g7
c145662_g1
c474516_g6
c462673_g1
c353384_g1
c470196_g2
c475591_g1
c473672_g5
c403248_g1
c465513_g1
c475874_g6
c466944_g9
c356375_g1
c465648_g1
c403486_g1
c417802_g1
c3867_g1
c417939_g1
c424673_g1
c469786_g1
c471775_g1
c366954_g1
c459750_g1
c340131_g1
c471374_g1
c475381_g8
c432865_g1
c471690_g1
c419078_g1
c465621_g1
c433315_g1
c375157_g1
c477857_g3
c468006_g2
c419810_g2
c471215_g5
c403033_g1
c338780_g1
c473102_g1
c447420_g1
c481345_g3
c453836_g1
c453022_g1
c413788_g2
c436234_g1
c294914_g1
c453478_g2
c477186_g1
c461425_g6
c1192072_g1
c876150_g1
c454311_g1
c466025_g5
c71224_g1
c466648_g2
c457464_g1
c476291_g13
c401103_g1
c465493_g1
c436681_g2
c456791_g1
c425097_g1
c365163_g1
c480730_g5
c453721_g1
c337156_g1
c478017_g7
c434059_g1
c449468_g2
c78871_g1
c454753_g2
c439324_g1
c448338_g1
c480165_g1
c462404_g1
c479951_g2
c466672_g2
c411643_g1
c431787_g1
c405421_g1
c426247_g1
c464309_g8
c452976_g1
c447659_g1
c475193_g3
c474183_g1
c474402_g1
c776750_g1
c457908_g1
c147564_g1
c460149_g1
c122752_g1
c377752_g1
c459644_g1
c480721_g1
c435994_g1
c475508_g1
c467232_g6
c442303_g2
c447920_g2
c454750_g1
c388062_g1
c469489_g1
c464352_g1
c1199306_g1
c428179_g1
c393289_g1
c368675_g1
c469419_g1
c470777_g10
c459720_g1
c405212_g1
c477347_g2
c455159_g1
c481146_g4
c459342_g3
c472125_g2
c206477_g1
c467651_g4
c427009_g1
c430815_g1
c464811_g8
c415367_g1
c478482_g1
c393739_g1
c473488_g2
c475568_g5
c479114_g2
c475337_g1
c480993_g1
c441504_g1
c444347_g1
c411887_g1
c468206_g5
c465153_g3
c478884_g3
c197655_g1
c458532_g3
c427268_g1
c471941_g3
c427255_g2
c468513_g2
c38590_g1
c471397_g8
c480717_g1
c458739_g4
c455401_g2
c458616_g1
c470683_g1
c357368_g1
c458155_g3
c401650_g2
c476969_g6
c401938_g1
c344649_g2
c451746_g1
c452330_g1
c459759_g1
c446300_g4
c302651_g1
c442858_g2
c478075_g1
c404925_g1
c433036_g1
c479781_g3
c444727_g1
c71044_g1
c475177_g1
c6403_g1
c476256_g1
c306347_g1
c477556_g6
c465612_g1
c480066_g1
c467187_g1
c369460_g1
c470309_g1
c466373_g1
c458586_g1
c477741_g1
c461364_g2
c463936_g1
c480150_g1
c479379_g2
c475729_g1
c342044_g3
c474602_g1
c463564_g3
c456520_g1
c481489_g1
c474731_g13
c433259_g1
c385090_g1
c469469_g10
c474126_g2
c476927_g6
c473672_g8
c479810_g3
c24095_g1
c480348_g1
c474404_g1
c4251_g1
c50873_g1
c454375_g2
c422636_g1
c432458_g1
c481392_g2
c475766_g1
c276786_g1
c468090_g10
c317867_g1
c458926_g4
c375875_g1
c420236_g1
c476238_g3
c462029_g1
c453677_g1
c461700_g1
c463460_g2
c449597_g1
c457152_g1
c476373_g3
c407247_g1
c476057_g1
c460944_g2
c446835_g2
c459563_g2
c427469_g1
c475569_g8
c465511_g1
c457240_g3
c457650_g1
c452770_g1
c446146_g1
c431018_g1
c474200_g4
c439727_g1
c462681_g4
c431865_g1
c469784_g1
c460544_g1
c419292_g1
c452576_g1
c480802_g1
c439209_g3
c475293_g4
c466984_g1
c469106_g2
c447115_g1
c65980_g1
c476293_g2
c432419_g1
c480427_g5
c462423_g9
c349757_g1
c668804_g1
c401467_g1
c467412_g2
c469699_g2
c480363_g2
c471063_g13
c432470_g1
c471176_g1
c464938_g5
c455876_g4
c441694_g2
c426747_g1
c437770_g1
c474641_g4
c475146_g1
c475302_g3
c443840_g1
c476916_g6
c479977_g2
c475840_g2
c247115_g1
c422391_g1
c455424_g5
c463860_g1
c469171_g6
c272245_g1
c452203_g1
c479917_g7
c433548_g1
c481121_g2
c430924_g1
c452175_g5
c478681_g4
c808847_g1
c475295_g7
c354827_g1
c472548_g1
c476590_g5
c478041_g3
c413319_g1
c464681_g1
c478912_g2
c472933_g2
c472708_g1
c411526_g2
c365242_g2
c481221_g3
c442290_g1
c479692_g1
c442891_g1
c479170_g1
c458434_g2
c469051_g1
c468647_g1
c357760_g1
c477102_g6
c354772_g1
c475864_g2
c477336_g5
c475223_g1
c473603_g1
c422926_g1
c468098_g4
c444605_g1
c475194_g3
c442382_g1
c464069_g1
c469448_g2
c470712_g2
c462511_g3
c461559_g3
c358555_g1
c460647_g1
c450634_g1
c477297_g3
c447718_g1
c218987_g1
c481244_g2
c466887_g4
c458821_g1
c469135_g3
c462138_g5
c469462_g1
c472650_g3
c458338_g1
c1048115_g1
c312682_g2
c426290_g1
c421651_g1
c477563_g1
c473331_g7
c466758_g4
c471816_g1
c447179_g1
c453481_g1
c465455_g6
c476868_g2
c479629_g1
c413576_g1
c479167_g1
c459185_g2
c453119_g2
c456149_g1
c38614_g1
c355692_g1
c467845_g3
c474009_g6
c353142_g1
c428715_g2
c473227_g5
c799718_g1
c469088_g1
c474023_g1
c370392_g2
c470684_g3
c473925_g5
c477501_g1
c448478_g1
c451616_g2
c418768_g1
c472486_g2
c475811_g1
c475991_g2
c472436_g1
c459360_g3
c464637_g1
c467651_g7
c10731_g1
c421330_g1
c457744_g1
c447531_g1
c367203_g1
c441837_g1
c441435_g1
c451870_g1
c473348_g4
c453588_g1
c481357_g1
c422627_g1
c468281_g1
c480114_g1
c480879_g1
c470365_g2
c446652_g1
c473030_g4
c470663_g5
c468184_g2
c365178_g1
c472076_g3
c476305_g1
c438232_g2
c442984_g1
c457237_g1
c458106_g1
c474468_g4
c480335_g1
c464288_g2
c475987_g9
c479059_g4
c103581_g1
c301499_g2
c476773_g1
c462595_g2
c466398_g2
c433826_g2
c469822_g2
c300895_g1
c470100_g10
c461702_g6
c421628_g1
c472106_g1
c468380_g2
c478976_g1
c420999_g1
c464712_g2
c479853_g6
c442661_g1
c455473_g5
c449841_g2
c446942_g1
c480319_g3
c480230_g1
c61328_g1
c470051_g1
c462695_g1
c855532_g1
c441887_g2
c371343_g3
c782301_g1
c472732_g1
c419686_g2
c470740_g4
c387491_g1
c450163_g1
c436728_g1
c464019_g2
c380816_g3
c373345_g1
c473046_g1
c378072_g1
c454651_g1
c269028_g1
c457198_g2
c479121_g4
c448475_g1
c470911_g1
c480108_g1
c462605_g1
c477580_g1
c458587_g1
c457683_g1
c471346_g1
c409599_g1
c449778_g1
c471794_g3
c428182_g2
c385748_g1
c473489_g1
c447592_g2
c476602_g1
c468873_g1
c477621_g1
c461138_g1
c462883_g1
c367733_g2
c474229_g3
c333714_g1
c474302_g1
c467799_g1
c468457_g4
c468374_g2
c479892_g2
c474081_g6
c481149_g1
c478984_g5
c460720_g3
c461636_g1
c474996_g4
c478197_g9
c475370_g1
c381294_g1
c469955_g1
c470474_g1
c441041_g1
c460336_g1
c470330_g3
c95548_g1
c423880_g1
c475936_g1
c472814_g6
c473295_g2
c456675_g1
c474504_g8
c451347_g2
c472947_g2
c460223_g1
c475894_g11
c479346_g2
c456561_g1
c294997_g1
c467510_g4
c470020_g2
c426906_g2
c435232_g1
c462949_g1
c462415_g4
c467898_g3
c478391_g1
c469854_g1
c330559_g1
c476690_g2
c472993_g1
c440981_g2
c473306_g2
c460136_g1
c420227_g1
c478106_g11
c421483_g1
c475783_g1
c424937_g1
c479629_g2
c471972_g1
c310559_g1
c477381_g3
c452303_g1
c59757_g1
c452781_g1
c354967_g1
c402947_g1
c417539_g1
c94913_g1
c472454_g8
c461632_g1
c479195_g4
c471167_g14
c437979_g1
c463357_g1
c410566_g1
c406585_g1
c464668_g1
c286657_g1
c426518_g1
c465947_g1
c433461_g1
c479674_g3
c425063_g1
c429962_g1
c473733_g1
c401427_g1
c472450_g3
c423857_g2
c421215_g1
c444117_g2
c470922_g2
c457573_g4
c474682_g1
c471980_g1
c479903_g2
c465867_g1
c477295_g3
c495219_g1
c449901_g1
c397869_g1
c473309_g1
c460576_g2
c1242692_g1
c480522_g1
c433206_g1
c470574_g5
c337102_g1
c463492_g3
c411963_g1
c451473_g1
c458146_g1
c381412_g1
c317435_g1
c472346_g2
c479105_g5
c477499_g1
c477215_g2
c476990_g5
c481146_g1
c423315_g1
c457406_g3
c441715_g1
c61089_g1
c372540_g1
c371244_g1
c454098_g1
c474228_g1
c453524_g1
c438001_g1
c470828_g2
c466826_g1
c467612_g1
c290423_g1
c337182_g1
c454558_g1
c1078439_g1
c461862_g2
c468105_g1
c475190_g1
c476410_g1
c480776_g2
c446910_g3
c481302_g2
c459377_g1
c470339_g4
c442929_g1
c479651_g1
c322379_g2
c289387_g1
c473408_g5
c476611_g1
c476132_g1
c472657_g2
c471239_g15
c432172_g1
c478496_g1
c479311_g2
c382963_g1
c430589_g1
c456579_g1
c470100_g5
c29045_g1
c470326_g2
c477192_g1
c450856_g2
c472100_g1
c474885_g7
c242252_g1
c351257_g2
c478485_g1
c448660_g1
c464680_g6
c469460_g1
c474608_g10
c476134_g1
c475107_g1
c451220_g1
c384239_g1
c441477_g2
c459257_g2
c1231152_g1
c477124_g2
c453309_g2
c380340_g1
c436834_g1
c467427_g4
c467165_g5
c474187_g10
c474304_g1
c463359_g5
c468467_g4
c456705_g1
c478800_g1
c419425_g2
c465734_g1
c446144_g1
c909579_g1
c467879_g3
c476639_g1
c432798_g1
c402605_g2
c469401_g1
c480389_g2
c474220_g1
c473672_g9
c453168_g1
c481362_g4
c457438_g3
c466914_g1
c472487_g1
c454306_g1
c479189_g5
c397304_g1
c417158_g4
c478293_g1
c465725_g7
c446662_g1
c306508_g2
c481110_g1
c424181_g1
c435917_g1
c479817_g1
c468745_g2
c295986_g1
c474498_g10
c398548_g1
c473728_g2
c426685_g2
c410403_g1
c441343_g1
c472527_g15
c411216_g1
c456281_g1
c424687_g1
c426384_g1
c480654_g1
c462536_g5
c458224_g2
c433174_g1
c460665_g1
c422362_g1
c449111_g1
c441933_g1
c474474_g1
c438745_g1
c460079_g1
c1194673_g1
c476266_g3
c451409_g1
c469220_g1
c460991_g1
c460486_g2
c471753_g3
c480933_g2
c441117_g1
c477223_g2
c445878_g1
c479086_g3
c89022_g1
c476100_g1
c474891_g5
c448386_g1
c380816_g1
c440211_g1
c480076_g2
c474650_g1
c387167_g2
c477523_g1
c403730_g1
c475026_g3
c456747_g1
c478000_g6
c475544_g1
c400134_g1
c458495_g1
c479663_g1
c3521_g1
c430035_g1
c469084_g5
c387592_g1
c449031_g2
c332193_g1
c464001_g1
c151025_g1
c408150_g1
c371646_g1
c326030_g1
c475813_g2
c455831_g1
c469096_g5
c474702_g1
c453931_g1
c470608_g2
c473985_g4
c293908_g2
c461454_g1
c442376_g1
c478015_g2
c68081_g1
c470903_g1
c422243_g1
c478168_g5
c463586_g8
c478407_g5
c475938_g10
c469390_g1
c453278_g1
c483157_g1
c318197_g1
c386541_g2
c461767_g4
c476788_g3
c447140_g1
c473554_g2
c472095_g1
c475557_g7
c469150_g6
c475174_g5
c407186_g2
c1049628_g1
c478308_g3
c331071_g1
c468997_g5
c447781_g1
c440870_g1
c466283_g3
c463677_g3
c404020_g1
c470034_g1
c472300_g5
c451177_g1
c469977_g2
c425445_g1
c474484_g1
c435965_g1
c451455_g1
c437551_g1
c400152_g1
c259676_g1
c451714_g2
c473783_g1
c478596_g1
c904756_g1
c424094_g1
c347532_g1
c477090_g2
c447498_g1
c476440_g1
c475408_g5
c472052_g1
c401603_g1
c477912_g1
c473300_g2
c460756_g1
c426125_g1
c462908_g2
c322349_g1
c456264_g1
c475523_g1
c480667_g1
c463066_g1
c463007_g7
c1113435_g1
c476989_g4
c470245_g1
c462579_g2
c477688_g1
c426764_g1
c960896_g1
c437053_g2
c477201_g3
c445682_g1
c458598_g1
c448885_g1
c453782_g1
c464569_g1
c435002_g1
c468067_g1
c93747_g1
c479820_g1
c376126_g1
c410203_g1
c475193_g4
c481290_g2
c417035_g1
c309837_g1
c353459_g1
c469719_g1
c466225_g1
c473590_g2
c474568_g1
c466656_g2
c286435_g1
c423030_g1
c444603_g1
c464903_g5
c475392_g9
c935410_g1
c462820_g5
c381930_g1
c465107_g1
c479917_g3
c443882_g1
c466251_g1
c462396_g2
c772845_g1
c469932_g3
c479223_g1
c465282_g2
c465549_g1
c444783_g1
c466208_g1
c476982_g5
c259847_g1
c477244_g1
c6000_g1
c440432_g1
c477803_g2
c479863_g2
c411652_g1
c469946_g1
c469838_g7
c451094_g2
c463124_g3
c443971_g1
c447955_g1
c443707_g4
c436168_g1
c444685_g1
c467845_g2
c463450_g2
c452449_g2
c468923_g2
c421768_g1
c476194_g7
c444381_g2
c478103_g1
c315708_g2
c473340_g4
c409142_g1
c477220_g6
c1187670_g1
c476101_g5
c471487_g3
c420288_g1
c458791_g1
c477129_g1
c398080_g1
c461332_g1
c469579_g2
c465967_g1
c465210_g1
c477042_g13
c475499_g3
c467265_g1
c460831_g2
c416233_g1
c81508_g1
c459209_g1
c432944_g1
c474715_g4
c474643_g2
c451819_g1
c473530_g2
c471931_g9
c279745_g1
c431446_g1
c70588_g1
c463647_g1
c470473_g9
c479775_g3
c460398_g2
c359460_g1
c1051862_g1
c478893_g1
c395376_g1
c462955_g1
c454990_g1
c371179_g1
c433020_g1
c1228080_g1
c462444_g2
c449636_g1
c432200_g1
c478394_g1
c469580_g1
c433702_g1
c463586_g2
c479738_g2
c454653_g1
c473228_g4
c466307_g1
c458571_g4
c476191_g14
c460478_g8
c379062_g2
c477996_g1
c335263_g1
c430847_g1
c405060_g2
c441596_g1
c472910_g2
c463034_g1
c441178_g1
c379500_g1
c477146_g3
c480556_g1
c481174_g1
c480035_g3
c331301_g1
c454244_g1
c479089_g1
c462525_g1
c460450_g1
c447979_g1
c270769_g1
c472560_g4
c473801_g9
c465996_g1
c478697_g2
c402407_g1
c430400_g2
c464118_g3
c478116_g2
c466885_g2
c480758_g1
c474099_g3
c472806_g3
c382110_g1
c472928_g1
c480961_g1
c346290_g1
c384979_g1
c474953_g3
c360869_g1
c440451_g4
c449936_g3
c478285_g2
c452165_g1
c458011_g1
c455026_g1
c466255_g1
c473839_g1
c195075_g1
c469370_g2
c369536_g1
c452294_g1
c467827_g1
c438245_g1
c480204_g2
c208191_g1
c480805_g3
c473828_g12
c475760_g1
c448343_g1
c411948_g1
c472642_g6
c1090237_g1
c175457_g1
c622191_g1
c473094_g1
c374178_g1
c461746_g1
c452357_g5
c460726_g1
c479500_g11
c424038_g2
c475451_g1
c470587_g1
c456296_g1
c831755_g1
c476366_g3
c478419_g2
c460745_g4
c478061_g13
c476528_g6
c479266_g1
c460401_g2
c478884_g2
c80449_g1
c379537_g1
c474089_g3
c315737_g1
c381258_g1
c471622_g4
c306711_g1
c438979_g3
c477927_g2
c410747_g3
c477360_g9
c465323_g1
c446545_g1
c430783_g1
c475452_g1
c445280_g2
c469901_g3
c447514_g1
c476759_g8
c460693_g1
c473186_g11
c418279_g1
c473289_g3
c403705_g1
c954958_g1
c399373_g1
c472117_g2
c347058_g2
c478650_g1
c438652_g1
c480641_g4
c460210_g3
c477579_g1
c423617_g1
c454193_g1
c476430_g1
c369117_g1
c436332_g1
c464526_g3
c455145_g1
c463484_g2
c457068_g1
c461904_g4
c480370_g1
c449918_g1
c437423_g2
c355759_g1
c218182_g1
c422253_g1
c471392_g2
c478965_g7
c372514_g1
c381084_g2
c467620_g1
c471418_g6
c469528_g4
c474430_g5
c408118_g2
c472279_g1
c467098_g1
c323391_g1
c426167_g1
c442687_g1
c473193_g1
c463117_g2
c456770_g1
c476091_g5
c472833_g3
c445962_g1
c423807_g1
c465690_g7
c481267_g1
c470416_g3
c467811_g5
c453573_g1
c399897_g1
c406816_g2
c434231_g1
c474067_g4
c458526_g4
c454120_g1
c467348_g19
c476139_g2
c1101290_g1
c468800_g1
c477681_g7
c455532_g1
c460834_g2
c390381_g1
c475374_g1
c466763_g2
c405883_g2
c453667_g1
c462406_g2
c452329_g2
c480510_g6
c470730_g3
c71162_g1
c445646_g1
c245931_g1
c341647_g1
c472353_g3
c464103_g1
c455262_g1
c477428_g7
c479489_g8
c319400_g1
c480658_g3
c437682_g1
c401464_g1
c476956_g1
c410625_g1
c470918_g1
c384945_g1
c462940_g12
c467439_g3
c481239_g4
c481088_g2
c460669_g1
c473104_g10
c441312_g1
c463232_g1
c473225_g1
c349372_g2
c404156_g1
c463106_g1
c271176_g1
c468840_g2
c481084_g6
c443068_g1
c471284_g5
c455677_g1
c475701_g12
c461450_g1
c380777_g1
c459774_g1
c449222_g1
c385170_g1
c428854_g1
c345319_g1
c403036_g1
c473027_g1
c312713_g1
c352019_g1
c443269_g1
c471718_g1
c425240_g1
c272128_g1
c75831_g1
c401754_g1
c449826_g1
c479873_g1
c422924_g2
c388151_g2
c472722_g1
c286784_g1
c461170_g3
c417658_g1
c476656_g1
c444712_g2
c473338_g1
c471375_g2
c466268_g1
c408252_g2
c451648_g1
c425749_g2
c408546_g1
c474944_g12
c471559_g2
c141942_g1
c456853_g1
c465203_g3
c461400_g1
c404503_g1
c459678_g1
c379091_g1
c464854_g6
c443860_g1
c417989_g1
c477639_g5
c479436_g1
c475112_g14
c478622_g4
c462809_g1
c368071_g1
c426467_g1
c472252_g4
c453625_g2
c476677_g1
c464499_g2
c467229_g3
c365681_g1
c447552_g1
c454584_g1
c438650_g1
c479848_g3
c473957_g3
c440218_g1
c479579_g4
c634618_g1
c436587_g1
c470365_g3
c467230_g3
c475632_g1
c477000_g2
c477498_g2
c446390_g1
c4900_g1
c430804_g2
c444869_g1
c480129_g2
c477137_g1
c480407_g7
c449235_g1
c479411_g4
c468551_g2
c454875_g1
c479646_g2
c452151_g3
c480531_g3
c478699_g12
c365320_g1
c230807_g1
c437046_g1
c452604_g1
c476028_g2
c386487_g1
c447314_g1
c403788_g1
c441810_g1
c465666_g5
c480428_g1
c478823_g5
c474887_g3
c470385_g3
c464631_g1
c478160_g2
c450426_g1
c480098_g3
c463828_g1
c479302_g1
c473672_g7
c478563_g4
c464754_g2
c477320_g1
c415231_g1
c163242_g1
c469177_g8
c471111_g1
c469840_g5
c434629_g1
c481184_g3
c478287_g2
c458186_g1
c462947_g1
c458971_g1
c450846_g1
c445471_g2
c471381_g1
c464841_g1
c433503_g1
c466793_g2
c276819_g1
c438230_g1
c410575_g1
c480421_g4
c475093_g1
c480822_g3
c469132_g3
c457101_g2
c419998_g1
c477747_g1
c424442_g1
c1187887_g1
c91926_g1
c405665_g1
c451241_g1
c1069021_g1
c472192_g4
c455042_g2
c455937_g1
c467002_g8
c443795_g3
c475874_g1
c362251_g1
c428512_g1
c458155_g2
c442701_g1
c479746_g5
c477863_g3
c477449_g2
c368429_g1
c468015_g12
c475584_g2
c474996_g3
c451610_g1
c455624_g2
c477138_g1
c283131_g1
c411807_g3
c481078_g4
c466070_g3
c473982_g2
c479980_g1
c476722_g5
c464458_g1
c370840_g1
c458884_g1
c473415_g4
c464113_g1
c470529_g1
c476933_g4
c464853_g1
c467823_g3
c444517_g1
c482584_g1
c370741_g1
c385755_g1
c474738_g2
c455913_g1
c458204_g3
c1205329_g1
c449860_g1
c447414_g1
c267321_g1
c318923_g1
c474054_g1
c464240_g3
c410471_g1
c431472_g1
c440377_g1
c424615_g1
c407320_g1
c384589_g1
c457335_g3
c458658_g8
c478952_g2
c371900_g1
c453987_g2
c473544_g3
c478850_g1
c463299_g3
c469083_g9
c391751_g1
c471227_g1
c480333_g5
c462472_g2
c440828_g1
c479925_g1
c452603_g2
c624578_g1
c474704_g1
c463118_g2
c474735_g3
c418715_g1
c481002_g2
c454411_g2
c370519_g1
c473992_g1
c457687_g2
c461791_g1
c446441_g3
c475042_g2
c473628_g4
c470210_g2
c469489_g2
c442429_g1
c186843_g1
c399800_g1
c437659_g1
c473173_g2
c372922_g1
c1077068_g1
c152424_g1
c354423_g2
c454585_g1
c475615_g5
c408490_g1
c472876_g2
c475364_g10
c305069_g1
c460114_g1
c475623_g6
c354551_g1
c469939_g1
c476580_g4
c478344_g6
c462229_g1
c274251_g1
c480015_g1
c406356_g1
c476841_g4
c471981_g1
c466227_g4
c473868_g10
c469626_g1
c456640_g1
c475750_g1
c477833_g7
c467049_g1
c438114_g2
c481253_g1
c470048_g2
c496456_g1
c474243_g1
c439082_g1
c479935_g4
c470647_g3
c474952_g3
c358554_g1
c941906_g1
c480351_g6
c466572_g1
c391894_g1
c452232_g1
c463820_g5
c470000_g1
c383978_g1
c452642_g1
c475677_g1
c409982_g2
c366809_g1
c379706_g1
c461880_g1
c446978_g2
c458017_g1
c451861_g1
c435956_g2
c463209_g1
c411562_g1
c444520_g1
c443558_g1
c453779_g2
c464338_g1
c467889_g1
c457053_g1
c337618_g1
c465247_g1
c478867_g3
c453049_g2
c460059_g1
c468292_g1
c416939_g1
c434782_g5
c404292_g1
c341171_g1
c160557_g1
c133258_g1
c462823_g1
c332490_g1
c447478_g1
c411324_g1
c447949_g1
c475201_g5
c451401_g1
c410083_g1
c150233_g1
c455571_g1
c433540_g1
c474565_g13
c440257_g1
c470886_g4
c390624_g2
c462899_g2
c402722_g3
c449001_g1
c460042_g1
c195341_g1
c479164_g1
c466066_g3
c467169_g1
c464800_g1
c475743_g3
c444582_g1
c405522_g2
c412492_g1
c380176_g2
c467038_g3
c444836_g2
c467192_g3
c429423_g1
c477819_g2
c470084_g1
c469150_g12
c327803_g1
c444481_g1
c38143_g1
c458973_g7
c476722_g3
c458249_g2
c788491_g1
c379414_g1
c331193_g1
c468212_g1
c467631_g4
c449191_g1
c333002_g1
c480916_g3
c763784_g1
c467238_g1
c473065_g1
c476917_g1
c455565_g1
c481142_g3
c454633_g2
c457097_g2
c473348_g1
c444634_g3
c60737_g1
c460334_g2
c456058_g1
c286119_g1
c463268_g2
c440287_g1
c439792_g1
c455562_g1
c479380_g2
c445188_g1
c476792_g4
c461718_g1
c476464_g1
c423243_g1
c457504_g1
c460089_g1
c421833_g2
c427419_g1
c425204_g1
c444175_g1
c480113_g1
c479180_g2
c472772_g1
c469409_g1
c470131_g1
c463642_g1
c478577_g2
c429253_g1
c464250_g1
c468261_g1
c466979_g1
c465647_g4
c454862_g1
c471129_g2
c470361_g2
c476083_g2
c479244_g1
c479439_g1
c474945_g1
c626024_g1
c476163_g5
c460502_g9
c1136577_g1
c462479_g1
c474964_g3
c449536_g1
c448531_g1
c429068_g1
c464559_g2
c431449_g1
c371057_g1
c390755_g2
c333705_g1
c469013_g4
c439393_g1
c411493_g1
c476686_g2
c375946_g1
c280483_g1
c480441_g9
c474423_g4
c466233_g1
c690899_g1
c461507_g1
c478569_g6
c207536_g1
c767649_g1
c452125_g1
c270101_g1
c454974_g1
c474636_g11
c381200_g1
c478442_g6
c457292_g2
c431626_g2
c481249_g1
c480051_g9
c466586_g1
c475570_g6
c468157_g2
c447684_g1
c464553_g1
c470306_g1
c479487_g4
c439485_g1
c435194_g1
c478419_g6
c474930_g1
c475369_g4
c476553_g1
c474035_g1
c14296_g1
c391403_g1
c185026_g1
c448498_g1
c443298_g1
c447530_g2
c444493_g1
c438172_g1
c477128_g2
c449603_g4
c481177_g1
c469998_g1
c480945_g1
c474153_g9
c478165_g3
c436048_g1
c400555_g1
c398251_g1
c475320_g1
c282156_g1
c445248_g3
c473602_g2
c478158_g9
c411237_g1
c478186_g1
c156794_g1
c408720_g1
c478631_g1
c388926_g1
c399595_g1
c466342_g1
c474165_g1
c441999_g1
c467921_g1
c472685_g13
c463155_g6
c441947_g1
c442027_g1
c470813_g1
c467351_g4
c1211244_g1
c442100_g1
c1076861_g1
c297969_g1
c472199_g5
c466028_g1
c466886_g1
c64981_g1
c479833_g5
c477670_g2
c465628_g1
c321754_g1
c130052_g1
c479858_g4
c456096_g1
c294544_g1
c445882_g2
c471317_g1
c481040_g6
c468841_g1
c650271_g1
c390766_g1
c417705_g1
c469046_g1
c464168_g17
c457512_g1
c436869_g3
c468940_g2
c420092_g1
c324253_g1
c23581_g1
c423501_g1
c446706_g1
c457365_g1
c461865_g2
c472454_g11
c471785_g3
c469642_g11
c469149_g1
c469070_g1
c471186_g1
c392738_g1
c481066_g3
c422696_g1
c79483_g1
c472877_g3
c414592_g1
c481054_g3
c473125_g1
c471527_g1
c473253_g5
c325303_g1
c40265_g1
c463766_g1
c433863_g1
c142020_g1
c434027_g1
c1057811_g1
c467024_g2
c463786_g1
c471489_g1
c473002_g1
c467431_g1
c480507_g1
c478162_g9
c384894_g1
c477889_g5
c461166_g8
c328902_g1
c376831_g1
c468758_g3
c467507_g1
c411063_g1
c119464_g1
c462584_g1
c473549_g1
c435657_g3
c481339_g4
c449930_g1
c450808_g1
c423187_g3
c471586_g1
c380944_g1
c460400_g1
c471421_g1
c462107_g4
c425719_g1
c474257_g1
c477906_g3
c479859_g1
c623558_g1
c478572_g1
c474697_g1
c469477_g1
c479976_g2
c456024_g3
c405143_g1
c434945_g1
c445916_g1
c458842_g1
c452321_g1
c467837_g3
c476782_g3
c459083_g1
c445185_g2
c474490_g4
c456123_g2
c479460_g6
c420771_g1
c461983_g2
c78751_g1
c364612_g2
c473310_g5
c425337_g1
c455963_g2
c465143_g7
c296292_g1
c392578_g1
c476241_g1
c478566_g2
c468749_g2
c408664_g2
c1036592_g1
c409910_g1
c456270_g1
c412933_g1
c480175_g8
c467876_g1
c378868_g1
c414776_g1
c397442_g1
c472107_g1
c462171_g11
c78347_g1
c463102_g1
c377224_g1
c469890_g10
c436917_g1
c436506_g1
c472465_g2
c1196412_g1
c475622_g9
c478161_g1
c443189_g1
c466423_g4
c471458_g3
c74271_g1
c447996_g1
c464651_g2
c465190_g1
c471618_g12
c346343_g1
c455773_g1
c433717_g1
c433400_g1
c478311_g8
c479123_g1
c426598_g1
c459452_g1
c622203_g1
c479336_g3
c459798_g1
c472856_g3
c301241_g1
c461555_g1
c454722_g1
c448163_g1
c480228_g3
c478352_g2
c422449_g1
c470948_g2
c433058_g1
c148619_g1
c464200_g3
c338714_g1
c420787_g1
c467731_g6
c464465_g1
c283855_g1
c439495_g1
c366908_g1
c391207_g1
c477979_g9
c431539_g1
c447163_g2
c379437_g1
c473478_g1
c471198_g8
c476076_g3
c216941_g1
c368767_g1
c451622_g1
c477352_g1
c449168_g1
c472719_g17
c428749_g1
c41751_g1
c768924_g1
c470764_g14
c443545_g1
c472550_g3
c454251_g1
c445636_g1
c431379_g1
c459525_g1
c326832_g1
c472671_g6
c318439_g1
c382474_g1
c466422_g9
c480936_g1
c402165_g1
c418314_g1
c351305_g1
c433003_g3
c474900_g5
c466903_g1
c449470_g1
c470543_g3
c475865_g5
c465362_g2
c471021_g3
c459559_g1
c453601_g1
c481376_g1
c431947_g1
c797040_g1
c429812_g3
c478354_g1
c480299_g1
c466625_g4
c440398_g1
c444422_g1
c475627_g2
c435155_g1
c470453_g2
c479059_g7
c467797_g4
c405109_g1
c213354_g2
c157985_g1
c454018_g4
c458291_g1
c470713_g1
c448430_g1
c471750_g4
c446853_g1
c466244_g1
c466139_g1
c480789_g1
c403511_g1
c433661_g6
c474724_g1
c276393_g1
c466250_g6
c480727_g1
c395858_g1
c478207_g2
c406510_g1
c405748_g1
c452008_g1
c478627_g6
c479175_g2
c478730_g8
c474340_g2
c10711_g1
c472269_g2
c541418_g1
c466389_g1
c478747_g1
c457917_g1
c453189_g1
c456793_g4
c473915_g1
c464834_g1
c356496_g1
c421354_g1
c333816_g1
c469545_g6
c459327_g1
c426344_g1
c474628_g1
c475553_g1
c468535_g10
c474741_g6
c471071_g4
c475351_g1
c469470_g1
c451236_g1
c479439_g2
c478278_g1
c463415_g1
c392232_g2
c451798_g1
c382684_g1
c479240_g1
c466957_g1
c470765_g1
c481395_g3
c449869_g2
c430599_g2
c438545_g1
c457845_g2
c408595_g1
c471273_g5
c452377_g1
c433050_g1
c471313_g2
c459599_g1
c406888_g1
c459811_g1
c459160_g1
c456748_g1
c474263_g1
c475074_g7
c457329_g1
c478154_g3
c444930_g1
c466550_g4
c468973_g2
c468679_g1
c660553_g1
c470612_g1
c348656_g1
c472435_g1
c481228_g1
c459764_g1
c414589_g1
c464943_g5
c479615_g1
c305893_g1
c603214_g1
c455296_g1
c452050_g1
c457120_g5
c455418_g1
c442771_g3
c440531_g1
c451022_g1
c415585_g1
c314117_g1
c405320_g1
c442059_g1
c476863_g3
c388640_g1
c454434_g1
c432616_g1
c465503_g7
c480037_g5
c456058_g4
c454966_g7
c446678_g1
c476147_g3
c21380_g1
c395785_g2
c479287_g1
c342638_g1
c423304_g1
c470942_g1
c467623_g3
c479350_g3
c461750_g2
c153001_g1
c478585_g2
c432544_g1
c452260_g1
c472584_g3
c450956_g1
c479930_g3
c476975_g10
c465858_g4
c396112_g1
c476487_g6
c449935_g1
c465799_g1
c463252_g6
c471262_g1
c458583_g1
c478905_g1
c469967_g1
c428068_g1
c460497_g1
c315159_g1
c456110_g1
c450202_g1
c478697_g1
c409732_g1
c480527_g2
c412079_g1
c451434_g1
c446636_g1
c78059_g1
c442165_g1
c310227_g1
c430530_g1
c472796_g2
c425859_g1
c475773_g1
c335589_g1
c438118_g3
c306096_g1
c135234_g1
c472053_g3
c459545_g1
c446989_g1
c411169_g1
c478409_g1
c429325_g1
c432091_g1
c463937_g1
c477962_g1
c353155_g1
c330817_g1
c479698_g1
c437308_g1
c1067073_g1
c445546_g1
c468251_g1
c470795_g9
c463727_g1
c418889_g1
c461661_g2
c441959_g1
c439225_g2
c469468_g1
c471208_g1
c439852_g1
c402832_g1
c460945_g3
c442229_g1
c463834_g1
c481092_g1
c479252_g1
c480732_g5
c443357_g2
c469256_g1
c447291_g1
c460396_g12
c476339_g1
c476835_g2
c469875_g2
c453144_g1
c287523_g2
c433414_g2
c433031_g1
c447141_g1
c441659_g1
c463857_g3
c426244_g1
c413904_g1
c196358_g1
c453913_g1
c446579_g1
c472090_g1
c481312_g2
c465134_g2
c458882_g1
c468506_g4
c465047_g1
c478507_g1
c471694_g1
c423893_g1
c459551_g2
c468995_g1
c478334_g1
c447653_g3
c226629_g1
c473700_g1
c476553_g3
c416213_g1
c479268_g2
c435908_g1
c469081_g1
c448652_g1
c471757_g4
c471196_g2
c404966_g1
c465728_g1
c480592_g8
c461616_g1
c477702_g2
c480711_g2
c449408_g1
c425475_g1
c472586_g3
c468461_g2
c88166_g1
c464401_g2
c437608_g1
c454108_g1
c476999_g4
c444011_g1
c472063_g3
c473598_g1
c379966_g2
c478123_g2
c460188_g1
c468697_g5
c461325_g1
c465837_g1
c447778_g6
c467506_g1
c472999_g6
c467941_g2
c477051_g1
c466173_g1
c421820_g1
c463897_g1
c460962_g1
c433248_g2
c476814_g2
c274834_g1
c475030_g2
c212604_g1
c469748_g1
c406430_g1
c473921_g2
c473886_g7
c127978_g1
c478741_g2
c765725_g2
c438395_g1
c481139_g2
c464294_g3
c430119_g1
c453150_g1
c476733_g4
c432849_g1
c467570_g2
c473748_g6
c478928_g4
c414136_g1
c406312_g1
c472518_g3
c481298_g1
c481322_g1
c465400_g1
c437166_g2
c450460_g1
c479073_g5
c470239_g1
c465221_g3
c458030_g1
c450675_g1
c505913_g1
c479703_g1
c455687_g1
c477781_g6
c379043_g1
c78111_g1
c257704_g1
c448945_g2
c454770_g3
c472241_g6
c446117_g3
c372397_g1
c322797_g1
c426088_g1
c390724_g1
c470481_g2
c479758_g2
c420289_g1
c480423_g2
c469446_g8
c453651_g2
c466680_g1
c477673_g9
c346427_g2
c380724_g1
c471076_g1
c417471_g1
c473956_g3
c473817_g2
c1191457_g1
c477985_g2
c476556_g1
c440654_g2
c448572_g1
c464367_g1
c134198_g1
c345937_g1
c470526_g8
c481307_g2
c349648_g1
c437761_g1
c417328_g1
c449093_g1
c420706_g1
c468263_g1
c465044_g4
c470965_g12
c405531_g2
c456115_g1
c476569_g5
c462484_g3
c394432_g1
c247300_g1
c476769_g3
c446836_g1
c470549_g1
c463374_g1
c352202_g1
c449255_g4
c473981_g5
c480806_g1
c463698_g6
c481324_g1
c466496_g2
c461712_g3
c452368_g1
c457744_g2
c409852_g1
c465589_g1
c445991_g1
c406899_g1
c459384_g2
c89064_g1
c445423_g1
c471388_g4
c445273_g1
c428221_g1
c480597_g1
c408453_g1
c470627_g1
c455474_g1
c478978_g1
c475106_g1
c451477_g7
c456765_g1
c464963_g1
c472369_g4
c474087_g10
c461625_g3
c475225_g1
c358445_g1
c470766_g1
c473163_g1
c395692_g1
c470634_g1
c215814_g1
c472718_g2
c480621_g2
c238916_g1
c457625_g1
c420018_g1
c467255_g1
c478041_g5
c448942_g1
c41015_g1
c463343_g1
c453848_g1
c48543_g1
c427239_g1
c479374_g3
c467995_g2
c350416_g1
c464036_g6
c440060_g1
c453019_g2
c453800_g1
c478260_g7
c466539_g1
c427718_g2
c461385_g1
c810891_g1
c459731_g1
c470102_g12
c461722_g1
c425770_g1
c459264_g1
c435391_g1
c475355_g13
c474717_g3
c478486_g1
c480264_g3
c477376_g1
c481120_g1
c468542_g2
c408653_g2
c442313_g1
c420474_g2
c62971_g1
c452654_g1
c461520_g1
c424311_g1
c462502_g1
c147304_g1
c450534_g2
c291738_g1
c410358_g1
c473613_g3
c459736_g1
c1077497_g1
c469623_g2
c426995_g1
c474522_g1
c470635_g1
c474615_g3
c476515_g7
c427755_g1
c423394_g1
c233534_g1
c467971_g1
c479447_g1
c472794_g1
c480179_g2
c469216_g1
c528449_g1
c461624_g1
c474730_g2
c428339_g6
c411465_g1
c470212_g1
c422176_g2
c407640_g2
c429196_g1
c409211_g1
c463693_g1
c461954_g2
c422220_g2
c431837_g6
c439184_g1
c481237_g2
c473982_g1
c365359_g1
c475619_g1
c394639_g1
c464889_g1
c418054_g1
c433903_g1
c457319_g3
c479602_g3
c472124_g1
c480812_g2
c478957_g1
c455534_g1
c319564_g1
c308462_g1
c477353_g3
c472990_g10
c471450_g6
c475528_g1
c472324_g2
c481287_g2
c196903_g2
c421457_g2
c440545_g2
c477836_g3
c468596_g4
c456322_g10
c466066_g21
c469117_g12
c479587_g10
c466335_g4
c474207_g1
c431878_g1
c411385_g1
c473157_g1
c481138_g1
c410391_g1
c458873_g3
c391536_g1
c465102_g1
c478987_g1
c466804_g2
c423751_g1
c469758_g5
c194098_g1
c479484_g4
c256050_g1
c429788_g1
c468560_g1
c418909_g1
c459197_g3
c125277_g1
c437806_g1
c438603_g1
c476924_g2
c473086_g2
c453348_g1
c378676_g1
c313849_g1
c464491_g1
c471987_g2
c407461_g1
c466460_g1
c479207_g2
c464277_g8
c316568_g1
c406958_g1
c466642_g4
c478158_g13
c479715_g2
c392543_g1
c372088_g1
c459043_g1
c478922_g2
c323305_g1
c461201_g3
c512707_g1
c4607_g1
c411661_g1
c455104_g3
c340498_g1
c478018_g2
c475857_g1
c147334_g1
c441035_g1
c475850_g4
c74181_g1
c398334_g1
c477655_g1
c435287_g1
c437501_g2
c481038_g4
c416299_g1
c446960_g2
c447672_g1
c471213_g4
c344689_g1
c798673_g1
c477751_g4
c476577_g1
c444585_g1
c420163_g1
c426630_g1
c258357_g1
c438422_g2
c462650_g1
c479875_g2
c438377_g1
c474297_g3
c473501_g5
c434031_g1
c478233_g1
c426937_g1
c351753_g2
c471269_g4
c468467_g2
c472896_g1
c449873_g2
c257081_g1
c452460_g1
c438095_g1
c466880_g12
c457760_g1
c462006_g1
c477825_g3
c481164_g1
c341241_g1
c934244_g1
c472899_g3
c82886_g1
c1007486_g1
c767656_g1
c452694_g2
c446099_g1
c299641_g1
c359663_g1
c472395_g3
c478133_g2
c381448_g1
c379402_g1
c481392_g1
c476520_g8
c467794_g3
c474237_g15
c476093_g2
c467117_g3
c454098_g2
c477674_g1
c459012_g4
c457400_g1
c416067_g1
c417372_g1
c403527_g2
c448051_g2
c685551_g1
c480464_g3
c476838_g15
c388483_g1
c435782_g1
c470694_g2
c477624_g1
c464788_g1
c473313_g1
c52462_g1
c5938_g1
c459515_g1
c462387_g1
c477316_g11
c475836_g5
c466110_g1
c473724_g4
c476399_g8
c441825_g1
c472422_g3
c313886_g1
c454625_g7
c466784_g10
c478058_g6
c441298_g2
c447169_g2
c480073_g1
c1189464_g1
c478464_g2
c445290_g1
c477064_g3
c470463_g3
c477055_g2
c466033_g2
c479869_g2
c449076_g1
c456865_g3
c468384_g8
c463924_g6
c417208_g2
c461593_g1
c385136_g1
c454550_g1
c221191_g1
c468145_g7
c462713_g3
c476448_g2
c411747_g1
c465230_g6
c473129_g1
c467959_g5
c465127_g3
c476137_g1
c462500_g2
c413755_g1
c387783_g1
c472424_g2
c469822_g5
c327165_g2
c468705_g1
c382126_g1
c430758_g1
c426439_g3
c450604_g1
c442623_g1
c458449_g2
c470735_g6
c444435_g1
c462936_g1
c369770_g1
c443416_g1
c378937_g1
c456189_g4
c443869_g1
c442020_g1
c407389_g1
c472164_g1
c462876_g1
c436802_g1
c370491_g1
c466725_g11
c477601_g9
c480087_g1
c446749_g1
c368201_g1
c474919_g9
c467271_g10
c495851_g1
c466812_g1
c449425_g1
c481072_g1
c1063281_g1
c985784_g1
c460585_g1
c377384_g1
c441354_g2
c399189_g2
c440258_g1
c470786_g1
c141953_g1
c92669_g1
c283131_g2
c469491_g1
c427836_g1
c470896_g1
c460941_g1
c445615_g2
c477924_g1
c469150_g14
c472804_g7
c479043_g9
c475313_g3
c447472_g2
c472503_g2
c464559_g1
c472630_g1
c436373_g1
c449976_g1
c292837_g1
c461003_g2
c376499_g1
c381180_g1
c465736_g1
c421571_g1
c424392_g1
c452016_g2
c480675_g1
c167340_g1
c454514_g1
c40943_g1
c477519_g5
c447656_g1
c444494_g2
c445979_g2
c459948_g1
c463493_g1
c470069_g1
c450502_g1
c477566_g7
c421487_g2
c264687_g1
c421478_g1
c433660_g1
c462565_g8
c446869_g1
c468454_g1
c428192_g1
c467093_g1
c481196_g2
c433080_g1
c90412_g1
c463627_g2
c476490_g2
c920623_g1
c456641_g1
c394611_g1
c460354_g1
c1231921_g1
c473979_g2
c447752_g2
c457021_g4
c372265_g1
c423258_g1
c416502_g1
c471338_g1
c481259_g1
c474214_g2
c471468_g3
c465718_g3
c474551_g1
c466542_g1
c471047_g2
c409976_g1
c390769_g1
c479684_g1
c477636_g1
c477704_g4
c479634_g3
c477013_g3
c445307_g1
c463618_g3
c447003_g1
c478587_g1
c470534_g2
c427588_g1
c438079_g1
c471026_g1
c371491_g1
c452668_g2
c1062626_g1
c478793_g1
c417685_g1
c434143_g1
c468062_g2
c470731_g1
c447721_g1
c478692_g5
c470858_g1
c349069_g1
c465025_g4
c461598_g2
c308673_g1
c443185_g1
c477530_g4
c448352_g1
c477784_g3
c480642_g5
c457374_g1
c441007_g2
c476256_g3
c300850_g1
c481162_g4
c441245_g1
c475390_g3
c410411_g1
c420133_g1
c478912_g4
c305789_g1
c420985_g4
c474793_g4
c469972_g1
c368116_g1
c473431_g1
c467454_g2
c401936_g1
c463779_g1
c466908_g2
c427152_g1
c457355_g1
c394645_g1
c452511_g1
c436550_g1
c468635_g1
c460924_g1
c466165_g1
c187471_g1
c434395_g1
c464924_g1
c481339_g1
c426312_g1
c469892_g13
c463575_g10
c437844_g2
c475400_g2
c326267_g2
c447049_g1
c456278_g1
c458976_g1
c479953_g1
c449685_g1
c461182_g1
c480643_g2
c480797_g3
c471143_g3
c477369_g9
c445921_g1
c472584_g1
c461670_g2
c328862_g1
c443523_g1
c462485_g3
c441126_g2
c198886_g1
c425156_g2
c474559_g2
c474373_g1
c422535_g2
c472494_g3
c400397_g1
c40801_g1
c472350_g5
c419284_g4
c411055_g1
c418205_g1
c330263_g1
c473575_g8
c469102_g1
c459448_g1
c475597_g8
c472808_g1
c481270_g1
c461067_g1
c450908_g1
c471052_g1
c471728_g6
c445085_g1
c420563_g1
c462914_g1
c441095_g1
c392885_g2
c465350_g2
c479404_g2
c474753_g2
c208448_g1
c471035_g3
c342808_g1
c461680_g3
c470751_g4
c421891_g1
c344815_g1
c477566_g5
c454579_g1
c463127_g2
c478827_g4
c476916_g3
c368561_g1
c629729_g1
c301547_g1
c449347_g1
c464670_g1
c469058_g1
c411512_g2
c459546_g2
c384547_g1
c455143_g1
c450405_g1
c480915_g1
c407339_g1
c442754_g1
c436999_g1
c464903_g4
c461181_g1
c439023_g2
c437316_g2
c476866_g2
c468121_g1
c447424_g1
c427443_g2
c476155_g4
c451664_g1
c475656_g3
c398575_g1
c466319_g1
c279073_g1
c424648_g1
c467211_g4
c478149_g4
c455139_g2
c465638_g4
c471360_g1
c452672_g1
c464011_g4
c460759_g1
c310497_g1
c471679_g1
c441974_g1
c474350_g5
c464940_g1
c475471_g8
c622334_g1
c476708_g3
c387666_g1
c472964_g1
c473061_g1
c450320_g2
c329212_g2
c481351_g4
c475845_g2
c475887_g2
c467377_g1
c417653_g1
c466944_g4
c473799_g1
c471642_g9
c303935_g1
c386485_g1
c440452_g2
c472177_g2
c1238746_g1
c321166_g1
c478591_g4
c438246_g1
c419863_g1
c467445_g1
c473585_g3
c480815_g1
c466636_g2
c454075_g2
c462468_g1
c464024_g1
c477923_g1
c371438_g2
c465226_g1
c427521_g1
c456498_g1
c444771_g1
c472633_g1
c351161_g1
c473223_g1
c475741_g1
c426532_g1
c325543_g1
c367014_g1
c452728_g1
c480614_g7
c327428_g1
c398188_g2
c459241_g1
c438031_g1
c480166_g1
c463419_g1
c473348_g5
c464816_g1
c452840_g2
c474867_g1
c436644_g1
c324829_g1
c470602_g8
c469117_g8
c465547_g4
c105608_g1
c438643_g1
c480488_g8
c460881_g2
c450546_g1
c387217_g1
c457537_g5
c444362_g2
c466400_g1
c477454_g9
c471521_g3
c479538_g1
c460492_g3
c466284_g7
c248725_g1
c445006_g1
c465204_g1
c462165_g3
c438210_g1
c476473_g5
c326586_g1
c479357_g4
c465284_g8
c336212_g1
c477245_g2
c445943_g1
c446891_g1
c465163_g3
c477433_g1
c466392_g1
c443060_g1
c453534_g1
c10219_g1
c464537_g2
c372800_g1
c481309_g2
c470061_g1
c466731_g7
c1224996_g1
c480536_g3
c333046_g1
c480293_g9
c441689_g1
c478906_g1
c472750_g1
c404369_g1
c425260_g1
c454737_g1
c471818_g3
c443653_g1
c455550_g1
c374816_g1
c453718_g1
c445478_g1
c459135_g1
c1050372_g1
c477590_g1
c476160_g3
c480823_g1
c463132_g1
c420443_g1
c481086_g1
c460478_g4
c451591_g1
c478411_g3
c443042_g6
c69102_g1
c464544_g1
c475899_g1
c250328_g1
c475314_g15
c424652_g1
c472768_g1
c313247_g1
c477462_g5
c454381_g2
c413984_g1
c368431_g1
c474808_g1
c474091_g1
c453288_g4
c474265_g12
c475916_g8
c437331_g1
c372519_g1
c339459_g1
c472556_g2
c467410_g1
c462338_g2
c473861_g22
c455919_g1
c373682_g2
c471127_g1
c478801_g2
c451257_g1
c458505_g3
c476282_g12
c475688_g5
c426015_g2
c433375_g1
c480187_g5
c379956_g1
c424978_g1
c458290_g2
c477531_g3
c425782_g1
c474745_g4
c425563_g1
c411926_g1
c469567_g7
c274673_g1
c418939_g1
c480058_g2
c457481_g1
c433817_g1
c476998_g1
c476111_g1
c478199_g2
c459211_g2
c456145_g1
c473924_g1
c480715_g1
c922108_g1
c469776_g1
c452634_g1
c479561_g7
c458208_g1
c445718_g1
c71902_g1
c435225_g1
c147196_g1
c458488_g1
c434210_g1
c467962_g2
c424607_g3
c472594_g4
c430834_g4
c452691_g1
c476369_g4
c479866_g5
c472250_g1
c423355_g1
c449129_g1
c434535_g1
c477177_g3
c910918_g1
c457234_g1
c453028_g2
c462217_g4
c397788_g2
c365325_g1
c480541_g1
c424822_g1
c446460_g2
c475154_g1
c475572_g1
c262519_g1
c453353_g1
c461755_g1
c361992_g1
c450366_g1
c440940_g1
c443734_g1
c464451_g2
c353451_g1
c907774_g1
c469766_g1
c469058_g4
c472947_g1
c480333_g2
c433861_g1
c459891_g1
c434040_g1
c474631_g5
c383778_g1
c288953_g1
c465711_g5
c481081_g5
c431335_g1
c478684_g1
c447700_g1
c458234_g1
c458089_g4
c419866_g1
c460697_g4
c448319_g1
c437418_g1
c436744_g1
c414740_g1
c461349_g1
c429344_g1
c478162_g2
c429638_g1
c385784_g1
c474829_g2
c429160_g2
c401244_g1
c472193_g1
c472927_g1
c467433_g1
c469178_g6
c444408_g1
c478733_g2
c419934_g1
c473055_g1
c453854_g1
c479606_g5
c478547_g3
c444590_g1
c446846_g2
c379049_g1
c349935_g1
c464229_g4
c450103_g1
c479562_g1
c441733_g1
c435903_g1
c420331_g1
c475876_g1
c437459_g1
c454656_g1
c465832_g1
c427347_g2
c478053_g1
c152765_g1
c446085_g1
c305632_g1
c457131_g1
c471654_g1
c472259_g7
c454906_g1
c1189681_g1
c474580_g1
c462663_g2
c406079_g1
c443769_g1
c456127_g3
c481292_g2
c1246711_g1
c213191_g1
c441160_g2
c439215_g1
c1049768_g1
c1060838_g1
c463978_g1
c481328_g5
c477161_g4
c457138_g9
c467716_g2
c144623_g1
c467506_g4
c469363_g1
c478644_g1
c208435_g1
c422370_g1
c472825_g2
c353464_g1
c468304_g3
c480449_g3
c424507_g1
c467023_g1
c82735_g1
c475172_g1
c431989_g2
c421929_g1
c282539_g1
c432961_g1
c463462_g1
c459017_g1
c209509_g1
c442756_g1
c410758_g1
c455429_g1
c467647_g1
c405789_g1
c478311_g7
c388895_g1
c458267_g1
c431671_g1
c479397_g4
c468165_g1
c475571_g2
c904898_g1
c364526_g1
c467105_g8
c470780_g1
c469336_g1
c447850_g1
c446502_g1
c479739_g2
c472502_g5
c1060347_g1
c436006_g1
c472832_g1
c477191_g1
c781847_g1
c456532_g1
c468764_g3
c433331_g1
c478256_g5
c464938_g4
c349266_g1
c476950_g4
c478995_g13
c465902_g8
c472776_g2
c455495_g2
c419587_g4
c405605_g2
c349922_g1
c94910_g1
c413317_g1
c452597_g5
c403969_g1
c479245_g3
c477845_g7
c470489_g1
c273197_g3
c452236_g5
c478854_g1
c456205_g2
c470821_g1
c473606_g5
c470584_g1
c419907_g1
c478573_g1
c464928_g1
c459310_g1
c431113_g1
c460563_g1
c444576_g1
c456751_g1
c447062_g1
c469840_g3
c405514_g2
c411913_g1
c478374_g5
c474002_g4
c434589_g1
c288519_g1
c468356_g2
c466779_g5
c462135_g1
c458311_g1
c476291_g9
c465009_g2
c417750_g1
c442660_g1
c463391_g4
c470373_g5
c442662_g1
c461240_g1
c330902_g1
c474699_g10
c474848_g2
c375797_g1
c460374_g1
c475521_g10
c460161_g1
c366455_g1
c434188_g1
c477427_g2
c436626_g1
c476825_g1
c468753_g3
c463689_g5
c479476_g2
c483291_g1
c475979_g3
c1058614_g1
c479722_g1
c469589_g1
c459036_g1
c353747_g1
c38790_g1
c436142_g1
c481089_g9
c452561_g1
c466731_g2
c468735_g1
c465897_g6
c451379_g2
c479313_g5
c276678_g1
c465088_g1
c419369_g2
c477502_g2
c408235_g1
c479178_g2
c480787_g2
c466384_g1
c1069456_g1
c439592_g2
c464299_g3
c472872_g2
c478263_g5
c468088_g4
c479896_g6
c476892_g11
c453425_g3
c470188_g1
c330655_g1
c463383_g1
c480869_g2
c428135_g1
c468164_g1
c417062_g1
c388307_g1
c469103_g5
c477889_g6
c464420_g4
c478588_g6
c480883_g1
c444417_g1
c473958_g1
c479305_g1
c474742_g4
c765262_g1
c449007_g1
c403216_g1
c434662_g1
c474819_g1
c475054_g3
c478385_g5
c480114_g2
c434803_g2
c458858_g1
c479553_g1
c337216_g1
c461995_g1
c439173_g1
c459413_g7
c472831_g15
c467817_g2
c478213_g1
c477479_g1
c421572_g1
c467926_g3
c405958_g1
c281014_g1
c473254_g3
c481903_g1
c440371_g1
c470439_g1
c464087_g1
c384138_g1
c479344_g12
c479308_g3
c447997_g1
c431314_g4
c476717_g17
c462909_g2
c479419_g4
c475263_g1
c411426_g3
c369623_g2
c404975_g1
c462276_g1
c452851_g2
c403713_g1
c464195_g5
c348398_g3
c454581_g5
c471965_g2
c454979_g2
c470680_g1
c477663_g4
c454294_g2
c452368_g3
c472825_g1
c470453_g1
c478360_g1
c462116_g1
c480045_g2
c447568_g1
c460541_g2
c301319_g1
c219431_g2
c480036_g3
c445834_g1
c478497_g2
c473571_g2
c471133_g1
c420899_g1
c469053_g1
c474164_g1
c405780_g1
c477007_g2
c461357_g1
c435572_g1
c398947_g1
c413378_g1
c410986_g1
c622557_g1
c473946_g1
c259045_g1
c474185_g10
c472923_g1
c468989_g1
c402872_g1
c452437_g2
c481070_g5
c470111_g1
c467837_g2
c474973_g2
c476313_g1
c473172_g9
c470473_g20
c465698_g4
c453371_g1
c391795_g1
c472949_g2
c466632_g2
c457463_g1
c477732_g1
c469261_g1
c309617_g1
c328736_g1
c479795_g1
c402593_g1
c476893_g5
c479589_g4
c475650_g14
c420386_g1
c472838_g2
c471731_g14
c481201_g2
c456315_g3
c472989_g1
c478648_g5
c469091_g3
c470235_g1
c405971_g2
c362590_g1
c472581_g3
c469506_g4
c1188965_g1
c409966_g1
c206444_g1
c479289_g4
c469102_g3
c420578_g1
c475420_g1
c415272_g1
c478910_g3
c452434_g1
c458671_g2
c464697_g2
c449034_g1
c94670_g1
c435550_g1
c472130_g2
c405432_g1
c405514_g1
c471506_g2
c474631_g10
c20672_g1
c454564_g2
c417422_g1
c463278_g1
c768946_g1
c36082_g1
c446499_g1
c467538_g5
c477657_g2
c461196_g2
c473773_g1
c382956_g1
c477451_g1
c462396_g1
c467123_g1
c696466_g1
c478479_g1
c478503_g3
c409030_g1
c467129_g6
c415407_g1
c439002_g2
c94091_g1
c468577_g2
c477355_g2
c460489_g1
c478260_g2
c463412_g1
c479310_g8
c428542_g1
c464430_g1
c423171_g1
c473291_g9
c457401_g1
c450572_g1
c469564_g4
c458690_g1
c480735_g1
c440827_g1
c474609_g1
c421480_g1
c458248_g1
c468676_g18
c369416_g1
c780116_g1
c463529_g1
c447076_g1
c424516_g1
c324875_g1
c462808_g3
c469270_g2
c4503_g2
c471194_g1
c373797_g1
c430804_g1
c424874_g1
c480509_g4
c478964_g1
c212585_g1
c476480_g5
c793075_g1
c375931_g1
c472803_g1
c476260_g5
c447996_g2
c478989_g3
c466577_g5
c629490_g1
c475528_g2
c429284_g1
c478739_g3
c472538_g2
c145580_g1
c426144_g1
c401727_g1
c384614_g1
c390357_g1
c402566_g1
c471929_g5
c477567_g1
c476878_g1
c455724_g2
c35392_g1
c207465_g2
c473475_g1
c475830_g5
c445184_g1
c1190227_g1
c472640_g1
c426909_g2
c477442_g1
c286761_g1
c1062886_g1
c368253_g1
c271729_g1
c419893_g4
c473833_g1
c547660_g1
c461729_g2
c462105_g1
c454210_g1
c467137_g1
c459035_g1
c478820_g3
c473832_g1
c467466_g1
c281740_g2
c473761_g10
c468137_g4
c478563_g3
c470241_g1
c407692_g1
c384872_g1
c477744_g1
c693203_g1
c472752_g6
c477401_g1
c479603_g2
c472322_g2
c330270_g1
c462100_g3
c470859_g1
c444145_g2
c477519_g4
c192761_g1
c466567_g1
c453098_g1
c403680_g1
c216368_g1
c478166_g1
c478781_g1
c471369_g1
c472656_g8
c471098_g3
c474577_g5
c478961_g4
c464339_g5
c390243_g1
c470001_g11
c444933_g2
c453011_g1
c460065_g3
c417751_g1
c477190_g1
c476599_g9
c474810_g13
c460940_g1
c457927_g2
c452510_g1
c436886_g1
c478532_g1
c374354_g1
c478608_g2
c456183_g1
c432565_g2
c74869_g1
c469652_g2
c479215_g1
c463147_g1
c460913_g1
c346838_g1
c474533_g1
c476609_g3
c439149_g5
c479574_g2
c384378_g1
c410285_g1
c477444_g4
c472172_g4
c466243_g1
c363743_g1
c15713_g1
c470159_g9
c465364_g1
c468805_g16
c438172_g2
c421533_g1
c76524_g1
c465024_g1
c481318_g6
c451624_g3
c476770_g1
c415553_g3
c410632_g1
c468015_g7
c479579_g1
c372548_g2
c481066_g5
c461276_g1
c460158_g1
c480171_g4
c467538_g6
c470921_g1
c428360_g1
c451421_g1
c459127_g1
c468385_g1
c473064_g1
c929829_g1
c458404_g1
c473188_g12
c473910_g2
c411180_g1
c466058_g5
c476226_g2
c402309_g1
c471054_g1
c458027_g2
c472848_g1
c464769_g1
c470166_g7
c475004_g1
c471571_g1
c430901_g1
c341557_g1
c457437_g2
c214267_g1
c1047990_g1
c464475_g1
c474967_g3
c449292_g1
c480612_g1
c463722_g1
c479244_g6
c367233_g1
c453003_g1
c1317181_g1
c476354_g2
c435757_g1
c475223_g2
c63266_g1
c48170_g1
c405284_g2
c474309_g3
c438406_g1
c476282_g3
c437482_g2
c438447_g1
c464133_g1
c389517_g2
c479326_g1
c456506_g1
c461492_g1
c468396_g3
c465343_g1
c147013_g1
c479292_g8
c480580_g2
c437349_g2
c480865_g3
c477880_g1
c476031_g11
c460740_g3
c472752_g1
c463189_g5
c403357_g1
c307022_g1
c473716_g2
c422281_g1
c440359_g2
c472814_g4
c467399_g3
c462022_g2
c468091_g1
c441471_g2
c436038_g1
c465258_g2
c463869_g1
c483202_g1
c473776_g2
c433878_g1
c480749_g5
c473207_g14
c472541_g1
c458418_g1
c472355_g1
c465440_g5
c402861_g1
c467742_g1
c473554_g1
c472526_g1
c382448_g1
c472451_g2
c453674_g1
c451109_g1
c331171_g1
c448966_g1
c432213_g1
c480873_g3
c472321_g5
c469267_g2
c465019_g1
c282017_g1
c406014_g1
c464108_g2
c480180_g1
c465753_g2
c454695_g1
c473825_g2
c464339_g4
c412681_g2
c474848_g1
c306951_g1
c477102_g2
c302083_g1
c461078_g2
c4650_g1
c474990_g1
c450877_g1
c468994_g1
c426031_g1
c316089_g1
c466992_g1
c479594_g1
c470965_g8
c369605_g1
c479941_g1
c478760_g3
c471584_g3
c440693_g2
c449310_g1
c479620_g7
c418435_g1
c469596_g1
c470679_g2
c473407_g1
c468002_g1
c428489_g2
c461318_g1
c462097_g2
c465463_g2
c475665_g2
c477571_g1
c480966_g3
c425101_g3
c475623_g3
c470346_g2
c80469_g1
c470866_g1
c13476_g1
c470559_g3
c468039_g1
c455236_g1
c298761_g1
c479008_g5
c473258_g1
c439325_g1
c478413_g2
c462037_g1
c463151_g1
c476366_g2
c458555_g2
c216997_g2
c447239_g2
c411433_g2
c479797_g7
c430253_g1
c435611_g1
c466831_g1
c472417_g1
c355869_g1
c455011_g1
c476952_g1
c404106_g2
c470302_g1
c453604_g2
c480405_g1
c454947_g2
c277992_g1
c477368_g2
c479586_g2
c468605_g1
c477480_g1
c444320_g1
c460230_g3
c477005_g2
c336800_g1
c469626_g2
c448292_g2
c475564_g1
c339263_g1
c267213_g1
c463790_g11
c448125_g2
c414988_g2
c450139_g1
c454645_g2
c478828_g8
c335022_g1
c279077_g1
c420239_g1
c444721_g1
c477449_g1
c474233_g2
c466988_g3
c430421_g1
c475337_g2
c444758_g1
c466462_g1
c477780_g1
c480498_g3
c477406_g3
c472806_g4
c455899_g1
c474710_g6
c460357_g1
c475744_g8
c473380_g2
c451816_g8
c459880_g3
c472943_g1
c449141_g1
c465834_g2
c409745_g1
c381067_g2
c441762_g1
c365754_g1
c389895_g1
c271339_g1
c82800_g1
c462051_g2
c622917_g1
c382459_g1
c443359_g1
c463908_g4
c60207_g1
c477474_g3
c446842_g1
c476162_g6
c467493_g1
c478439_g4
c445717_g1
c368784_g1
c471045_g4
c465913_g1
c457767_g1
c477699_g1
c479564_g1
c477960_g1
c474824_g1
c403649_g1
c468457_g5
c475700_g1
c424162_g1
c477686_g3
c475460_g1
c459434_g1
c381206_g1
c329140_g1
c473264_g1
c449722_g1
c478646_g1
c479836_g4
c438690_g1
c455809_g1
c475193_g7
c476734_g1
c442804_g1
c450015_g1
c444879_g2
c464660_g2
c404432_g1
c476112_g1
c456622_g1
c463630_g1
c469892_g7
c444770_g1
c481239_g5
c364866_g1
c461424_g3
c474755_g1
c958108_g1
c476897_g1
c470115_g1
c466684_g3
c476805_g3
c478530_g1
c462632_g3
c468145_g1
c473135_g5
c461964_g1
c454994_g5
c440125_g1
c440073_g1
c450801_g2
c367205_g1
c472996_g18
c476386_g7
c464272_g1
c336534_g1
c429085_g1
c480070_g1
c467915_g2
c456438_g1
c300687_g1
c479626_g4
c402039_g1
c414710_g1
c477284_g2
c423865_g1
c445617_g2
c441507_g1
c434592_g2
c473800_g3
c477674_g3
c473203_g2
c464199_g2
c404864_g1
c470405_g1
c409713_g1
c476185_g1
c468252_g1
c454959_g1
c476538_g14
c477829_g7
c458615_g2
c460065_g1
c479180_g10
c475924_g1
c472894_g1
c455427_g4
c479186_g2
c462528_g1
c471120_g1
c416865_g1
c435789_g1
c461871_g1
c471843_g12
c433535_g3
c365504_g1
c465195_g1
c456306_g2
c410545_g1
c453077_g2
c89829_g1
c206976_g1
c946762_g1
c475672_g1
c469654_g4
c480434_g4
c435250_g1
c443666_g1
c458767_g3
c470222_g6
c478353_g1
c463322_g1
c339448_g1
c385139_g1
c475926_g4
c448737_g3
c440788_g1
c474872_g7
c444888_g1
c467812_g1
c470582_g1
c421013_g1
c480689_g1
c294248_g2
c473843_g2
c468440_g1
c473459_g3
c466588_g6
c467707_g7
c469299_g3
c457952_g1
c143927_g1
c383094_g1
c480865_g6
c442896_g1
c13784_g1
c464269_g1
c467221_g1
c38546_g1
c451134_g1
c463810_g2
c478923_g1
c455649_g2
c460714_g3
c454940_g2
c475834_g1
c1204898_g1
c327749_g1
c468697_g7
c478313_g2
c476753_g12
c480099_g1
c462208_g1
c437286_g2
c442232_g1
c468154_g1
c442581_g1
c406607_g1
c443443_g1
c443006_g4
c470052_g3
c452138_g1
c478911_g8
c452927_g2
c469525_g1
c478746_g1
c466624_g3
c455705_g1
c445174_g2
c186425_g1
c455876_g6
c474691_g2
c456065_g1
c348141_g2
c422492_g1
c446572_g1
c473418_g10
c459116_g1
c457312_g4
c460697_g3
c478654_g13
c376418_g2
c462872_g2
c457886_g1
c433431_g1
c380211_g1
c441480_g1
c479942_g2
c478577_g4
c475035_g2
c385858_g2
c79831_g1
c476350_g9
c461637_g11
c438235_g1
c479297_g1
c449297_g1
c474239_g1
c458130_g1
c458269_g1
c469406_g2
c464861_g1
c475298_g5
c473276_g3
c473000_g1
c478203_g10
c372134_g1
c481346_g1
c454372_g1
c436087_g2
c468198_g1
c475703_g3
c459360_g2
c474917_g2
c448294_g1
c459520_g1
c465143_g3
c473319_g1
c450622_g2
c439612_g1
c458879_g1
c478152_g1
c451459_g1
c430218_g1
c351362_g1
c274488_g1
c478580_g1
c469110_g1
c478017_g5
c466313_g2
c471158_g1
c395177_g1
c456035_g1
c442737_g1
c473916_g2
c405615_g1
c355448_g1
c470321_g7
c80925_g1
c472547_g2
c479868_g5
c439943_g1
c470516_g1
c475467_g1
c474710_g1
c419284_g2
c405512_g3
c436011_g2
c466822_g2
c466714_g3
c332298_g1
c473405_g7
c438572_g1
c378797_g1
c351680_g1
c463685_g2
c478055_g5
c466541_g1
c460718_g2
c472282_g1
c460895_g3
c444801_g2
c449528_g1
c466763_g1
c327859_g2
c468534_g9
c368344_g3
c446425_g1
c466414_g1
c435254_g1
c393156_g1
c480186_g3
c455299_g4
c467652_g1
c474460_g4
c473959_g8
c454565_g1
c472876_g1
c444894_g2
c470801_g1
c420405_g1
c467976_g1
c459902_g2
c456596_g6
c77676_g1
c476439_g1
c480011_g3
c443719_g2
c432335_g1
c479900_g2
c464277_g6
c408852_g1
c470608_g1
c468956_g1
c426010_g1
c453912_g1
c468971_g2
c463503_g1
c478983_g2
c441013_g1
c420785_g2
c455674_g1
c449272_g2
c470105_g7
c471913_g2
c436394_g1
c472953_g4
c471427_g2
c446658_g3
c474667_g1
c471417_g4
c420231_g1
c450373_g1
c476267_g2
c466724_g2
c457149_g1
c325336_g1
c462000_g1
c214385_g1
c146651_g1
c471884_g5
c210819_g1
c463333_g1
c305136_g1
c370415_g1
c460433_g1
c479104_g1
c477050_g2
c478114_g2
c460260_g1
c798760_g1
c467602_g2
c463875_g4
c15973_g1
c478841_g1
c469512_g1
c470222_g7
c466007_g2
c803042_g1
c453161_g1
c476216_g4
c11713_g1
c469694_g1
c464106_g2
c436528_g1
c447823_g1
c431818_g1
c469820_g13
c452151_g2
c428614_g1
c466066_g9
c481265_g1
c463262_g1
c462836_g1
c453607_g2
c423478_g1
c434700_g1
c481329_g1
c469892_g1
c465058_g1
c452663_g1
c427805_g3
c405752_g1
c466887_g2
c452535_g1
c440203_g1
c475950_g11
c141300_g1
c406052_g1
c473791_g1
c459882_g2
c473611_g1
c452646_g2
c439037_g1
c480858_g2
c435974_g1
c443063_g2
c461441_g1
c393852_g1
c454333_g1
c479334_g4
c471150_g7
c634976_g1
c477674_g4
c467679_g1
c1202088_g1
c288841_g1
c442024_g1
c381172_g1
c472029_g2
c691593_g1
c476812_g1
c480296_g1
c416381_g1
c787276_g1
c475790_g3
c440942_g1
c379693_g1
c460936_g2
c465085_g2
c454410_g2
c396271_g1
c479554_g4
c466973_g13
c478912_g3
c441098_g2
c457661_g3
c465208_g3
c469280_g1
c480555_g4
c478896_g2
c467031_g3
c124455_g1
c467420_g2
c346109_g1
c418681_g1
c436602_g1
c470038_g1
c450101_g2
c477918_g8
c423498_g1
c466282_g1
c132288_g1
c378863_g1
c460449_g3
c471171_g2
c379164_g1
c404474_g1
c479099_g3
c479233_g1
c446751_g2
c401171_g1
c476416_g3
c366296_g2
c334498_g1
c450978_g1
c913985_g1
c473514_g1
c479405_g3
c439233_g2
c453349_g1
c448014_g1
c283364_g1
c477954_g1
c404517_g1
c467660_g3
c474741_g11
c367204_g1
c458445_g1
c386391_g1
c421678_g1
c454850_g1
c448376_g1
c409292_g1
c370489_g1
c413599_g1
c475061_g2
c450054_g1
c377120_g1
c479509_g3
c479319_g2
c478713_g3
c467389_g4
c478439_g2
c480218_g1
c466707_g16
c477181_g3
c474087_g5
c471431_g1
c477609_g5
c468711_g7
c64444_g1
c474766_g4
c376434_g1
c470270_g6
c478217_g1
c391409_g2
c434482_g1
c433951_g1
c475937_g2
c448930_g1
c480437_g7
c465408_g1
c456330_g1
c141789_g1
c476667_g3
c478731_g1
c431739_g1
c405927_g1
c6838_g1
c478340_g2
c471740_g4
c458890_g1
c425691_g1
c469906_g1
c471935_g5
c438959_g1
c478140_g1
c481333_g1
c440795_g1
c471154_g13
c427265_g1
c471270_g3
c334114_g1
c475884_g2
c471606_g3
c470183_g2
c410242_g1
c406250_g3
c479426_g14
c440414_g1
c472628_g2
c308170_g1
c460157_g1
c438479_g1
c237701_g1
c481393_g5
c475040_g1
c471304_g1
c453630_g1
c459913_g1
c475612_g4
c471913_g7
c468521_g3
c478416_g2
c454582_g1
c473952_g1
c288297_g1
c456322_g11
c471526_g1
c440796_g3
c464474_g2
c472662_g1
c456042_g1
c445055_g1
c479787_g1
c469444_g4
c316709_g1
c474954_g1
c471583_g2
c477922_g8
c454916_g1
c390037_g1
c463616_g3
c461944_g2
c473951_g8
c340399_g1
c479821_g2
c481196_g1
c346822_g1
c441626_g1
c425496_g1
c470249_g1
c475021_g1
c367403_g1
c477176_g2
c476337_g3
c470343_g6
c460644_g1
c456328_g2
c439594_g5
c480994_g3
c468148_g1
c479074_g4
c1195014_g1
c468777_g5
c455242_g1
c467858_g2
c422756_g1
c476807_g1
c398805_g1
c470764_g5
c385827_g1
c433578_g1
c465039_g2
c452573_g1
c476916_g7
c479796_g1
c469262_g1
c443649_g1
c444417_g3
c479482_g2
c478876_g2
c475886_g8
c441209_g2
c462030_g1
c459939_g1
c473991_g2
c453910_g1
c472726_g5
c430764_g1
c476907_g1
c468206_g6
c460036_g1
c435604_g1
c424440_g1
c454556_g3
c479255_g1
c464794_g1
c475867_g6
c401487_g1
c443865_g1
c475026_g4
c316339_g1
c169839_g1
c442361_g1
c287985_g1
c476582_g4
c477488_g3
c462076_g1
c701980_g1
c455198_g4
c441043_g2
c410719_g2
c478903_g1
c427791_g1
c462281_g1
c422116_g1
c407462_g1
c455456_g1
c472120_g1
c475725_g1
c817650_g1
c478699_g7
c361708_g1
c476013_g6
c444293_g3
c473406_g1
c455306_g2
c215141_g1
c457526_g2
c371248_g1
c462962_g13
c473555_g4
c463187_g1
c452775_g1
c444509_g1
c399416_g1
c413861_g3
c379235_g1
c475256_g2
c479812_g7
c471270_g12
c449816_g1
c474229_g1
c532997_g1
c480270_g2
c473941_g2
c641046_g1
c392366_g2
c481113_g2
c444417_g2
c453602_g2
c467027_g1
c409344_g2
c455082_g1
c383730_g1
c458974_g1
c414193_g1
c445416_g1
c400116_g1
c465252_g3
c436677_g1
c477201_g4
c447901_g2
c479983_g1
c446018_g1
c474781_g5
c324343_g1
c389443_g1
c94920_g1
c480197_g1
c477779_g5
c477942_g1
c464740_g1
c424495_g1
c480476_g3
c478396_g9
c457238_g1
c468883_g2
c432069_g1
c448631_g1
c415505_g2
c447925_g1
c410045_g1
c447218_g1
c102188_g1
c439334_g1
c467160_g2
c477585_g1
c293911_g1
c433706_g1
c471197_g2
c459784_g2
c473228_g12
c472867_g4
c457577_g1
c206778_g1
c442887_g1
c411700_g1
c369862_g1
c480701_g1
c448486_g2
c445635_g3
c429108_g1
c457531_g1
c478506_g1
c378225_g1
c472424_g1
c463007_g6
c477040_g1
c315504_g2
c369753_g2
c469608_g2
c467175_g7
c468092_g5
c478614_g1
c472988_g1
c396867_g1
c481251_g2
c455373_g1
c475318_g1
c469572_g2
c471721_g6
c409727_g1
c477049_g1
c457253_g2
c470265_g1
c461108_g1
c465328_g1
c233398_g1
c469800_g7
c482925_g1
c473565_g10
c470204_g3
c479874_g1
c457858_g3
c479431_g2
c408810_g1
c471949_g2
c472788_g1
c464680_g1
c416631_g3
c393870_g1
c373891_g1
c288795_g1
c423848_g1
c404724_g3
c472429_g3
c480035_g1
c466014_g5
c375074_g3
c462929_g4
c453067_g1
c470174_g1
c38656_g1
c455546_g2
c462922_g3
c464039_g1
c467260_g1
c467179_g1
c911958_g1
c475855_g3
c475417_g6
c216315_g1
c478337_g5
c457142_g3
c476483_g1
c473639_g10
c425267_g1
c367119_g1
c476478_g1
c302865_g1
c470914_g1
c455926_g5
c467821_g4
c480244_g1
c481284_g1
c461353_g1
c447254_g1
c99966_g1
c462118_g1
c463250_g2
c434738_g2
c475724_g1
c457810_g1
c81039_g1
c478806_g1
c471135_g1
c446781_g1
c475511_g2
c469935_g1
c360907_g1
c442255_g1
c474729_g1
c440835_g1
c386729_g3
c481405_g1
c478379_g2
c372209_g1
c415912_g2
c318391_g1
c445449_g1
c473586_g1
c469739_g1
c428300_g1
c473453_g3
c464099_g7
c329172_g1
c480308_g4
c475513_g3
c444942_g2
c461050_g1
c470057_g2
c317699_g1
c425372_g3
c459473_g1
c457450_g1
c472383_g1
c342503_g1
c415020_g1
c450939_g1
c451120_g1
c435280_g1
c480953_g1
c397757_g1
c454433_g3
c464449_g2
c413339_g1
c465300_g1
c61641_g1
c463962_g3
c216063_g1
c475273_g6
c465794_g1
c454564_g1
c469750_g6
c474438_g1
c473613_g2
c451639_g1
c466762_g2
c373836_g1
c469015_g3
c471590_g3
c478055_g1
c441760_g1
c470368_g6
c478079_g5
c465503_g8
c452430_g1
c456361_g1
c426119_g1
c461397_g1
c428822_g2
c479604_g10
c462372_g2
c327718_g1
c452293_g1
c458347_g1
c460617_g1
c393052_g1
c477528_g4
c477307_g1
c433626_g1
c449885_g1
c370126_g1
c342900_g1
c474951_g1
c480634_g4
c460111_g2
c624301_g1
c472877_g2
c479747_g1
c466426_g1
c458765_g2
c472745_g1
c457264_g2
c785844_g1
c480207_g1
c478299_g1
c368538_g2
c475351_g8
c386890_g1
c473941_g1
c479630_g1
c492504_g1
c373932_g1
c469883_g2
c453238_g1
c451415_g2
c478563_g2
c464408_g2
c415442_g1
c462904_g1
c456162_g2
c442937_g1
c436838_g2
c475502_g1
c72726_g1
c477286_g1
c343313_g1
c462179_g3
c455912_g1
c421472_g1
c480454_g1
c480638_g2
c482533_g1
c463999_g1
c420499_g1
c456289_g1
c466402_g11
c412693_g2
c213939_g1
c442501_g1
c459318_g1
c474635_g1
c471997_g12
c464429_g2
c456459_g3
c471986_g3
c474916_g2
c479139_g7
c476433_g2
c474766_g2
c462714_g1
c456179_g2
c439175_g2
c274920_g1
c464836_g4
c426309_g1
c475438_g6
c462073_g1
c368687_g1
c474909_g6
c433316_g1
c474143_g2
c477383_g1
c425841_g1
c458202_g2
c415917_g1
c434140_g2
c260073_g1
c468272_g1
c451963_g1
c480348_g2
c639885_g1
c475537_g10
c456269_g3
c455627_g1
c465624_g4
c469708_g1
c477844_g1
c393720_g3
c474257_g4
c462132_g1
c429304_g1
c461701_g3
c467923_g1
c437664_g1
c474526_g3
c462626_g1
c181757_g1
c436484_g1
c480024_g2
c359181_g1
c462851_g1
c459269_g1
c463890_g2
c287375_g1
c469745_g1
c376334_g1
c471323_g1
c473092_g1
c439450_g1
c459756_g1
c462040_g2
c472482_g1
c479031_g6
c474720_g1
c472597_g8
c476076_g9
c476498_g1
c450681_g1
c479786_g3
c477548_g14
c472352_g1
c467209_g2
c374176_g1
c283444_g1
c461979_g3
c468892_g1
c477831_g3
c462161_g1
c477815_g4
c375404_g1
c476746_g1
c466718_g2
c479954_g2
c469023_g2
c424696_g2
c464308_g10
c434172_g2
c479425_g2
c60967_g1
c461831_g1
c342343_g1
c463945_g1
c402919_g1
c476799_g1
c478171_g2
c476903_g8
c368976_g1
c466632_g10
c473994_g3
c159016_g2
c466230_g5
c426674_g1
c472680_g1
c331469_g1
c448988_g1
c478594_g2
c461308_g2
c473819_g1
c474697_g26
c370663_g1
c403542_g1
c426413_g1
c449596_g1
c471487_g1
c461272_g1
c377429_g1
c445820_g1
c470750_g1
c474124_g4
c478135_g2
c428335_g2
c461889_g1
c469990_g6
c464158_g1
c442328_g2
c479212_g2
c459660_g2
c471115_g1
c477113_g1
c478416_g1
c479097_g9
c471440_g9
c480422_g13
c448367_g1
c448146_g2
c471082_g1
c473768_g1
c476356_g3
c465674_g1
c273951_g1
c470062_g1
c465840_g1
c208197_g1
c421559_g1
c439524_g3
c475271_g1
c462591_g1
c455876_g3
c455323_g2
c378682_g1
c1045493_g1
c457621_g1
c469768_g1
c463551_g1
c469774_g1
c387246_g1
c175229_g1
c453404_g1
c461803_g6
c468736_g2
c443696_g1
c467512_g3
c476659_g1
c476936_g6
c477969_g2
c438995_g2
c468845_g2
c478289_g6
c454516_g1
c476127_g2
c469465_g1
c147355_g1
c415574_g1
c64876_g1
c283697_g1
c468393_g3
c463993_g1
c393362_g1
c454220_g2
c478117_g1
c481121_g4
c475966_g4
c425302_g1
c473228_g10
c1195424_g1
c467258_g5
c476282_g8
c472186_g1
c377807_g1
c449673_g1
c453482_g2
c447914_g1
c469290_g1
c475888_g3
c446526_g1
c480998_g1
c474919_g8
c444244_g2
c478577_g7
c470481_g1
c344722_g1
c479272_g1
c474261_g1
c444453_g1
c477829_g6
c454820_g1
c451114_g1
c469305_g1
c479031_g7
c462510_g3
c461175_g1
c475763_g4
c480110_g5
c466920_g3
c432055_g1
c330012_g1
c378362_g1
c366171_g1
c443425_g3
c472435_g7
c243570_g1
c477885_g1
c473761_g2
c405657_g1
c387541_g1
c465627_g1
c442316_g2
c457055_g7
c450831_g1
c461975_g5
c476317_g6
c444997_g3
c478679_g6
c189242_g1
c476331_g1
c462943_g2
c453927_g1
c456577_g1
c466326_g3
c470758_g1
c80255_g1
c465130_g1
c480840_g1
c427497_g1
c477583_g12
c464200_g1
c474349_g2
c469313_g3
c476675_g3
c458517_g1
c424429_g1
c468103_g1
c435830_g1
c445219_g1
c412921_g1
c480480_g1
c438004_g3
c357431_g1
c471576_g1
c474240_g4
c325027_g1
c452336_g1
c421111_g1
c479323_g1
c475478_g5
c336966_g1
c416858_g1
c457423_g1
c15996_g1
c440372_g1
c309221_g1
c445041_g1
c479398_g6
c392908_g1
c480028_g6
c440985_g2
c477291_g2
c362953_g1
c476256_g2
c346062_g1
c451450_g1
c461698_g1
c411789_g1
c475885_g1
c410711_g2
c436938_g1
c451905_g1
c465044_g2
c618829_g1
c470974_g3
c468167_g2
c478330_g5
c401787_g1
c469201_g1
c435288_g1
c430742_g2
c472576_g4
c478801_g3
c480692_g3
c474627_g3
c438699_g1
c443118_g3
c472638_g1
c441957_g1
c377881_g2
c449619_g1
c479110_g2
c474567_g2
c480069_g3
c474600_g1
c478423_g1
c452679_g1
c343367_g1
c453714_g1
c208046_g1
c472625_g3
c463144_g1
c476913_g7
c442780_g1
c437183_g1
c475052_g1
c438886_g1
c476382_g3
c477668_g1
c465939_g1
c467865_g1
c466088_g1
c451518_g1
c208455_g1
c404483_g1
c449362_g2
c473790_g1
c391404_g1
c435436_g1
c363622_g1
c475521_g2
c458668_g1
c478354_g4
c436020_g2
c323649_g1
c471061_g1
c454190_g3
c403581_g1
c457639_g1
c468979_g1
c465074_g2
c462446_g1
c374432_g1
c469665_g5
c461532_g2
c447855_g1
c453538_g2
c147620_g1
c449624_g1
c270206_g1
c477698_g1
c322744_g2
c341727_g1
c456690_g2
c465471_g1
c472734_g2
c472142_g1
c472505_g3
c474571_g1
c460097_g3
c319561_g1
c456089_g1
c453464_g3
c315418_g1
c466726_g4
c539247_g1
c411032_g1
c453726_g1
c461035_g1
c404498_g1
c479465_g2
c458487_g3
c456279_g7
c439860_g1
c479927_g5
c457747_g2
c435955_g1
c424987_g1
c377175_g2
c455784_g1
c446958_g1
c450131_g1
c479896_g3
c479933_g1
c464340_g1
c456855_g1
c283995_g1
c143177_g1
c453008_g2
c467117_g2
c444155_g1
c400122_g1
c509098_g1
c466174_g1
c474209_g1
c479672_g2
c451376_g1
c464342_g2
c444875_g1
c428980_g1
c476829_g1
c473366_g1
c478907_g1
c455368_g1
c909329_g1
c370792_g1
c367774_g1
c471455_g1
c474917_g3
c406327_g1
c390229_g1
c471504_g3
c450055_g1
c462256_g1
c284886_g1
c481243_g2
c481323_g1
c395349_g1
c463592_g1
c465503_g5
c454088_g3
c456417_g1
c403416_g1
c477917_g9
c460238_g1
c334738_g2
c449176_g2
c471354_g1
c478184_g1
c437676_g1
c479822_g12
c380369_g1
c467661_g9
c443744_g1
c477314_g2
c385286_g1
c454705_g1
c448744_g1
c473274_g2
c477997_g3
c461967_g1
c454305_g1
c433990_g2
c368283_g1
c464627_g1
c447361_g2
c457703_g1
c472941_g1
c469360_g7
c429154_g1
c451300_g1
c464377_g1
c478357_g3
c457388_g1
c462569_g1
c460401_g4
c444134_g1
c480810_g2
c464965_g1
c425200_g1
c443540_g1
c428150_g4
c465283_g3
c460846_g1
c473699_g2
c439698_g1
c471919_g2
c444365_g2
c472467_g4
c461645_g1
c465331_g4
c481291_g1
c457798_g1
c362656_g1
c471229_g1
c422084_g1
c437250_g2
c475405_g2
c444005_g1
c476433_g1
c465099_g4
c447180_g1
c447553_g1
c474110_g9
c438377_g2
c245758_g1
c481344_g2
c452145_g1
c463790_g10
c440699_g1
c372130_g2
c443283_g3
c451375_g1
c469054_g1
c444730_g1
c359063_g1
c456324_g1
c467336_g9
c451497_g2
c437412_g1
c114783_g1
c461589_g1
c472472_g1
c479884_g3
c476016_g2
c444008_g2
c437369_g1
c1221554_g1
c148800_g1
c398075_g2
c480959_g5
c350631_g2
c192216_g1
c456969_g1
c476881_g6
c438900_g1
c461131_g3
c478497_g3
c311834_g1
c473661_g5
c481354_g1
c381197_g1
c461514_g1
c299577_g1
c466036_g1
c466920_g1
c321786_g1
c369451_g1
c367587_g1
c345081_g1
c475449_g2
c385059_g1
c145356_g1
c479031_g5
c329811_g1
c407105_g2
c447290_g1
c472903_g1
c467255_g4
c475157_g5
c441534_g2
c477640_g2
c474588_g4
c480842_g7
c404241_g1
c368424_g1
c462079_g1
c372706_g1
c306547_g1
c421438_g1
c479705_g1
c472549_g4
c373315_g1
c393518_g2
c426848_g1
c479658_g1
c297881_g1
c466160_g1
c480507_g2
c474131_g1
c450505_g1
c390181_g1
c476817_g5
c469079_g9
c473537_g8
c480937_g1
c466260_g1
c447938_g1
c455701_g1
c68663_g1
c454962_g1
c1198307_g1
c471400_g5
c475546_g1
c393709_g1
c458904_g3
c470531_g7
c448858_g1
c440173_g1
c480115_g5
c460327_g2
c458996_g1
c463138_g1
c460390_g1
c456728_g1
c418441_g1
c457690_g1
c398859_g1
c454985_g1
c458634_g1
c438578_g1
c455859_g1
c476971_g1
c433499_g1
c463448_g8
c459066_g1
c455118_g1
c474629_g1
c456280_g1
c468803_g1
c467687_g4
c460041_g1
c468826_g1
c403860_g1
c423393_g1
c472664_g1
c391102_g1
c400710_g1
c389146_g2
c447412_g1
c439174_g1
c465899_g4
c471449_g1
c477728_g2
c464957_g13
c476013_g1
c474198_g1
c455772_g1
c480361_g8
c473857_g1
c477968_g2
c452646_g1
c476445_g3
c477344_g3
c468728_g1
c467180_g3
c480534_g4
c461421_g1
c475411_g2
c467248_g1
c471149_g9
c467562_g3
c437366_g1
c467683_g1
c477742_g1
c470124_g2
c437680_g1
c472647_g1
c471377_g1
c443401_g1
c448139_g1
c441671_g1
c457554_g1
c475916_g9
c430416_g1
c455656_g4
c462631_g3
c460123_g1
c803132_g1
c399026_g1
c470501_g1
c464944_g3
c473505_g1
c475791_g2
c471065_g6
c475940_g2
c450383_g1
c479930_g1
c478289_g5
c367880_g1
c473594_g6
c457483_g1
c472259_g3
c465480_g1
c432727_g1
c475016_g3
c462987_g2
c464026_g1
c373520_g1
c473471_g2
c475267_g6
c473788_g2
c301286_g1
c464621_g4
c466935_g1
c467662_g2
c401058_g1
c1045519_g1
c477230_g2
c207429_g1
c478597_g1
c186341_g1
c477502_g3
c465367_g9
c465373_g3
c473730_g1
c476230_g1
c392194_g2
c293960_g1
c470317_g5
c472115_g1
c447583_g1
c463113_g1
c479446_g1
c468404_g5
c463964_g1
c475644_g2
c471542_g1
c445106_g2
c461682_g1
c470119_g1
c463142_g13
c481229_g5
c449442_g1
c399045_g1
c453305_g1
c476115_g2
c469243_g1
c466638_g1
c472506_g1
c420460_g1
c458030_g3
c481087_g4
c370560_g2
c451931_g1
c475594_g3
c460439_g2
c478048_g2
c428053_g1
c347994_g1
c409969_g1
c212173_g1
c474890_g1
c386933_g1
c1221801_g1
c446391_g2
c295900_g1
c473806_g4
c349921_g2
c406769_g2
c479337_g3
c479849_g1
c426494_g1
c433640_g1
c471868_g3
c429347_g1
c450296_g1
c480062_g3
c478827_g6
c472567_g5
c459089_g1
c208098_g1
c465060_g1
c471747_g3
c465358_g2
c366312_g1
c461410_g1
c467821_g1
c466511_g10
c461810_g1
c422109_g1
c476710_g2
c398371_g1
c447896_g1
c465086_g3
c431327_g1
c455673_g1
c403832_g1
c424554_g1
c476949_g2
c440509_g4
c453019_g1
c406113_g1
c285820_g1
c473803_g1
c464031_g4
c461293_g1
c324227_g1
c469634_g2
c420680_g1
c436880_g1
c426759_g1
c471162_g2
c344416_g1
c423658_g1
c443403_g1
c474965_g1
c460095_g1
c457018_g1
c455164_g2
c420271_g1
c462416_g1
c470754_g10
c146599_g2
c4518_g1
c430070_g1
c398837_g2
c359810_g1
c472775_g9
c476049_g2
c464031_g2
c269367_g1
c455340_g3
c456835_g1
c463662_g1
c403644_g2
c371878_g1
c417217_g1
c410302_g1
c387684_g1
c320625_g1
c451341_g1
c394117_g1
c468886_g7
c369699_g1
c477125_g2
c436578_g2
c466574_g2
c460174_g1
c263823_g1
c1050609_g1
c448411_g1
c469860_g1
c459585_g1
c446765_g1
c467199_g2
c394521_g1
c479347_g10
c318267_g1
c475232_g1
c479614_g1
c460122_g1
c435374_g1
c470023_g2
c446485_g2
c452184_g1
c473610_g2
c472702_g3
c479270_g8
c436135_g2
c463145_g1
c476164_g4
c468142_g2
c443038_g1
c479486_g1
c393836_g1
c466151_g1
c456978_g1
c463372_g1
c457305_g1
c465660_g1
c463558_g5
c480192_g1
c462122_g2
c469136_g1
c481161_g1
c480532_g1
c448729_g2
c473602_g4
c473819_g6
c476203_g1
c470102_g14
c479596_g1
c481139_g1
c437093_g1
c442626_g1
c427104_g2
c475410_g3
c473313_g2
c400148_g1
c466890_g6
c465183_g4
c434490_g4
c422498_g1
c451988_g1
c396087_g1
c318146_g1
c94775_g1
c480769_g3
c476596_g9
c115934_g1
c479912_g3
c480018_g2
c480640_g5
c352807_g2
c475841_g1
c273244_g2
c427024_g1
c473855_g10
c474750_g3
c441240_g1
c473543_g4
c296140_g1
c471032_g2
c462990_g1
c476008_g1
c465309_g1
c377424_g1
c448337_g3
c460097_g1
c37528_g1
c475192_g1
c425883_g1
c479949_g1
c475541_g2
c478735_g1
c410226_g1
c450086_g1
c479184_g2
c461199_g1
c453200_g1
c467754_g3
c475074_g1
c471497_g1
c475383_g1
c467439_g1
c479170_g2
c240985_g1
c478448_g3
c455332_g1
c461538_g1
c473570_g1
c284351_g1
c929475_g1
c472913_g1
c461014_g1
c480256_g1
c384878_g1
c463141_g1
c468499_g4
c434116_g1
c462508_g1
c472543_g3
c280219_g1
c444372_g1
c376564_g1
c476590_g3
c794573_g1
c552696_g1
c475238_g2
c474618_g14
c472542_g1
c391390_g1
c474678_g4
c475124_g15
c475491_g1
c467581_g1
c474472_g1
c474548_g1
c370013_g1
c457211_g3
c466161_g1
c389109_g1
c445135_g1
c450473_g1
c427826_g1
c443942_g2
c476658_g1
c444646_g2
c438157_g1
c479553_g2
c463302_g1
c476578_g14
c467817_g3
c472247_g5
c388729_g1
c479095_g1
c459412_g3
c477918_g2
c1191545_g1
c321474_g1
c467623_g4
c166209_g1
c475611_g2
c475996_g2
c455763_g1
c4505_g1
c477647_g1
c471159_g2
c457729_g3
c423940_g1
c477015_g3
c446198_g1
c480841_g4
c458934_g1
c465153_g1
c416922_g1
c400845_g1
c470388_g1
c469466_g1
c475911_g4
c393516_g1
c467846_g1
c425842_g1
c477155_g3
c447084_g5
c468063_g3
c373854_g1
c405456_g1
c374107_g2
c455325_g1
c461716_g11
c463929_g1
c434984_g1
c409935_g1
c460477_g2
c467443_g1
c61610_g1
c468695_g2
c437493_g2
c478044_g6
c362905_g1
c433750_g2
c462848_g2
c464173_g1
c407577_g1
c440972_g1
c448701_g1
c476625_g3
c476946_g2
c655438_g1
c481493_g1
c453063_g1
c436588_g2
c480824_g1
c438238_g1
c832569_g1
c481251_g1
c419352_g1
c477287_g1
c479694_g4
c461210_g1
c397074_g1
c437410_g2
c438795_g1
c475500_g7
c330043_g1
c436789_g2
c460251_g1
c471994_g1
c470943_g1
c472070_g3
c106501_g1
c480567_g1
c425783_g1
c221895_g1
c459224_g1
c447556_g2
c399421_g1
c449206_g2
c449537_g1
c319938_g1
c466454_g3
c476052_g1
c432768_g1
c475219_g4
c442637_g1
c465894_g1
c464984_g1
c434255_g4
c462279_g3
c445019_g1
c470508_g2
c462840_g1
c467607_g3
c468191_g1
c462068_g1
c631205_g1
c473418_g2
c467448_g1
c468109_g2
c466466_g1
c473108_g1
c339517_g1
c465319_g4
c469077_g1
c427774_g1
c374841_g1
c470834_g6
c459896_g1
c434380_g1
c459941_g1
c461287_g2
c480316_g9
c458474_g2
c476444_g1
c467684_g2
c446682_g1
c473135_g7
c467109_g2
c467337_g2
c434650_g1
c404604_g1
c464958_g1
c472688_g1
c399663_g1
c476151_g2
c469037_g1
c474361_g3
c454298_g6
c477669_g1
c474029_g4
c769063_g1
c478034_g2
c480859_g1
c444008_g3
c447460_g3
c479254_g1
c366977_g1
c470485_g1
c475184_g3
c465469_g4
c254400_g1
c463684_g1
c437573_g1
c476195_g1
c476430_g2
c462994_g1
c472350_g1
c472864_g1
c451506_g1
c443805_g1
c476474_g7
c429604_g1
c472133_g2
c460288_g1
c475126_g1
c468529_g2
c428301_g1
c474471_g7
c461910_g1
c471514_g2
c470123_g1
c463946_g2
c462929_g2
c1058595_g1
c183002_g2
c477924_g2
c472265_g1
c475162_g3
c425813_g1
c472963_g6
c463431_g4
c393996_g1
c478162_g1
c327115_g1
c466432_g1
c475204_g1
c431797_g2
c452453_g1
c422731_g2
c471770_g1
c446760_g1
c441717_g1
c458732_g1
c418190_g1
c409276_g1
c429122_g1
c466780_g1
c342832_g1
c218406_g2
c479955_g3
c441610_g1
c421395_g2
c440784_g1
c461896_g1
c448067_g2
c441280_g1
c534434_g1
c124370_g2
c481190_g3
c446374_g2
c464543_g2
c445563_g1
c343429_g1
c474382_g2
c451168_g1
c468510_g7
c476921_g1
c475785_g1
c447134_g3
c475859_g6
c462288_g1
c464923_g1
c302884_g1
c433063_g1
c460326_g5
c477206_g4
c455385_g1
c291246_g1
c476240_g1
c325966_g1
c456852_g1
c388723_g2
c445680_g2
c454867_g1
c440433_g1
c468333_g1
c468810_g6
c475520_g2
c437547_g1
c454224_g1
c289061_g1
c466204_g2
c468847_g1
c108842_g1
c274432_g1
c440452_g1
c441011_g2
c455725_g1
c475215_g1
c463740_g1
c468557_g2
c478196_g1
c468015_g5
c479861_g1
c469368_g1
c434660_g1
c212327_g1
c466687_g14
c905092_g1
c477396_g1
c478885_g1
c445116_g2
c401388_g1
c462388_g12
c471778_g1
c448820_g3
c453174_g1
c462442_g1
c479841_g2
c457094_g1
c451425_g1
c472114_g1
c468757_g1
c462645_g1
c434709_g1
c463976_g1
c431593_g1
c438295_g1
c478884_g5
c465028_g3
c471886_g2
c475278_g3
c469392_g3
c464571_g8
c427312_g1
c461884_g1
c449402_g2
c459949_g1
c457776_g1
c474213_g2
c473452_g2
c474975_g4
c456740_g1
c440062_g1
c453281_g2
c463817_g13
c381618_g1
c447409_g4
c407764_g1
c424822_g3
c470496_g2
c466905_g1
c462908_g1
c410547_g1
c475280_g7
c477781_g4
c477643_g1
c1197481_g1
c466863_g1
c440936_g1
c455828_g1
c440882_g1
c453271_g1
c467099_g14
c476097_g1
c481034_g2
c478514_g2
c477874_g2
c454710_g14
c328139_g1
c411949_g1
c466660_g4
c480280_g8
c475780_g1
c464620_g1
c414233_g1
c436846_g1
c462852_g3
c481044_g1
c451838_g3
c476582_g2
c477448_g1
c472439_g4
c477798_g1
c344769_g2
c464408_g1
c395999_g2
c476641_g1
c465950_g13
c480153_g3
c477692_g1
c80323_g1
c466786_g1
c431995_g1
c384182_g1
c457966_g1
c479346_g1
c218098_g1
c462215_g2
c478105_g3
c478442_g7
c466976_g2
c458022_g1
c396334_g3
c471110_g1
c449075_g1
c467197_g2
c454465_g1
c476849_g1
c446982_g2
c473261_g1
c172916_g1
c453623_g1
c480740_g1
c458629_g1
c647739_g1
c477484_g6
c459344_g1
c471839_g1
c465956_g2
c466106_g1
c465980_g1
c469460_g2
c465917_g6
c471996_g1
c386506_g1
c469603_g4
c470511_g3
c560807_g1
c467742_g2
c460710_g1
c415158_g1
c470737_g8
c480851_g2
c402570_g1
c17569_g1
c460399_g1
c1055928_g1
c466944_g2
c432788_g1
c477167_g1
c76622_g1
c319390_g1
c455433_g2
c408686_g1
c475406_g5
c470746_g4
c455970_g1
c432694_g1
c463273_g1
c474251_g1
c380041_g1
c473051_g3
c472091_g5
c475037_g11
c379626_g2
c462686_g1
c383533_g1
c473705_g2
c480125_g3
c28250_g1
c475369_g3
c438684_g4
c477053_g5
c473227_g2
c622544_g1
c475426_g3
c446197_g1
c477295_g2
c424722_g1
c473861_g9
c207619_g1
c476927_g3
c217467_g1
c405549_g1
c465524_g1
c458404_g3
c474316_g9
c476285_g9
c481061_g1
c453470_g2
c472884_g2
c407520_g1
c403096_g1
c455186_g2
c431247_g1
c478648_g4
c385659_g1
c393481_g1
c439885_g1
c421924_g2
c457524_g4
c461148_g2
c463109_g4
c448516_g2
c451993_g1
c455200_g1
c404619_g1
c408269_g1
c470638_g3
c467160_g5
c459028_g1
c479072_g1
c338273_g1
c355168_g1
c465132_g1
c472648_g1
c410764_g1
c324931_g1
c461510_g5
c477330_g1
c374907_g2
c480022_g2
c480739_g1
c920802_g1
c448736_g1
c479507_g5
c436022_g1
c461441_g4
c457086_g2
c437625_g2
c45155_g1
c472175_g7
c434907_g1
c462492_g1
c422154_g1
c454400_g2
c396966_g1
c451185_g2
c456773_g1
c399544_g1
c457872_g1
c426983_g1
c311370_g1
c481209_g1
c478600_g3
c470256_g8
c469002_g5
c411579_g1
c453482_g1
c411882_g1
c400171_g1
c453941_g1
c120946_g1
c417717_g1
c469537_g1
c410079_g2
c466400_g3
c473541_g3
c219929_g1
c468898_g13
c409478_g1
c462755_g1
c476342_g8
c408674_g1
c461417_g1
c476388_g1
c401759_g1
c459682_g4
c477204_g1
c477108_g2
c449431_g3
c476551_g1
c411428_g1
c463041_g3
c411514_g1
c168041_g1
c413261_g1
c450737_g2
c481021_g1
c403069_g1
c473244_g4
c305147_g1
c454054_g3
c464601_g1
c171316_g1
c265899_g1
c473536_g2
c481348_g1
c456965_g4
c477398_g1
c66775_g1
c422136_g1
c404421_g1
c471584_g1
c365582_g1
c473631_g14
c422732_g1
c467016_g6
c481059_g7
c282525_g1
c480529_g2
c455850_g1
c460758_g1
c477610_g7
c456658_g3
c479357_g6
c452325_g1
c480607_g5
c343311_g1
c466005_g1
c452007_g2
c456470_g5
c461897_g13
c301422_g1
c441527_g2
c478929_g5
c443633_g1
c470063_g6
c451973_g5
c467844_g1
c462902_g1
c478829_g1
c475258_g2
c480448_g1
c474056_g3
c474709_g2
c464207_g5
c443603_g1
c460646_g1
c387499_g1
c474949_g1
c480799_g2
c480936_g2
c407374_g1
c80892_g1
c478274_g2
c449148_g1
c474940_g2
c439748_g2
c461737_g1
c459356_g1
c475808_g1
c452027_g3
c464123_g4
c453334_g3
c464399_g1
c468099_g1
c393373_g1
c406068_g1
c465684_g2
c476300_g1
c387251_g1
c447175_g1
c348245_g1
c808250_g1
c83550_g1
c469124_g11
c468058_g1
c472021_g5
c422273_g1
c1190687_g1
c473962_g6
c389470_g1
c477378_g1
c463307_g2
c473511_g2
c477734_g1
c454755_g1
c461099_g1
c405894_g1
c462147_g1
c478129_g2
c480226_g2
c475633_g11
c428977_g1
c453378_g2
c454014_g1
c477097_g1
c465813_g1
c445501_g2
c456790_g2
c394230_g1
c324475_g1
c475270_g1
c474312_g2
c102288_g1
c454987_g1
c462201_g1
c390196_g2
c442507_g2
c444340_g1
c472337_g1
c342387_g1
c472774_g3
c373476_g1
c474278_g10
c436036_g1
c477601_g10
c437624_g1
c455259_g1
c467286_g1
c374844_g1
c480178_g2
c182839_g1
c445237_g1
c436833_g1
c471256_g12
c479123_g3
c474501_g2
c398107_g1
c468516_g1
c473118_g3
c461219_g2
c477452_g9
c474574_g10
c473258_g3
c481237_g3
c446494_g4
c416664_g1
c471450_g8
c479196_g1
c337599_g1
c441105_g1
c457845_g1
c475812_g1
c477149_g11
c429742_g2
c460955_g3
c348435_g1
c430988_g1
c382009_g1
c466561_g4
c466395_g1
c448461_g1
c460133_g1
c457492_g1
c473501_g3
c477365_g4
c453242_g2
c471199_g1
c480272_g4
c461958_g1
c372266_g1
c395190_g1
c469964_g6
c1205241_g1
c476218_g2
c440233_g1
c407213_g1
c477032_g1
c144551_g1
c469631_g1
c458241_g3
c147323_g1
c463189_g4
c468971_g4
c364488_g1
c781592_g1
c479525_g1
c440822_g1
c462864_g1
c453073_g1
c481155_g1
c480521_g5
c474909_g2
c467501_g5
c471935_g4
c475058_g1
c473188_g4
c447128_g1
c476970_g2
c455023_g1
c463581_g1
c448818_g1
c455834_g1
c388075_g1
c426204_g1
c481392_g3
c416195_g1
c442409_g1
c475853_g1
c457105_g8
c461142_g2
c403010_g1
c434371_g1
c468184_g8
c421378_g2
c475151_g1
c465185_g1
c452745_g1
c385180_g1
c418554_g1
c453574_g1
c947921_g1
c471879_g1
c464278_g1
c405463_g1
c437160_g1
c429642_g1
c477212_g1
c477199_g3
c459684_g1
c451948_g1
c471087_g1
c474198_g4
c62219_g1
c476369_g2
c421899_g2
c476973_g5
c373307_g1
c481178_g1
c471948_g2
c444209_g1
c439458_g1
c477321_g4
c445784_g1
c408133_g1
c440033_g2
c442173_g3
c476741_g4
c474348_g2
c478440_g5
c469060_g1
c450980_g1
c470674_g8
c461717_g1
c475493_g1
c439423_g1
c379852_g1
c82739_g1
c418567_g1
c474592_g2
c475484_g1
c440003_g1
c480662_g2
c467852_g1
c475002_g2
c462874_g1
c455805_g1
c458134_g6
c478944_g1
c477069_g2
c470095_g1
c464419_g1
c468530_g4
c479974_g1
c456059_g2
c445265_g2
c457506_g2
c465897_g8
c763761_g1
c432969_g2
c445381_g1
c400070_g1
c480888_g5
c470172_g3
c773658_g1
c473483_g1
c450608_g1
c334945_g1
c440165_g2
c474614_g4
c438631_g1
c473874_g10
c467504_g8
c474975_g2
c142850_g1
c432205_g1
c248357_g1
c443166_g1
c409668_g1
c475623_g1
c475734_g1
c478555_g1
c445699_g1
c471503_g2
c506149_g1
c406977_g1
c392347_g1
c478797_g1
c481338_g2
c445334_g1
c472713_g1
c467039_g3
c286208_g1
c474509_g1
c473523_g1
c429328_g2
c479503_g7
c456827_g1
c462250_g3
c427580_g1
c439362_g1
c469588_g1
c463489_g1
c431444_g2
c471217_g3
c446474_g1
c463063_g2
c773928_g1
c764323_g1
c463306_g5
c447490_g1
c461719_g2
c465521_g1
c469448_g1
c472358_g1
c477319_g2
c390964_g1
c460096_g5
c479701_g1
c470951_g1
c415156_g1
c462984_g9
c476031_g3
c476086_g2
c404335_g1
c479212_g1
c479731_g2
c94865_g1
c464216_g1
c288581_g1
c465441_g2
c477594_g1
c441924_g1
c433343_g1
c321278_g1
c423873_g1
c466997_g1
c475326_g2
c468155_g13
c313846_g1
c480797_g4
c460795_g1
c467985_g3
c381882_g1
c454131_g1
c444744_g2
c465119_g1
c475957_g1
c472132_g1
c468167_g8
c425761_g1
c480822_g5
c460463_g2
c404876_g1
c828954_g1
c384766_g1
c447853_g2
c462582_g1
c444896_g3
c471445_g4
c479376_g2
c472698_g2
c478949_g1
c464746_g4
c468977_g2
c476996_g2
c524311_g1
c452898_g1
c449706_g2
c468238_g1
c469957_g1
c466862_g3
c397898_g2
c325814_g1
c477626_g2
c464955_g4
c473932_g1
c475139_g4
c463370_g1
c480265_g7
c455934_g1
c463172_g1
c63440_g1
c476223_g1
c473095_g4
c475573_g1
c422735_g1
c452896_g1
c454098_g3
c465181_g3
c417333_g1
c466029_g1
c477760_g2
c904923_g1
c475416_g1
c465394_g1
c456233_g1
c74082_g1
c457419_g1
c473720_g1
c473127_g1
c478578_g4
c464610_g4
c462633_g3
c475819_g4
c375097_g1
c456767_g1
c332354_g1
c452086_g1
c475355_g6
c422333_g1
c464128_g1
c474583_g1
c404979_g1
c464998_g4
c469405_g3
c466522_g2
c461000_g1
c455557_g1
c475768_g3
c428955_g1
c480425_g1
c477366_g2
c456242_g1
c473929_g1
c378710_g1
c478525_g2
c477426_g7
c312893_g1
c437097_g5
c468323_g1
c480078_g2
c460076_g1
c474495_g4
c457677_g5
c463195_g2
c469461_g2
c471896_g4
c370551_g1
c474893_g2
c475473_g1
c437310_g2
c472568_g1
c472510_g7
c372516_g1
c424801_g1
c442065_g1
c421870_g1
c474605_g1
c389249_g1
c310498_g1
c369479_g1
c434881_g1
c430258_g1
c473469_g2
c422448_g1
c479004_g1
c477540_g2
c420279_g2
c465484_g3
c480188_g1
c469605_g1
c479399_g2
c425061_g1
c86399_g1
c380176_g1
c469891_g2
c474436_g1
c472280_g1
c454284_g1
c477146_g4
c404921_g2
c463135_g1
c378742_g1
c450960_g1
c470959_g1
c466125_g1
c449213_g1
c456216_g1
c433021_g3
c463540_g3
c391933_g1
c469463_g2
c405267_g1
c370435_g1
c452858_g2
c1218614_g1
c474981_g2
c432481_g2
c436393_g2
c468694_g4
c456427_g1
c472707_g1
c462790_g2
c471950_g3
c381841_g1
c339499_g1
c472639_g2
c515046_g1
c473865_g2
c458704_g1
c468323_g9
c469463_g13
c474020_g2
c452006_g1
c481129_g1
c459970_g1
c460947_g2
c469281_g1
c474763_g2
c459010_g1
c479338_g6
c480316_g2
c454148_g1
c454600_g2
c457598_g1
c450666_g3
c454685_g1
c475405_g3
c481309_g1
c461802_g1
c472603_g1
c467356_g2
c463325_g1
c433649_g1
c469767_g1
c449751_g1
c470317_g8
c471162_g1
c408244_g1
c471506_g3
c479246_g1
c480019_g1
c465433_g1
c651420_g1
c462434_g1
c446634_g1
c443439_g1
c463898_g1
c467195_g2
c426322_g1
c479662_g6
c478627_g9
c468136_g1
c477274_g1
c467568_g1
c452044_g4
c481181_g1
c473203_g6
c462590_g6
c456515_g2
c477089_g4
c479650_g1
c476194_g1
c1193485_g1
c479744_g1
c473891_g2
c384720_g1
c474089_g2
c475683_g1
c464926_g7
c461968_g1
c459142_g1
c466601_g8
c469455_g1
c469545_g7
c478344_g3
c211814_g1
c448190_g1
c463314_g3
c416991_g1
c459111_g1
c423632_g1
c437220_g1
c479202_g2
c444080_g1
c413186_g1
c468278_g2
c6340_g1
c381393_g1
c472536_g1
c469964_g5
c466288_g1
c466867_g3
c472154_g6
c478147_g2
c473090_g9
c466568_g1
c470907_g5
c458696_g1
c470078_g1
c435822_g1
c443066_g1
c477884_g3
c471855_g1
c455731_g1
c475235_g1
c378735_g3
c456343_g3
c419759_g1
c474614_g1
c383478_g1
c447142_g1
c418694_g1
c476911_g2
c350818_g1
c480729_g10
c347007_g2
c459152_g1
c402738_g2
c346674_g1
c470121_g4
c478730_g2
c469547_g1
c477121_g4
c290231_g1
c442090_g1
c451848_g1
c475701_g7
c475252_g6
c474944_g3
c438672_g1
c425254_g2
c402486_g1
c477630_g2
c474375_g1
c472237_g1
c467071_g1
c432532_g1
c459032_g1
c429150_g1
c453801_g2
c403800_g1
c455834_g2
c469554_g9
c464125_g1
c455938_g1
c462093_g1
c296922_g1
c466359_g1
c1071261_g1
c440400_g1
c469661_g1
c432840_g1
c445450_g1
c422113_g1
c469440_g5
c417937_g1
c457085_g2
c414988_g1
c460140_g1
c471090_g3
c469483_g1
c82392_g1
c478159_g3
c435366_g1
c419042_g1
c344422_g1
c480521_g2
c409639_g2
c476183_g2
c452415_g1
c452964_g3
c475425_g2
c470778_g1
c436235_g1
c350464_g1
c475220_g2
c437263_g2
c475797_g1
c475393_g2
c470251_g6
c371219_g1
c477301_g5
c458535_g2
c469503_g7
c470755_g3
c455030_g1
c461296_g1
c367514_g1
c479138_g1
c455628_g1
c446789_g1
c456938_g2
c470647_g2
c475245_g4
c467957_g1
c474250_g2
c472376_g3
c464648_g3
c394363_g1
c420834_g2
c474544_g2
c479516_g4
c467500_g3
c147063_g1
c409270_g1
c472206_g2
c432596_g1
c480547_g1
c477603_g1
c377293_g1
c456596_g7
c477211_g3
c374101_g1
c439775_g2
c480715_g3
c422422_g1
c309139_g3
c479066_g7
c434024_g1
c451261_g1
c441367_g1
c468721_g10
c461299_g1
c469820_g4
c480712_g1
c399723_g1
c465953_g4
c427751_g1
c475466_g2
c472919_g1
c478980_g3
c465290_g2
c461474_g2
c429722_g1
c458324_g1
c712500_g1
c463819_g1
c474670_g2
c467337_g5
c458294_g2
c441360_g1
c464188_g3
c474248_g1
c38194_g1
c468687_g5
c463917_g2
c433739_g1
c480779_g1
c425963_g4
c456942_g1
c433069_g2
c463472_g1
c463796_g3
c471273_g11
c474562_g2
c471828_g8
c475295_g5
c440240_g1
c438639_g1
c457233_g1
c465494_g1
c437930_g1
c473275_g1
c447855_g2
c479013_g3
c447545_g1
c425445_g3
c476827_g1
c448019_g5
c469239_g1
c457878_g12
c460185_g1
c481321_g1
c309553_g1
c479098_g2
c431248_g1
c378405_g1
c282182_g1
c386031_g2
c442665_g3
c448051_g3
c468858_g1
c439680_g1
c479980_g3
c315115_g1
c395940_g1
c428330_g1
c453761_g1
c455457_g1
c460270_g2
c466862_g1
c479804_g2
c454827_g1
c460938_g3
c1049173_g1
c480167_g1
c441243_g1
c476568_g8
c467950_g4
c475469_g1
c480870_g6
c454805_g1
c306985_g1
c478079_g7
c464314_g1
c389344_g1
c459282_g1
c476424_g5
c468472_g1
c436877_g1
c470387_g1
c275955_g1
c465901_g7
c426572_g1
c181660_g1
c323208_g1
c463978_g3
c466927_g1
c392413_g1
c278017_g1
c481350_g5
c209250_g1
c480395_g3
c464485_g1
c477662_g3
c447992_g4
c424497_g1
c471203_g1
c449886_g1
c444071_g1
c452685_g2
c401166_g1
c440501_g1
c451711_g1
c436729_g2
c36965_g1
c419460_g1
c435679_g1
c477459_g2
c470846_g2
c469198_g1
c404086_g1
c470440_g2
c465021_g3
c458125_g1
c465949_g3
c476828_g2
c458059_g1
c425197_g1
c480287_g1
c478765_g3
c473637_g1
c467217_g3
c7293_g1
c468575_g1
c459797_g1
c362607_g1
c428810_g1
c402741_g2
c473818_g2
c475687_g1
c431428_g1
c465230_g7
c427095_g3
c477454_g4
c474543_g5
c473726_g1
c370886_g1
c441589_g1
c377107_g1
c381408_g1
c474578_g6
c465917_g4
c427989_g1
c473007_g1
c450152_g1
c905965_g1
c465761_g12
c144931_g1
c458318_g1
c426584_g1
c470169_g1
c427865_g1
c463231_g2
c470999_g4
c472996_g6
c476180_g8
c472127_g1
c454226_g1
c470772_g3
c455743_g1
c470366_g1
c467257_g1
c468587_g4
c468457_g3
c449656_g1
c471699_g1
c477553_g1
c469073_g10
c441021_g1
c468666_g1
c340361_g1
c478813_g2
c468555_g2
c470224_g1
c474973_g1
c472432_g12
c450273_g1
c443194_g1
c457298_g1
c408245_g1
c472367_g2
c478392_g1
c475273_g12
c470268_g1
c421418_g1
c449755_g1
c474355_g1
c479475_g4
c471099_g6
c455245_g2
c472639_g3
c417300_g1
c382916_g1
c280395_g1
c476766_g1
c463211_g1
c454094_g1
c468851_g1
c456946_g1
c473030_g2
c471578_g1
c458902_g2
c463098_g2
c458823_g4
c362059_g1
c470295_g1
c473837_g5
c442649_g1
c291629_g1
c261586_g1
c453862_g3
c451727_g1
c473902_g6
c360980_g2
c454568_g1
c469418_g5
c473677_g5
c421356_g1
c472824_g1
c399119_g1
c471045_g5
c475408_g2
c437454_g1
c466439_g5
c458804_g1
c436850_g1
c455110_g3
c465439_g1
c461222_g3
c465187_g1
c445493_g1
c472629_g3
c472201_g2
c475959_g3
c438892_g1
c461747_g1
c462016_g1
c455861_g2
c472764_g2
c471811_g1
c147162_g1
c371314_g1
c478900_g3
c461308_g1
c476796_g1
c476272_g2
c462127_g1
c426028_g2
c300716_g2
c471717_g3
c437197_g3
c430793_g1
c379885_g2
c461253_g1
c457844_g1
c465192_g1
c469676_g1
c479871_g3
c448711_g1
c478171_g4
c450824_g2
c80295_g1
c461903_g4
c471703_g1
c458672_g1
c478655_g9
c445829_g1
c429601_g2
c477342_g2
c416433_g3
c473196_g2
c474969_g4
c211577_g1
c444460_g1
c426459_g1
c435819_g1
c477405_g12
c444463_g4
c473729_g2
c425916_g3
c461121_g1
c479960_g2
c392993_g1
c382948_g1
c464758_g1
c465374_g1
c465368_g4
c470976_g1
c469164_g2
c481046_g1
c430093_g1
c468228_g2
c478561_g2
c476383_g1
c453501_g1
c430195_g2
c480544_g4
c453071_g1
c303357_g1
c476291_g14
c471155_g8
c481305_g1
c342175_g1
c325668_g1
c465953_g1
c473114_g3
c475009_g1
c462717_g4
c407767_g2
c448710_g1
c441748_g1
c464539_g1
c217623_g1
c473387_g2
c478616_g1
c460658_g1
c441274_g1
c457573_g2
c455553_g1
c447307_g4
c469541_g4
c468552_g1
c477544_g2
c458752_g1
c479817_g4
c337905_g1
c470723_g1
c475535_g2
c454290_g3
c466726_g3
c478484_g1
c447324_g1
c477805_g2
c425816_g4
c418674_g1
c453121_g1
c457918_g2
c472661_g1
c402463_g3
c460101_g6
c326999_g1
c139083_g1
c466659_g5
c477619_g1
c472071_g1
c466790_g1
c475988_g1
c428642_g1
c460267_g1
c470525_g1
c334586_g1
c464943_g7
c463628_g1
c479230_g1
c474310_g4
c456019_g1
c349572_g1
c475628_g2
c469396_g1
c399813_g1
c430296_g1
c475127_g1
c437434_g1
c465212_g11
c301990_g1
c466904_g1
c427344_g1
c462002_g1
c450365_g2
c475205_g1
c471389_g1
c452899_g1
c462199_g1
c480841_g3
c470870_g4
c475273_g11
c472494_g2
c403012_g1
c471168_g1
c467318_g1
c462306_g4
c469440_g6
c457930_g1
c385091_g1
c429015_g2
c476705_g2
c310616_g1
c420950_g1
c458540_g1
c418584_g1
c470997_g1
c476031_g6
c475391_g1
c465733_g8
c384821_g1
c465922_g3
c472230_g3
c434515_g1
c471554_g1
c450776_g3
c471964_g1
c472400_g1
c467272_g2
c432517_g1
c481124_g2
c467803_g4
c414971_g1
c474272_g19
c478306_g1
c471296_g3
c459658_g1
c478897_g1
c426524_g1
c478190_g10
c466425_g2
c480700_g5
c370569_g1
c477791_g1
c470421_g2
c365507_g1
c455707_g1
c423788_g1
c386963_g1
c463309_g10
c460622_g1
c471703_g2
c478540_g6
c397912_g1
c460455_g1
c456883_g2
c472143_g1
c478234_g7
c405995_g1
c443323_g1
c478065_g4
c446016_g1
c467086_g1
c414177_g1
c480548_g4
c910748_g1
c472775_g4
c465771_g2
c479690_g1
c415196_g1
c468073_g1
c426195_g1
c473359_g2
c471281_g3
c299944_g1
c415679_g1
c283177_g1
c465447_g1
c412717_g1
c451177_g2
c461796_g2
c438362_g1
c451033_g8
c471602_g3
c475885_g2
c377497_g1
c406369_g1
c467082_g1
c1216858_g1
c481279_g4
c469440_g4
c457379_g1
c436441_g1
c475179_g2
c458184_g5
c451214_g1
c464494_g1
c475163_g1
c456179_g3
c479502_g7
c461174_g1
c172726_g1
c467774_g1
c457717_g2
c452146_g1
c480649_g3
c463542_g1
c470117_g3
c476916_g1
c466523_g1
c472600_g1
c374511_g1
c469881_g1
c477152_g2
c323616_g1
c477395_g3
c468049_g1
c433148_g1
c459753_g1
c469820_g11
c475188_g1
c474191_g3
c459794_g3
c468754_g2
c458119_g2
c385291_g1
c474439_g3
c422866_g1
c476200_g1
c480344_g3
c412712_g1
c470112_g2
c478666_g17
c466157_g1
c442352_g1
c221032_g1
c430863_g1
c476424_g4
c462352_g2
c473612_g2
c463282_g2
c479835_g3
c451156_g1
c470176_g3
c477299_g1
c468867_g3
c440686_g1
c474366_g1
c465761_g1
c475263_g9
c461598_g1
c476900_g1
c478826_g2
c456805_g1
c473757_g2
c419432_g1
c470488_g1
c469182_g10
c475329_g1
c463387_g1
c448778_g1
c480775_g1
c475532_g1
c438798_g2
c455764_g1
c476995_g1
c475398_g2
c463996_g5
c457267_g3
c451069_g2
c290453_g1
c474462_g1
c397167_g1
c479176_g2
c472278_g1
c480776_g4
c449344_g1
c480446_g3
c458769_g2
c170806_g1
c447988_g1
c345253_g1
c477877_g6
c460816_g1
c443150_g1
c474252_g11
c471746_g1
c376868_g2
c456537_g1
c1107607_g1
c479871_g1
c469887_g1
c474308_g4
c469861_g1
c458208_g2
c310695_g1
c419761_g1
c476561_g4
c1106514_g1
c480607_g9
c330842_g1
c443079_g1
c434108_g1
c394376_g1
c470780_g12
c261362_g1
c474841_g1
c473246_g2
c468564_g4
c451885_g2
c391166_g1
c442357_g1
c465176_g2
c462193_g1
c450741_g1
c413077_g1
c465324_g2
c387221_g1
c479512_g2
c450624_g2
c458521_g1
c418338_g1
c449599_g1
c1205414_g1
c455428_g1
c456755_g1
c474206_g5
c469115_g1
c445643_g1
c392451_g1
c402326_g2
c473943_g1
c188605_g1
c465856_g1
c475925_g4
c480001_g1
c480298_g2
c472261_g2
c478330_g4
c455833_g2
c425678_g1
c451258_g2
c459722_g2
c468954_g9
c327552_g1
c479544_g8
c426794_g1
c325446_g1
c450600_g1
c439786_g1
c424822_g2
c470771_g1
c478636_g10
c465688_g1
c461420_g1
c440651_g2
c440653_g1
c476355_g1
c459336_g2
c465354_g2
c285989_g1
c469317_g2
c360424_g1
c405683_g2
c416839_g1
c433409_g1
c458335_g1
c471814_g4
c451907_g1
c476625_g1
c409867_g1
c311048_g1
c457860_g1
c409423_g1
c387172_g1
c477350_g8
c473452_g3
c335027_g1
c470206_g5
c447625_g1
c447355_g1
c475104_g4
c472801_g1
c476382_g1
c477648_g1
c452387_g1
c474800_g5
c476950_g7
c456847_g2
c470660_g6
c467029_g3
c370818_g2
c477560_g1
c446048_g1
c478849_g1
c469020_g4
c426837_g2
c465567_g1
c472783_g1
c407762_g1
c441759_g1
c462100_g5
c480819_g2
c474524_g1
c473492_g1
c439047_g1
c434966_g1
c405841_g1
c476114_g2
c447174_g1
c412742_g1
c442725_g2
c459923_g1
c480046_g1
c71675_g2
c275036_g1
c435592_g1
c416756_g2
c474718_g1
c479139_g15
c479040_g15
c471768_g9
c339132_g1
c464513_g2
c420972_g1
c474888_g1
c776435_g1
c469904_g1
c460650_g1
c434729_g1
c457105_g9
c479171_g1
c460512_g2
c421463_g1
c61967_g1
c466533_g1
c353999_g1
c462926_g1
c441493_g1
c453625_g1
c476430_g3
c367984_g1
c415043_g1
c468662_g4
c476561_g3
c440484_g1
c476515_g4
c463176_g2
c471074_g1
c393170_g1
c392680_g1
c467888_g2
c473606_g4
c424556_g1
c476241_g2
c477980_g2
c429046_g1
c206294_g1
c410920_g1
c442589_g2
c473087_g3
c469359_g1
c469050_g1
c466529_g3
c1171406_g1
c422410_g1
c456919_g1
c458154_g2
c472796_g1
c469990_g4
c481705_g1
c463827_g2
c477854_g3
c1055599_g1
c448242_g1
c470347_g1
c479290_g4
c473196_g3
c60009_g1
c481286_g1
c441359_g2
c457513_g1
c475446_g2
c469922_g7
c476652_g4
c451674_g1
c450967_g6
c467890_g3
c407618_g1
c463962_g4
c149697_g1
c337898_g1
c467928_g3
c417918_g1
c426405_g1
c481012_g2
c477567_g2
c479137_g3
c309560_g1
c477416_g4
c445377_g1
c437663_g1
c428483_g1
c475535_g1
c474301_g1
c451994_g1
c475273_g3
c174875_g1
c451520_g1
c455827_g1
c425135_g1
c451392_g1
c414983_g1
c451972_g1
c458345_g1
c361342_g1
c463969_g1
c466760_g1
c400157_g2
c454058_g1
c464786_g4
c456477_g1
c473605_g1
c457713_g1
c467955_g1
c475298_g2
c458921_g2
c463062_g5
c452804_g1
c41634_g1
c479136_g2
c1109967_g1
c340041_g1
c467299_g4
c435461_g2
c457142_g1
c480598_g1
c439054_g1
c471748_g1
c406412_g1
c477392_g2
c387547_g1
c464506_g1
c481200_g2
c465358_g1
c471830_g4
c448581_g2
c478344_g1
c780642_g1
c432313_g1
c471906_g1
c420580_g1
c442513_g1
c465307_g3
c429682_g2
c459580_g1
c450673_g1
c475480_g9
c376507_g2
c374883_g1
c442223_g1
c425839_g1
c480155_g1
c160374_g1
c454535_g1
c472190_g2
c458362_g1
c463797_g1
c476906_g2
c166841_g1
c471440_g2
c471069_g1
c468486_g2
c477902_g3
c475764_g2
c480960_g3
c475261_g1
c471931_g11
c466712_g1
c469521_g6
c340813_g1
c465874_g1
c445299_g1
c69119_g1
c433317_g1
c459937_g1
c318321_g1
c464680_g3
c479332_g3
c476636_g4
c467980_g3
c476191_g4
c446345_g1
c450917_g1
c468130_g2
c453177_g1
c244212_g1
c445958_g1
c6143_g1
c471402_g4
c473440_g1
c454290_g2
c144918_g1
c477423_g1
c451811_g3
c475387_g1
c339620_g2
c367732_g1
c477407_g1
c428325_g1
c451462_g1
c461654_g4
c319518_g1
c411572_g2
c467262_g4
c477831_g2
c480063_g5
c471170_g6
c459280_g1
c444343_g1
c452197_g3
c466937_g1
c452478_g1
c423975_g1
c475805_g1
c406270_g1
c477452_g7
c452162_g1
c305276_g1
c444515_g1
c418780_g1
c450819_g1
c457013_g1
c27557_g1
c395527_g1
c470719_g4
c478690_g1
c443824_g1
c442210_g1
c465302_g5
c407254_g1
c473628_g8
c480660_g2
c479397_g2
c472601_g12
c471708_g4
c478138_g1
c396573_g1
c464296_g1
c462990_g12
c453847_g2
c469207_g1
c467202_g1
c417349_g1
c471352_g1
c478276_g5
c461563_g1
c478320_g1
c463457_g2
c447958_g1
c470105_g4
c475191_g5
c473876_g4
c463948_g1
c438302_g3
c469155_g6
c453016_g2
c476591_g2
c451772_g1
c473662_g1
c456069_g1
c466740_g2
c473139_g9
c470932_g1
c479468_g8
c468287_g5
c479079_g1
c446129_g1
c461215_g1
c470210_g1
c465318_g10
c480795_g9
c298938_g1
c364999_g1
c470753_g4
c474834_g1
c201612_g1
c414929_g1
c444853_g1
c465075_g6
c476278_g2
c478606_g6
c481351_g1
c461337_g16
c434821_g1
c417918_g2
c1192074_g1
c324994_g1
c466429_g1
c445101_g1
c478344_g9
c481279_g2
c431760_g1
c445604_g2
c480929_g4
c453667_g4
c462559_g2
c473156_g2
c415520_g1
c474645_g4
c463802_g1
c419966_g1
c168631_g1
c354386_g1
c454355_g1
c479476_g4
c471987_g6
c472817_g7
c477951_g2
c453969_g1
c342217_g1
c468992_g2
c398333_g1
c480472_g7
c475653_g1
c445758_g1
c450276_g1
c476520_g4
c403008_g2
c468737_g6
c344431_g1
c343723_g1
c461178_g1
c364213_g1
c471634_g1
c458860_g1
c420689_g1
c10543_g1
c471538_g1
c472971_g2
c451479_g1
c451866_g1
c478131_g4
c434561_g3
c480444_g2
c433999_g1
c419903_g1
c374132_g1
c763939_g1
c476236_g2
c481198_g2
c480986_g1
c462830_g1
c346456_g1
c468230_g1
c378525_g1
c474964_g2
c466252_g3
c447127_g1
c471984_g3
c477704_g6
c466532_g2
c4390_g1
c457541_g1
c273554_g1
c219520_g1
c471165_g6
c476788_g4
c407460_g1
c466718_g4
c295485_g1
c437602_g1
c466390_g12
c461142_g5
c409209_g1
c458983_g1
c474441_g13
c80806_g1
c447667_g1
c470669_g1
c450936_g1
c419583_g1
c480159_g1
c471360_g2
c353087_g1
c473373_g1
c479153_g2
c446082_g1
c14459_g1
c468933_g1
c436312_g2
c452042_g3
c424797_g1
c457088_g1
c1064804_g1
c475339_g4
c429685_g1
c462146_g2
c317213_g1
c467785_g1
c481053_g1
c480474_g1
c471900_g3
c420025_g1
c476776_g1
c461376_g4
c471062_g3
c446800_g4
c449735_g1
c479409_g10
c472456_g3
c471096_g1
c428898_g1
c470958_g1
c477289_g1
c477224_g7
c427928_g1
c457167_g1
c321819_g1
c447450_g1
c471451_g1
c27537_g1
c477189_g2
c350015_g1
c272811_g1
c443513_g2
c468836_g1
c469892_g4
c457780_g1
c463040_g2
c464715_g3
c455487_g1
c414340_g1
c464181_g2
c333309_g1
c468315_g1
c455577_g1
c475896_g1
c452684_g2
c466961_g2
c442141_g1
c437291_g1
c467992_g7
c474417_g1
c465706_g2
c457340_g1
c303651_g1
c459730_g2
c190963_g1
c441961_g1
c469163_g1
c469353_g5
c475778_g2
c442334_g1
c465532_g1
c425756_g1
c470335_g3
c466154_g3
c392682_g1
c467113_g13
c479481_g2
c471037_g1
c456052_g2
c435858_g1
c454157_g1
c77196_g1
c477278_g3
c363096_g1
c476195_g2
c69007_g2
c380229_g1
c480530_g2
c465072_g1
c479527_g1
c473750_g8
c473575_g6
c394879_g1
c481636_g1
c437004_g1
c474624_g1
c472154_g2
c474399_g6
c480231_g2
c428925_g1
c376141_g1
c461131_g13
c464213_g5
c469117_g2
c451626_g1
c452665_g1
c474281_g2
c443196_g1
c472180_g1
c344604_g1
c429076_g1
c469954_g2
c462993_g4
c468010_g1
c478254_g2
c405019_g1
c478126_g5
c431306_g1
c464132_g3
c625328_g1
c382552_g2
c407368_g1
c397165_g1
c471997_g5
c479448_g5
c480034_g1
c440626_g1
c473447_g2
c479363_g6
c375295_g1
c203639_g1
c423649_g2
c470651_g2
c480510_g3
c447428_g1
c467555_g6
c467480_g4
c476826_g1
c414181_g1
c406902_g1
c470362_g1
c420997_g1
c474595_g1
c466048_g6
c471149_g4
c480925_g1
c452436_g1
c474418_g1
c475894_g9
c446149_g1
c479414_g10
c432432_g1
c475144_g3
c480097_g1
c451924_g1
c460923_g3
c461664_g4
c473626_g1
c379668_g1
c508740_g1
c371931_g1
c442288_g1
c480517_g7
c481037_g1
c388680_g2
c474519_g3
c6260_g1
c480138_g3
c406941_g1
c472651_g1
c464693_g3
c462400_g2
c460891_g7
c458467_g2
c5179_g1
c454403_g1
c444153_g1
c478327_g2
c185807_g1
c481065_g1
c470526_g3
c398359_g1
c424889_g1
c479728_g1
c404436_g1
c476471_g5
c466878_g11
c436363_g1
c432320_g1
c465804_g1
c480794_g6
c389988_g1
c345155_g1
c255597_g1
c420846_g1
c45691_g1
c471419_g8
c459431_g3
c440938_g4
c15911_g1
c476401_g2
c411190_g1
c350156_g1
c470629_g1
c480859_g2
c452622_g4
c469435_g2
c472499_g1
c452109_g2
c433255_g1
c459317_g5
c390200_g1
c478598_g5
c479269_g1
c396746_g2
c478824_g2
c472325_g1
c245434_g1
c463748_g1
c428448_g1
c477737_g2
c406975_g1
c468523_g2
c456818_g1
c471900_g6
c62280_g2
c446244_g1
c412466_g1
c460777_g2
c461134_g4
c475759_g15
c479205_g1
c469483_g2
c448991_g1
c468339_g1
c440488_g1
c468564_g13
c467614_g1
c470037_g1
c444308_g4
c318724_g1
c460695_g1
c469172_g2
c465795_g1
c462462_g1
c168064_g1
c467232_g8
c468046_g2
c466847_g5
c468965_g4
c448008_g1
c462976_g1
c458640_g2
c465574_g2
c479018_g2
c293386_g1
c440941_g1
c463682_g6
c478441_g1
c463565_g3
c385614_g1
c4375_g1
c386811_g1
c474938_g1
c471869_g6
c453978_g1
c426784_g4
c345950_g1
c334793_g1
c461289_g1
c480843_g2
c453242_g1
c478503_g2
c476998_g3
c450392_g1
c460676_g2
c475853_g2
c1209594_g1
c280423_g1
c443350_g1
c405288_g2
c476378_g9
c460535_g2
c480174_g1
c443287_g1
c404702_g1
c272495_g1
c477188_g4
c450310_g1
c298740_g1
c284974_g1
c473212_g2
c464638_g1
c362252_g1
c474821_g1
c399021_g1
c475959_g2
c451885_g1
c476905_g1
c480077_g8
c628963_g1
c463005_g3
c461835_g1
c381314_g1
c443318_g4
c95339_g1
c445173_g1
c471188_g1
c389893_g1
c480946_g1
c459673_g1
c478718_g1
c479986_g1
c447989_g2
c444341_g4
c432667_g1
c476004_g1
c372677_g2
c441651_g2
c477762_g3
c444762_g1
c472257_g7
c324879_g1
c466444_g1
c450898_g1
c475128_g3
c454236_g1
c153664_g1
c456758_g2
c473935_g1
c437639_g1
c467222_g1
c454788_g1
c466789_g1
c324194_g1
c452202_g2
c453127_g2
c477784_g4
c467149_g3
c475108_g4
c436942_g1
c416845_g1
c456687_g1
c464413_g1
c416427_g1
c310686_g1
c398783_g2
c470949_g1
c461217_g1
c466014_g6
c418860_g1
c464390_g1
c466311_g1
c479626_g5
c338726_g1
c460550_g1
c478013_g3
c281150_g1
c480372_g2
c481289_g2
c467754_g1
c478753_g11
c449158_g3
c473228_g7
c441180_g1
c469636_g1
c459372_g1
c470288_g4
c461111_g1
c467366_g2
c438388_g2
c471518_g4
c632348_g1
c459823_g7
c474247_g3
c466369_g2
c764192_g1
c432614_g1
c470376_g1
c470689_g2
c469871_g1
c424393_g1
c424472_g1
c464915_g2
c460837_g1
c472898_g4
c449934_g4
c440179_g1
c469962_g2
c379859_g1
c476373_g1
c452920_g1
c475662_g5
c464688_g1
c474099_g1
c428353_g1
c435851_g1
c478752_g2
c440680_g1
c405362_g1
c464326_g3
c405607_g1
c479697_g1
c311070_g1
c450841_g2
c467649_g1
c447739_g3
c184407_g1
c467196_g1
c453858_g1
c471410_g3
c422824_g1
c462037_g14
c194967_g1
c434555_g1
c410930_g1
c458148_g1
c404968_g1
c473389_g1
c458880_g1
c473798_g3
c423093_g1
c388188_g1
c469840_g4
c475081_g4
c476523_g8
c443050_g1
c427282_g1
c474536_g2
c449527_g1
c468618_g1
c349307_g1
c473182_g3
c373925_g1
c474441_g1
c405117_g2
c479309_g1
c459761_g1
c463724_g1
c458360_g1
c472911_g1
c462621_g1
c393822_g1
c383906_g1
c463888_g1
c470203_g2
c426212_g1
c450633_g1
c447841_g1
c473966_g1
c468324_g1
c465973_g4
c457046_g1
c912633_g1
c320144_g1
c425160_g1
c765163_g1
c448785_g3
c472595_g3
c474874_g3
c460560_g2
c463205_g3
c474250_g3
c473692_g1
c466669_g1
c462815_g1
c478560_g1
c455758_g1
c468523_g1
c480902_g1
c457684_g1
c475598_g3
c472763_g2
c352957_g1
c411036_g1
c355059_g1
c464362_g2
c475578_g2
c400284_g1
c466190_g1
c473244_g5
c456116_g1
c472574_g1
c467036_g6
c473300_g1
c920132_g1
c460010_g1
c467535_g3
c474076_g4
c475914_g1
c74678_g1
c463512_g1
c454195_g1
c423741_g1
c404346_g1
c479911_g3
c468885_g1
c470652_g6
c456580_g1
c303347_g1
c446914_g1
c477709_g11
c461917_g2
c480567_g4
c470852_g3
c403803_g1
c452622_g3
c472466_g1
c451960_g1
c476300_g5
c478001_g3
c471474_g2
c468697_g2
c455888_g13
c455610_g1
c461413_g2
c469324_g1
c476272_g5
c454892_g1
c476528_g3
c448906_g1
c466320_g1
c463492_g2
c472149_g1
c466250_g2
c333229_g1
c475445_g5
c318715_g1
c455424_g12
c467193_g1
c461369_g1
c461330_g2
c422718_g2
c397469_g2
c470735_g3
c467231_g1
c437781_g1
c476655_g4
c481340_g1
c455650_g1
c433560_g2
c459794_g2
c475768_g2
c419745_g1
c376682_g1
c450803_g2
c480311_g3
c451350_g1
c467506_g6
c462835_g1
c463790_g7
c81003_g1
c474538_g1
c478899_g6
c480963_g2
c394887_g1
c476178_g1
c452602_g1
c473122_g2
c459381_g2
c211209_g1
c476073_g2
c477170_g9
c382386_g1
c430086_g1
c476579_g1
c445635_g1
c433433_g1
c422188_g1
c479932_g1
c480947_g3
c443479_g1
c478108_g2
c428791_g3
c308590_g1
c481302_g1
c409808_g2
c474022_g2
c435023_g1
c416790_g2
c480649_g1
c479260_g4
c479320_g2
c459544_g2
c478647_g8
c470849_g3
c468203_g3
c446642_g1
c480692_g2
c387444_g1
c445614_g2
c465938_g3
c470650_g3
c365304_g1
c466285_g1
c445325_g1
c431716_g1
c419890_g1
c467286_g2
c455276_g1
c470233_g2
c475810_g1
c477903_g13
c475118_g3
c465012_g3
c392625_g1
c420898_g1
c467701_g5
c422364_g3
c479097_g15
c478444_g1
c432837_g1
c444255_g1
c469591_g1
c460590_g1
c459410_g2
c450038_g1
c440733_g3
c480296_g2
c1188288_g1
c478712_g1
c450463_g1
c435102_g3
c452386_g1
c463997_g3
c407702_g1
c478814_g2
c441524_g1
c26197_g1
c476538_g18
c466043_g9
c470755_g6
c456211_g1
c392851_g1
c471950_g2
c447319_g1
c477264_g1
c455069_g1
c337940_g1
c481282_g3
c478921_g6
c473525_g1
c461533_g1
c479649_g2
c478335_g1
c481398_g1
c477768_g2
c397172_g1
c470343_g1
c478784_g8
c922065_g1
c468597_g3
c478965_g3
c355112_g1
c428602_g1
c453942_g8
c453554_g2
c471650_g1
c454365_g3
c475623_g4
c459355_g1
c452967_g1
c475900_g4
c467673_g3
c424949_g1
c140823_g1
c475294_g1
c460910_g1
c457480_g1
c426434_g1
c296262_g1
c444353_g1
c315023_g1
c470899_g11
c298587_g1
c466018_g1
c469848_g3
c478126_g4
c89454_g1
c300557_g1
c437810_g1
c439486_g1
c477466_g7
c467044_g3
c445420_g2
c467705_g5
c436352_g1
c479179_g3
c480221_g2
c455416_g2
c442665_g2
c480716_g1
c476507_g2
c448964_g1
c198600_g1
c473076_g1
c407235_g1
c480152_g5
c466532_g7
c355380_g1
c1189435_g1
c480442_g2
c67725_g1
c407331_g1
c466618_g4
c429392_g1
c474303_g2
c339104_g1
c420789_g1
c464048_g1
c178436_g1
c462228_g1
c462680_g3
c476004_g3
c440844_g1
c148524_g1
c477604_g3
c474087_g2
c420971_g1
c476632_g1
c437163_g1
c252382_g1
c468187_g1
c462203_g1
c471069_g2
c458209_g1
c466133_g1
c434320_g1
c453179_g1
c433004_g1
c469408_g6
c461433_g1
c1107467_g1
c480462_g2
c473826_g1
c475629_g3
c459000_g1
c477274_g2
c469268_g1
c391815_g2
c479835_g1
c456629_g1
c464384_g6
c449791_g2
c429816_g3
c479247_g3
c473464_g1
c475532_g8
c478864_g5
c391027_g1
c473402_g1
c454204_g2
c379314_g1
c463320_g1
c447481_g1
c449133_g2
c460558_g1
c457518_g4
c480457_g3
c478990_g5
c464202_g9
c436365_g1
c463478_g3
c434542_g1
c380597_g1
c470804_g1
c396789_g1
c469597_g1
c464932_g2
c467084_g2
c444868_g1
c467599_g2
c457645_g1
c398123_g1
c389746_g1
c478748_g2
c441069_g1
c331316_g1
c462768_g1
c479895_g7
c437907_g1
c451461_g1
c472094_g4
c469884_g1
c469133_g9
c481375_g8
c468054_g1
c345867_g1
c345027_g1
c358663_g1
c475495_g8
c448581_g4
c474364_g1
c322048_g1
c322234_g1
c475135_g1
c458606_g1
c365230_g1
c446874_g1
c60936_g1
c470962_g1
c45007_g1
c463659_g1
c477076_g1
c453254_g1
c474607_g1
c451337_g1
c475638_g3
c480443_g6
c461365_g1
c413969_g1
c464570_g3
c148335_g1
c480695_g2
c473298_g4
c473416_g3
c17844_g1
c457255_g6
c412035_g2
c446714_g4
c472030_g1
c457839_g1
c453620_g1
c454682_g1
c447143_g1
c455036_g1
c436873_g1
c478290_g1
c469754_g3
c462427_g3
c418517_g2
c461920_g1
c408220_g1
c478368_g1
c462089_g2
c355969_g1
c435134_g2
c313816_g1
c471314_g1
c478171_g1
c475941_g2
c422011_g1
c377259_g1
c320022_g2
c475747_g1
c473109_g3
c470296_g3
c474068_g2
c476465_g3
c459123_g1
c327184_g1
c194177_g1
c385159_g1
c480538_g1
c476135_g4
c467854_g2
c463713_g11
c474556_g12
c419221_g1
c460641_g1
c446220_g3
c418614_g2
c469139_g1
c466256_g3
c473527_g2
c463556_g1
c470173_g1
c438111_g1
c478501_g1
c479851_g1
c476023_g1
c481315_g2
c142315_g1
c451819_g2
c432268_g2
c383773_g1
c478537_g2
c330708_g1
c407958_g1
c477073_g8
c473879_g4
c295529_g1
c464806_g1
c468937_g2
c467175_g8
c36372_g1
c474097_g3
c461885_g1
c478686_g2
c467607_g7
c473202_g6
c346927_g1
c475977_g3
c471687_g1
c456146_g1
c457538_g1
c473892_g1
c479401_g2
c442912_g1
c425905_g1
c367264_g1
c210846_g1
c478121_g3
c450442_g1
c476877_g1
c479850_g1
c476050_g2
c462824_g1
c470201_g5
c463657_g1
c450174_g1
c476353_g5
c478229_g1
c471914_g5
c1060074_g1
c478361_g1
c479928_g1
c480124_g1
c479074_g7
c414162_g1
c470046_g1
c406486_g1
c470099_g1
c82345_g1
c379006_g1
c473022_g1
c452963_g1
c443969_g2
c479907_g4
c405060_g1
c478277_g2
c439387_g1
c446705_g1
c445794_g2
c416139_g1
c369817_g1
c469417_g2
c443596_g1
c470455_g1
c460439_g4
c477989_g2
c478194_g1
c479313_g1
c469681_g1
c474227_g3
c471864_g5
c477012_g1
c475381_g11
c456033_g1
c456020_g1
c904768_g1
c469085_g1
c393428_g1
c453328_g1
c438331_g1
c470639_g1
c476861_g3
c478151_g4
c458614_g1
c476735_g3
c477085_g1
c450074_g2
c372147_g1
c459359_g1
c451637_g1
c444137_g1
c474066_g1
c458887_g3
c464720_g1
c221223_g1
c469133_g6
c468282_g5
c418981_g2
c471344_g1
c453386_g1
c467783_g1
c471525_g1
c470120_g1
c477534_g3
c216531_g1
c462831_g1
c392505_g1
c414004_g1
c407038_g1
c321841_g1
c441672_g1
c439601_g1
c413266_g1
c473092_g2
c380876_g1
c473250_g2
c416309_g1
c441061_g1
c461911_g2
c425431_g1
c481299_g3
c372273_g2
c404904_g1
c471413_g2
c906538_g1
c454733_g1
c443436_g1
c462990_g2
c412019_g1
c471110_g2
c478264_g4
c480932_g3
c400065_g2
c431278_g1
c803708_g1
c434941_g1
c427274_g1
c475196_g1
c480952_g1
c435938_g1
c409814_g1
c458068_g8
c382312_g1
c478976_g2
c442244_g1
c457458_g1
c146139_g1
c313086_g1
c441005_g1
c398901_g1
c476666_g1
c462414_g1
c467371_g1
c481032_g2
c383834_g1
c464751_g2
c452465_g1
c15990_g1
c470002_g3
c446615_g2
c474044_g1
c391209_g1
c467732_g4
c476039_g1
c165204_g1
c464245_g17
c408410_g1
c474281_g1
c473429_g1
c458669_g1
c469720_g1
c377273_g1
c454497_g1
c421495_g1
c478544_g5
c408087_g1
c451325_g1
c384826_g1
c194153_g1
c479531_g1
c443365_g3
c465642_g5
c474356_g2
c480278_g1
c467882_g1
c415400_g1
c372241_g1
c455180_g1
c469172_g1
c469753_g1
c477801_g2
c465269_g2
c468864_g5
c463836_g5
c451932_g1
c432024_g2
c469371_g1
c454499_g1
c427460_g1
c478847_g2
c479149_g1
c469194_g1
c442931_g1
c462957_g1
c91459_g1
c475150_g5
c476865_g1
c478289_g8
c461455_g1
c432531_g1
c473001_g1
c417397_g1
c402780_g1
c446944_g1
c410374_g1
c401425_g2
c453276_g2
c473292_g1
c471219_g1
c422202_g1
c480895_g8
c443930_g1
c468898_g5
c472009_g2
c451758_g1
c344893_g1
c473486_g6
c450732_g1
c462762_g3
c407717_g1
c186582_g1
c471965_g1
c473335_g1
c346317_g1
c462481_g1
c478534_g1
c455139_g1
c465631_g5
c372650_g1
c41504_g1
c435011_g1
c16624_g1
c422426_g1
c391502_g2
c430067_g1
c957712_g1
c479505_g4
c454454_g1
c473437_g1
c283525_g1
c454029_g1
c443638_g1
c481325_g6
c186170_g2
c51329_g1
c466655_g3
c478380_g1
c461018_g2
c481185_g1
c456316_g1
c463668_g2
c480077_g5
c475584_g1
c473630_g4
c462923_g4
c447038_g1
c444846_g2
c41267_g1
c479370_g4
c478301_g3
c451203_g3
c421216_g1
c447772_g1
c301852_g1
c465523_g6
c479327_g1
c466378_g10
c458030_g4
c770356_g1
c421755_g1
c414451_g1
c478183_g1
c471684_g3
c459363_g1
c458191_g2
c478346_g6
c475923_g1
c457562_g4
c470082_g2
c298151_g1
c408198_g1
c117911_g1
c25044_g1
c424966_g1
c433962_g3
c470454_g1
c468681_g1
c475361_g4
c453591_g11
c477211_g2
c378094_g2
c481262_g1
c437561_g1
c477149_g5
c480873_g5
c473837_g2
c479047_g4
c479208_g1
c422777_g1
c109137_g1
c453290_g1
c480202_g1
c476192_g2
c462072_g3
c479196_g2
c469992_g3
c460311_g1
c468898_g16
c319647_g1
c471618_g11
c468455_g1
c446199_g1
c473632_g1
c480246_g4
c467094_g2
c466726_g1
c415523_g1
c457817_g1
c479995_g4
c460666_g1
c466574_g3
c461630_g1
c333200_g1
c478966_g2
c125947_g1
c481154_g1
c423993_g1
c432278_g3
c469770_g2
c478624_g1
c453842_g1
c459277_g1
c434767_g1
c419546_g3
c390482_g1
c471279_g3
c458427_g2
c461826_g3
c478030_g1
c316052_g1
c464721_g2
c403403_g1
c439029_g3
c13670_g1
c451159_g2
c476961_g2
c208527_g1
c466148_g1
c472213_g13
c389673_g2
c470934_g1
c474995_g1
c441580_g2
c460093_g1
c468589_g1
c409195_g1
c465529_g3
c471513_g1
c473298_g9
c456715_g1
c149677_g1
c469496_g9
c443651_g1
c479381_g5
c470419_g3
c905241_g1
c394046_g1
c464844_g4
c487818_g1
c480832_g4
c472098_g5
c446674_g1
c468167_g10
c453438_g1
c456914_g5
c1081477_g1
c464836_g1
c400662_g1
c462612_g1
c433874_g1
c443808_g1
c471935_g9
c447422_g1
c283573_g1
c473782_g1
c391000_g1
c476106_g1
c437484_g1
c468417_g8
c437798_g1
c480258_g1
c449259_g1
c458351_g1
c475624_g4
c465931_g5
c425556_g1
c475954_g1
c468776_g1
c461480_g2
c467111_g1
c460656_g1
c345814_g1
c465424_g1
c468160_g3
c435206_g1
c471823_g5
c460012_g2
c368146_g1
c461680_g1
c454180_g2
c467942_g1
c479398_g7
c459822_g1
c904837_g1
c470972_g1
c468177_g5
c478428_g2
c1213179_g1
c468490_g1
c464994_g7
c425207_g1
c959401_g1
c469889_g6
c453289_g1
c464373_g2
c450944_g1
c768581_g1
c479460_g2
c479118_g8
c478176_g2
c469433_g4
c200834_g1
c439775_g1
c1192068_g1
c423784_g1
c480468_g4
c474941_g1
c478561_g1
c372317_g1
c465311_g2
c471539_g5
c160768_g1
c435941_g1
c447013_g1
c477550_g3
c764166_g1
c468169_g6
c458974_g7
c289651_g1
c457014_g1
c477409_g3
c468498_g1
c476582_g3
c472305_g1
c433308_g1
c472258_g1
c451457_g1
c468953_g1
c455693_g2
c439696_g1
c450780_g1
c466442_g2
c452190_g1
c320130_g1
c464882_g3
c469237_g2
c402741_g1
c409269_g1
c478740_g1
c469375_g1
c485329_g1
c465020_g1
c475949_g1
c415358_g1
c474317_g1
c473607_g1
c470870_g3
c459100_g1
c394501_g1
c440904_g1
c477173_g10
c400815_g1
c420039_g1
c142623_g1
c421185_g1
c467246_g1
c445577_g1
c478102_g1
c474439_g2
c444708_g1
c409917_g1
c450869_g1
c475997_g6
c147178_g1
c474847_g1
c421977_g1
c461692_g1
c477223_g3
c458083_g1
c472154_g13
c479105_g3
c436054_g1
c459085_g1
c469117_g1
c457180_g1
c455837_g1
c461825_g1
c454237_g1
c474007_g1
c316490_g1
c468505_g1
c480599_g4
c477730_g1
c462918_g1
c478345_g6
c473330_g1
c465602_g1
c470361_g1
c466573_g2
c73706_g1
c452067_g1
c420768_g2
c468804_g3
c478221_g1
c480461_g4
c441272_g2
c466795_g1
c476900_g2
c467450_g2
c467157_g2
c480027_g7
c471620_g2
c474908_g13
c460413_g1
c444957_g1
c472519_g1
c476102_g8
c448015_g1
c465579_g3
c478028_g2
c436241_g1
c454617_g1
c376064_g1
c330770_g1
c479411_g2
c359898_g1
c426126_g1
c372553_g2
c480342_g1
c282620_g1
c448656_g1
c472281_g1
c428100_g1
c373314_g2
c478657_g1
c457837_g3
c466422_g8
c479341_g4
c1100142_g1
c458581_g1
c463398_g1
c473546_g4
c441789_g2
c443235_g1
c479116_g1
c452681_g1
c479416_g5
c1054476_g1
c452581_g1
c469228_g1
c478800_g2
c442369_g1
c472656_g15
c463671_g1
c470336_g1
c408391_g1
c388210_g1
c472822_g4
c434851_g1
c364007_g2
c392794_g2
c478500_g1
c466783_g2
c274403_g1
c442192_g1
c915310_g1
c470732_g1
c474064_g1
c479807_g1
c451382_g1
c438090_g4
c638800_g1
c475770_g2
c445600_g1
c463420_g2
c464731_g6
c479612_g2
c439637_g3
c474333_g5
c476258_g1
c464956_g1
c471876_g2
c454513_g1
c452268_g1
c461071_g1
c475779_g7
c449144_g3
c458016_g1
c472312_g4
c477600_g1
c478073_g2
c405348_g1
c369975_g1
c470096_g6
c408162_g1
c381859_g1
c466602_g1
c472424_g13
c430489_g1
c439285_g1
c475233_g1
c1045789_g1
c445445_g1
c474344_g4
c430773_g1
c457091_g1
c444441_g1
c420672_g1
c469315_g5
c445458_g3
c478822_g4
c471147_g2
c461264_g6
c207047_g1
c470091_g1
c448903_g1
c471849_g4
c471027_g2
c460314_g9
c385503_g1
c461766_g1
c460117_g1
c441971_g1
c470397_g1
c478062_g1
c208290_g1
c427556_g1
c414802_g1
c464165_g8
c428712_g1
c474221_g4
c3614_g1
c478079_g1
c479909_g1
c474351_g1
c401091_g2
c639630_g1
c475911_g1
c462743_g1
c469007_g1
c442915_g3
c481202_g1
c469873_g2
c472108_g8
c457262_g1
c469757_g2
c456997_g4
c435551_g1
c476820_g1
c464033_g2
c479749_g3
c148285_g2
c386059_g1
c478906_g2
c442417_g1
c444803_g1
c159659_g1
c477637_g1
c459450_g1
c1045963_g1
c404727_g1
c471660_g5
c458164_g1
c479571_g4
c453969_g2
c478801_g1
c478699_g6
c429747_g1
c440204_g1
c446076_g1
c444670_g2
c423736_g1
c427757_g1
c460171_g2
c300072_g1
c479132_g3
c401471_g1
c494876_g1
c414671_g1
c474866_g1
c457783_g1
c431683_g1
c468287_g4
c475933_g1
c468607_g2
c92221_g1
c468888_g2
c467880_g1
c468913_g1
c473976_g5
c45607_g1
c470518_g1
c431681_g1
c469408_g7
c331277_g1
c418443_g4
c471328_g1
c469316_g1
c458006_g1
c463705_g9
c479792_g5
c478420_g1
c478882_g2
c476314_g2
c468127_g4
c459953_g3
c443949_g1
c425191_g1
c639519_g1
c437334_g1
c410092_g1
c461262_g1
c454355_g2
c480105_g1
c763659_g1
c336789_g1
c605779_g1
c450925_g2
c364698_g1
c471825_g1
c478047_g11
c443384_g1
c399293_g1
c452362_g1
c387582_g1
c475601_g2
c479361_g1
c475849_g6
c345767_g1
c407496_g1
c96624_g1
c481199_g3
c475010_g2
c286413_g2
c473813_g1
c480369_g3
c450393_g2
c476062_g7
c455193_g1
c473362_g1
c468772_g3
c424468_g1
c368220_g1
c311279_g1
c435774_g1
c443232_g1
c470699_g1
c476366_g4
c468658_g1
c479676_g1
c449759_g1
c458450_g1
c467532_g1
c285772_g1
c405392_g1
c464808_g2
c477367_g4
c476974_g2
c480405_g3
c448591_g3
c476323_g2
c461123_g1
c480217_g1
c441698_g1
c449466_g2
c468431_g4
c461307_g2
c422061_g1
c461173_g1
c416141_g1
c455964_g10
c463555_g2
c322309_g2
c469889_g2
c458362_g2
c465652_g1
c393384_g1
c449692_g1
c472555_g1
c476204_g5
c448204_g1
c406229_g2
c385829_g1
c429776_g2
c479376_g1
c389493_g1
c450532_g2
c466749_g8
c393304_g1
c444158_g1
c437796_g1
c373446_g1
c448322_g2
c469631_g2
c444643_g1
c451804_g5
c379780_g1
c150037_g1
c343082_g1
c337304_g1
c442424_g5
c467727_g1
c446363_g1
c472220_g2
c456209_g1
c458936_g3
c464030_g1
c473517_g1
c451764_g2
c427655_g1
c426808_g2
c347232_g1
c341629_g1
c408159_g1
c286424_g1
c454923_g1
c369438_g1
c474706_g4
c194113_g1
c480249_g2
c432804_g1
c479937_g4
c470431_g1
c465073_g1
c412691_g1
c409236_g1
c319231_g1
c479414_g11
c393583_g1
c443955_g1
c473647_g3
c474779_g5
c207014_g1
c443923_g1
c398222_g1
c426571_g1
c474756_g2
c797739_g1
c448057_g1
c435990_g2
c479032_g1
c472203_g6
c339184_g1
c480267_g5
c475282_g1
c469901_g1
c395703_g1
c323246_g1
c935875_g1
c452803_g1
c463189_g7
c454438_g1
c435445_g2
c381059_g1
c464610_g2
c478114_g3
c470581_g1
c479338_g4
c473618_g1
c475665_g4
c385083_g1
c480688_g1
c241107_g1
c472310_g1
c477662_g2
c438987_g1
c449755_g2
c334801_g1
c467144_g2
c353571_g1
c461424_g2
c459987_g1
c509146_g1
c342386_g1
c460032_g1
c478458_g1
c477689_g3
c468017_g3
c460612_g1
c472412_g1
c480401_g3
c911159_g1
c451079_g1
c474937_g5
c453595_g1
c410613_g1
c469143_g6
c3383_g1
c478819_g1
c321707_g2
c417344_g1
c385058_g1
c473603_g2
c458651_g3
c466901_g2
c464906_g1
c480043_g1
c477152_g1
c477785_g1
c475530_g7
c307161_g1
c471011_g1
c440860_g1
c445865_g1
c453269_g1
c461364_g1
c333336_g1
c467362_g3
c1798_g1
c463194_g1
c472234_g1
c475273_g8
c481052_g1
c367041_g1
c450829_g1
c394999_g1
c441904_g3
c475489_g4
c446391_g3
c480617_g5
c445001_g1
c206922_g1
c455665_g1
c478402_g2
c477978_g1
c394352_g1
c453849_g1
c469641_g1
c432675_g1
c467887_g1
c393748_g1
c473999_g1
c430201_g1
c478634_g5
c471175_g1
c288883_g1
c464309_g2
c407132_g1
c413647_g2
c455444_g2
c477023_g7
c390369_g1
c479936_g1
c275032_g1
c460660_g1
c478428_g3
c476982_g4
c386444_g1
c464152_g2
c477973_g10
c463366_g1
c437762_g1
c448803_g1
c471535_g1
c458654_g1
c465854_g1
c476500_g2
c459037_g1
c480404_g2
c904829_g1
c477987_g1
c478636_g2
c473960_g1
c443417_g1
c341006_g1
c479506_g10
c404006_g1
c467909_g1
c441768_g2
c425397_g1
c471422_g1
c466262_g2
c470007_g2
c476197_g4
c265897_g1
c465756_g1
c368294_g1
c474218_g1
c478187_g1
c21471_g1
c466254_g5
c455820_g1
c478199_g3
c314859_g1
c477158_g2
c468691_g1
c103603_g1
c452155_g1
c428589_g2
c477070_g1
c466649_g2
c478867_g6
c480512_g1
c462917_g1
c384611_g1
c463601_g1
c476927_g1
c470728_g1
c469341_g3
c450444_g2
c479160_g1
c451427_g1
c217638_g2
c262322_g1
c291800_g1
c443442_g1
c466553_g3
c267071_g1
c466475_g1
c467566_g1
c935134_g1
c437303_g1
c455375_g1
c474746_g7
c427891_g1
c414765_g1
c426044_g4
c3045_g1
c381178_g1
c480487_g8
c468313_g1
c467719_g4
c448395_g1
c475774_g3
c461461_g1
c44605_g1
c452587_g1
c471081_g6
c461829_g1
c413478_g1
c382024_g1
c475444_g1
c452645_g1
c433178_g1
c459659_g1
c468190_g1
c474706_g1
c241573_g1
c476143_g1
c790888_g1
c470277_g7
c476830_g1
c458468_g1
c471099_g2
c476487_g5
c403564_g1
c376952_g1
c342287_g1
c329548_g1
c476459_g2
c473351_g2
c444100_g1
c453065_g1
c468683_g3
c410701_g1
c451387_g1
c346346_g1
c476472_g2
c460628_g1
c319399_g2
c475112_g11
c379879_g1
c142257_g1
c215446_g1
c83067_g1
c433310_g1
c430702_g1
c455194_g1
c460393_g1
c474566_g2
c477182_g2
c290875_g1
c463894_g2
c402034_g1
c478655_g4
c477982_g14
c397625_g3
c427696_g1
c470214_g2
c383473_g1
c480386_g1
c409439_g1
c476252_g1
c480272_g5
c474968_g1
c458114_g1
c466333_g3
c462778_g1
c208922_g1
c415037_g1
c471589_g9
c402003_g1
c455235_g1
c478272_g1
c463608_g1
c420159_g1
c447031_g1
c466416_g3
c478853_g2
c455061_g1
c33563_g1
c447107_g2
c369574_g1
c474710_g3
c474497_g5
c399777_g1
c476928_g4
c456322_g2
c444536_g1
c407119_g1
c469979_g2
c664744_g1
c433125_g1
c478707_g1
c344697_g1
c465177_g3
c474909_g8
c475252_g1
c425184_g1
c441680_g1
c433494_g1
c456248_g2
c469275_g7
c466687_g13
c421973_g1
c474116_g6
c475022_g1
c464725_g2
c474874_g1
c80285_g1
c470697_g4
c406673_g1
c275460_g1
c451209_g1
c466232_g1
c450698_g2
c476385_g4
c455693_g1
c374817_g1
c446454_g2
c295893_g1
c432918_g1
c469578_g1
c399917_g1
c450703_g1
c466784_g3
c341836_g1
c479316_g1
c69438_g1
c454194_g1
c439421_g1
c469188_g1
c479335_g2
c474019_g3
c469635_g2
c478556_g2
c376839_g1
c468473_g1
c469543_g8
c384149_g1
c94238_g1
c468723_g4
c407359_g1
c461345_g2
c301442_g1
c437778_g1
c480453_g3
c437082_g1
c469031_g12
c387291_g1
c462157_g1
c467458_g1
c338716_g1
c297568_g1
c428223_g2
c460953_g1
c423412_g2
c479606_g6
c146200_g1
c466511_g1
c449246_g1
c458165_g1
c291324_g1
c469244_g6
c1049590_g1
c480231_g1
c1218385_g1
c447009_g1
c455475_g1
c478217_g4
c471536_g1
c448983_g1
c454835_g1
c470572_g1
c470938_g1
c481025_g5
c480061_g2
c477709_g3
c380113_g1
c472892_g1
c456127_g2
c477645_g4
c468255_g2
c463413_g1
c474519_g4
c377869_g1
c479398_g1
c434600_g1
c337596_g1
c453329_g1
c336339_g1
c476402_g3
c428467_g2
c450953_g1
c471199_g15
c474431_g1
c324000_g2
c472834_g4
c457668_g1
c475663_g3
c474441_g2
c480499_g2
c480910_g5
c441829_g1
c480334_g1
c475698_g2
c411582_g1
c407855_g1
c413773_g1
c944377_g1
c448696_g2
c447598_g1
c477704_g2
c481148_g2
c14048_g1
c432904_g1
c393128_g3
c300309_g1
c457777_g1
c450448_g1
c478773_g2
c453535_g1
c478675_g2
c472154_g7
c218665_g1
c282616_g1
c430908_g1
c438182_g1
c479994_g10
c9114_g1
c398874_g1
c452893_g1
c461982_g1
c469167_g1
c479378_g1
c472282_g2
c379957_g1
c417799_g1
c457805_g1
c378845_g1
c364920_g1
c456800_g1
c461098_g1
c479099_g5
c463849_g1
c430739_g1
c477950_g2
c431165_g1
c470456_g18
c329232_g1
c479440_g4
c438437_g2
c443019_g1
c432051_g1
c462776_g1
c421689_g1
c475174_g9
c481108_g1
c474992_g1
c478559_g4
c479442_g5
c408008_g1
c475187_g6
c460852_g1
c475388_g1
c465388_g1
c381185_g1
c441274_g2
c481338_g3
c469100_g4
c474096_g7
c453614_g1
c388626_g2
c394006_g1
c470782_g3
c433231_g1
c477662_g1
c462173_g4
c466765_g1
c416257_g1
c31554_g1
c436462_g1
c397829_g1
c442599_g1
c451757_g1
c474126_g1
c478732_g1
c477162_g6
c367136_g1
c393631_g1
c299600_g1
c474956_g2
c466063_g2
c425851_g1
c475986_g1
c470601_g3
c442138_g1
c475374_g5
c431325_g1
c434509_g3
c470951_g2
c467368_g6
c440390_g3
c450761_g2
c479984_g1
c1048993_g1
c469806_g5
c478844_g1
c472569_g1
c480614_g11
c467009_g7
c425156_g4
c466450_g1
c447732_g2
c767835_g1
c478682_g2
c477688_g5
c481277_g2
c400447_g1
c421745_g1
c466672_g7
c423561_g1
c476490_g1
c444879_g3
c480762_g2
c381017_g2
c422713_g1
c478269_g1
c186342_g1
c155558_g2
c471688_g2
c454997_g1
c467920_g2
c373887_g1
c489211_g1
c443522_g1
c481130_g6
c289802_g1
c463125_g1
c472225_g4
c404140_g1
c429023_g1
c460094_g1
c409579_g1
c475673_g1
c423748_g1
c466218_g8
c478298_g1
c473484_g1
c477164_g2
c330087_g1
c475001_g6
c448040_g1
c424298_g1
c904799_g1
c479312_g1
c771401_g1
c441421_g1
c468020_g1
c475391_g2
c462444_g3
c768907_g1
c477627_g7
c479107_g7
c380619_g3
c465327_g1
c467520_g1
c474396_g1
c443649_g4
c477605_g2
c464764_g1
c466172_g6
c474114_g1
c381792_g1
c474236_g6
c449326_g1
c479535_g1
c480328_g1
c370651_g1
c457021_g5
c461873_g4
c403504_g1
c466910_g3
c465458_g1
c619522_g1
c455205_g3
c164890_g1
c456735_g1
c375231_g1
c338502_g2
c468487_g1
c421766_g1
c457892_g1
c480178_g3
c459367_g3
c474720_g11
c440431_g1
c424990_g1
c407833_g1
c422876_g3
c449733_g1
c475956_g2
c476028_g1
c284099_g1
c455875_g1
c469295_g2
c475067_g1
c436690_g3
c460683_g2
c450245_g1
c473282_g2
c393969_g1
c423297_g1
c461801_g1
c480813_g1
c424175_g1
c477995_g1
c458864_g5
c472746_g2
c447512_g2
c440100_g1
c461999_g3
c345153_g1
c473621_g5
c455328_g5
c469199_g1
c24952_g1
c427044_g1
c454993_g1
c260617_g1
c1064077_g1
c478546_g1
c456375_g2
c458679_g1
c92561_g1
c451281_g1
c471793_g4
c468082_g2
c382898_g1
c443747_g1
c479619_g2
c469353_g4
c468320_g1
c477340_g2
c460361_g2
c472786_g1
c459011_g1
c465546_g5
c480539_g1
c457373_g2
c459721_g1
c419275_g1
c448235_g1
c374393_g1
c476755_g1
c452627_g1
c466512_g6
c472834_g7
c443402_g2
c475405_g4
c409995_g1
c475620_g1
c447094_g3
c479398_g9
c440745_g1
c475486_g3
c469934_g4
c468747_g8
c464763_g2
c464849_g1
c257641_g1
c476975_g1
c392438_g1
c446125_g3
c474545_g10
c647644_g1
c383954_g1
c460298_g10
c476746_g3
c471293_g1
c446012_g1
c438434_g1
c463554_g1
c479784_g1
c352952_g2
c481176_g4
c463307_g1
c475229_g1
c467132_g1
c275622_g1
c465520_g1
c458046_g1
c238849_g1
c441165_g1
c475304_g1
c431276_g1
c420388_g1
c451217_g1
c151326_g1
c475265_g2
c408275_g1
c465392_g1
c458709_g1
c433322_g1
c478895_g7
c471643_g2
c455372_g1
c473466_g1
c442726_g1
c446079_g1
c480497_g1
c442750_g1
c316250_g1
c479985_g1
c80884_g1
c402038_g1
c467780_g2
c450705_g2
c335578_g1
c471435_g1
c428160_g3
c456709_g1
c432969_g1
c465053_g1
c438546_g1
c474097_g2
c367606_g1
c472588_g1
c474621_g2
c403348_g1
c468430_g1
c465810_g1
c147276_g1
c468800_g2
c469157_g4
c458981_g1
c378130_g1
c466184_g1
c472861_g2
c450423_g1
c463877_g1
c367187_g1
c341112_g1
c465094_g1
c478437_g3
c480495_g4
c459965_g4
c476078_g5
c468641_g4
c472321_g3
c476716_g1
c479181_g1
c442568_g1
c504903_g1
c25117_g1
c436710_g1
c468623_g1
c276805_g1
c481274_g1
c476491_g8
c346321_g1
c471425_g2
c473680_g1
c464815_g2
c327490_g1
c89963_g1
c469776_g5
c479878_g4
c481099_g1
c477688_g4
c458991_g1
c462543_g1
c454765_g2
c461642_g1
c461027_g1
c455570_g1
c384551_g1
c427598_g1
c457895_g1
c437668_g1
c455633_g1
c474178_g1
c465342_g1
c457132_g1
c479654_g1
c373615_g2
c478824_g1
c464471_g3
c428479_g1
c466675_g1
c437302_g1
c471509_g3
c479686_g9
c480448_g2
c371511_g1
c454861_g1
c473619_g1
c422906_g1
c481023_g10
c478318_g2
c474331_g3
c473687_g3
c455293_g2
c440676_g1
c80371_g1
c478048_g1
c472354_g2
c427789_g2
c446900_g1
c480129_g1
c462734_g1
c13251_g1
c434396_g1
c477245_g3
c347390_g2
c371870_g1
c456559_g1
c451488_g1
c481361_g1
c475970_g7
c474318_g1
c472607_g1
c480489_g1
c462651_g2
c279168_g1
c453898_g1
c465913_g7
c477692_g3
c461637_g10
c450811_g1
c905402_g1
c463405_g3
c478158_g4
c473639_g1
c476717_g18
c442422_g1
c372258_g1
c466278_g2
c464894_g1
c473706_g1
c480619_g1
c386577_g1
c399791_g2
c461188_g3
c450959_g2
c385372_g1
c469217_g2
c475385_g1
c470412_g1
c477052_g2
c439040_g1
c470834_g14
c411382_g1
c419433_g1
c408359_g1
c474750_g7
c477853_g5
c387763_g1
c458936_g2
c471663_g1
c464795_g1
c437515_g1
c452396_g2
c431102_g1
c453084_g1
c409633_g1
c458985_g1
c462222_g1
c465788_g1
c450518_g2
c480632_g4
c464707_g1
c481109_g1
c470678_g1
c472648_g2
c469274_g3
c456843_g1
c464488_g1
c288808_g1
c432998_g1
c308514_g2
c462575_g1
c469109_g1
c446376_g1
c459136_g5
c486078_g1
c414433_g1
c477757_g1
c428590_g1
c447671_g1
c465894_g5
c450035_g1
c371103_g1
c481366_g3
c411250_g1
c447758_g1
c428832_g1
c468779_g1
c778494_g1
c414413_g1
c318338_g1
c479886_g2
c481131_g1
c391997_g1
c476737_g1
c457818_g1
c463229_g1
c344402_g1
c449033_g1
c469582_g9
c470253_g2
c450474_g1
c479630_g4
c476296_g3
c387925_g1
c474599_g3
c468824_g1
c81999_g1
c431010_g1
c422826_g2
c447584_g1
c466327_g3
c441906_g1
c439004_g1
c480937_g3
c404205_g1
c454658_g1
c471165_g4
c473118_g2
c292519_g1
c465953_g3
c458505_g2
c442435_g3
c380745_g1
c472669_g8
c471885_g3
c424396_g3
c444916_g1
c451193_g1
c459889_g1
c453853_g2
c481213_g1
c519601_g1
c479098_g1
c457929_g2
c457959_g2
c421522_g2
c468355_g1
c456545_g1
c460263_g1
c286334_g1
c446522_g1
c476038_g1
c69465_g1
c459592_g3
c473414_g5
c468965_g10
c467255_g2
c470693_g1
c447529_g1
c393004_g1
c474714_g1
c4547_g1
c452445_g3
c364235_g1
c457306_g1
c466985_g1
c443055_g2
c454441_g1
c481064_g2
c479143_g1
c468262_g3
c465592_g8
c459303_g1
c472872_g1
c1216184_g1
c460478_g9
c460295_g4
c393826_g1
c103198_g1
c339437_g1
c466557_g1
c476093_g5
c385380_g1
c478464_g1
c475400_g1
c471269_g5
c474375_g3
c477335_g14
c387415_g1
c460647_g2
c471069_g6
c471623_g2
c481008_g1
c382194_g1
c460016_g1
c437430_g1
c453516_g1
c382777_g1
c478912_g7
c338739_g1
c451561_g1
c456893_g1
c472800_g1
c454207_g2
c408050_g1
c469751_g2
c208342_g1
c461054_g1
c478435_g2
c468715_g15
c471299_g1
c480281_g1
c435092_g3
c440522_g1
c426476_g1
c395925_g1
c383902_g1
c763727_g1
c340082_g1
c473333_g3
c428530_g1
c467863_g1
c477211_g5
c447901_g3
c440214_g2
c463179_g1
c478759_g1
c474697_g24
c460396_g1
c458778_g1
c431010_g4
c466376_g1
c469481_g3
c466007_g3
c475165_g1
c471845_g1
c461962_g2
c406712_g1
c452919_g1
c345044_g1
c477439_g2
c467181_g13
c454955_g1
c405260_g1
c321898_g1
c357841_g1
c457594_g1
c455832_g2
c404999_g1
c477316_g5
c457757_g1
c477905_g6
c473390_g1
c435251_g1
c278516_g1
c475566_g5
c460401_g1
c470814_g1
c481027_g1
c423830_g1
c466550_g2
c470645_g1
c473243_g1
c477845_g3
c475871_g1
c444002_g1
c398779_g2
c481082_g2
c471548_g1
c480101_g6
c473566_g4
c457380_g1
c439797_g3
c354318_g1
c425254_g1
c457847_g8
c456947_g1
c472397_g1
c461052_g2
c465711_g11
c436621_g1
c645804_g1
c443080_g1
c477666_g1
c471109_g1
c479991_g6
c473503_g1
c468172_g2
c456887_g7
c488740_g1
c926016_g1
c451102_g1
c463694_g3
c5095_g1
c444094_g1
c475544_g2
c463385_g7
c475463_g1
c470410_g2
c462533_g12
c460160_g5
c293567_g1
c479834_g1
c478690_g2
c469471_g10
c1193183_g1
c477530_g6
c481040_g2
c476450_g2
c459576_g5
c462655_g1
c460781_g1
c473978_g5
c425457_g1
c443521_g1
c420253_g1
c479402_g6
c328220_g1
c443813_g1
c450643_g2
c451703_g1
c455518_g2
c457157_g1
c451067_g1
c470047_g1
c440725_g1
c444657_g1
c466968_g4
c456652_g1
c401846_g1
c457182_g5
c472064_g8
c476718_g2
c320389_g1
c467849_g1
c422939_g1
c354739_g1
c410896_g1
c479472_g2
c467826_g3
c454245_g1
c464017_g5
c466247_g2
c477399_g6
c448629_g1
c420664_g1
c381474_g1
c440290_g1
c447825_g1
c466240_g1
c463567_g2
c480344_g1
c480889_g2
c455751_g1
c472402_g2
c479276_g1
c474864_g1
c443751_g1
c284717_g1
c472141_g1
c387981_g1
c471932_g1
c377943_g1
c304519_g1
c474738_g3
c455373_g2
c440241_g1
c905313_g1
c423460_g1
c476281_g1
c60604_g1
c327605_g1
c475115_g1
c468997_g6
c423317_g1
c452495_g1
c77039_g1
c474026_g2
c480152_g1
c467152_g6
c443145_g1
c459374_g1
c426284_g1
c1187589_g1
c460070_g1
c456515_g1
c474578_g1
c467678_g7
c274988_g1
c472058_g2
c478843_g1
c419602_g1
c471701_g6
c459547_g3
c425045_g2
c463608_g2
c373276_g1
c473905_g1
c481316_g1
c475881_g1
c466161_g3
c1046241_g1
c455088_g1
c5736_g1
c153675_g1
c447248_g5
c474694_g3
c458922_g1
c479107_g3
c459378_g1
c476372_g1
c457251_g1
c456121_g1
c445961_g1
c372302_g1
c390167_g1
c472766_g1
c480050_g1
c451258_g3
c633841_g1
c333637_g1
c469625_g1
c445847_g1
c464070_g2
c465483_g2
c448745_g3
c111583_g1
c441472_g1
c1211465_g1
c406804_g2
c478377_g4
c394224_g1
c441707_g2
c428572_g1
c476562_g4
c476215_g1
c471838_g3
c430085_g1
c477595_g4
c415952_g1
c471233_g1
c476192_g4
c476929_g1
c471504_g2
c464803_g3
c442717_g1
c478943_g3
c32136_g1
c471821_g8
c415262_g1
c470577_g16
c473666_g1
c430531_g2
c466411_g5
c443580_g1
c390779_g1
c476505_g1
c481229_g2
c434761_g3
c441731_g3
c474237_g9
c462873_g1
c437343_g1
c474940_g1
c478396_g10
c470521_g1
c473565_g6
c459873_g1
c456455_g1
c434422_g1
c335552_g1
c468665_g6
c147514_g2
c480116_g2
c381524_g2
c468786_g1
c403647_g1
c479699_g1
c442575_g2
c230065_g1
c383854_g1
c439410_g1
c427535_g2
c458365_g1
c478610_g2
c71692_g1
c448533_g2
c471154_g2
c410766_g1
c451362_g1
c480011_g1
c443214_g3
c464623_g1
c470857_g2
c461312_g1
c472443_g6
c416772_g1
c477462_g11
c480833_g1
c466880_g9
c480807_g2
c474731_g9
c466775_g2
c450105_g1
c476568_g2
c449210_g1
c389920_g1
c478312_g1
c459620_g2
c471579_g1
c381993_g1
c469978_g1
c446343_g1
c7034_g1
c451490_g2
c451029_g1
c472282_g5
c451323_g1
c431295_g1
c647612_g1
c435680_g1
c449389_g1
c446764_g1
c448873_g1
c463201_g1
c459178_g2
c368564_g1
c437775_g1
c480254_g1
c1217320_g1
c478961_g2
c447766_g1
c480338_g1
c394788_g2
c404007_g1
c474616_g5
c463580_g4
c430449_g2
c442573_g1
c288206_g1
c479917_g4
c247999_g1
c472938_g4
c472918_g2
c439964_g1
c452735_g1
c467747_g1
c437797_g2
c403898_g1
c460110_g1
c477860_g1
c466227_g3
c463799_g8
c477638_g1
c431880_g1
c467995_g1
c453755_g2
c407856_g1
c434392_g1
c18851_g1
c462203_g15
c447802_g2
c465822_g3
c462567_g1
c474289_g1
c454151_g1
c456252_g1
c456304_g1
c365342_g1
c469608_g1
c481175_g1
c468561_g1
c475861_g11
c381632_g1
c469625_g2
c318247_g1
c320681_g1
c480964_g2
c477042_g2
c473531_g2
c465078_g3
c380415_g2
c430401_g1
c475814_g2
c451464_g2
c429803_g1
c453923_g2
c474292_g2
c474792_g2
c448349_g3
c469714_g9
c371289_g1
c460648_g1
c459174_g1
c479779_g1
c479207_g1
c437345_g2
c481220_g4
c457049_g1
c462601_g2
c453608_g4
c447805_g1
c472435_g10
c459963_g3
c475666_g1
c441186_g1
c472393_g4
c475575_g2
c468459_g2
c476997_g2
c289236_g1
c367784_g1
c418406_g2
c476903_g4
c6029_g1
c472848_g3
c466676_g1
c479464_g1
c477440_g1
c472043_g2
c259849_g1
c465018_g1
c1049820_g1
c405885_g1
c438160_g1
c373990_g1
c402003_g2
c464947_g2
c446863_g1
c419986_g1
c477130_g1
c476920_g2
c253550_g1
c427821_g1
c478190_g5
c467419_g3
c449795_g1
c408848_g1
c472189_g2
c463635_g1
c480704_g2
c457806_g8
c461739_g1
c474054_g4
c1261735_g1
c428563_g1
c421598_g1
c480323_g3
c471456_g1
c452866_g1
c427136_g1
c466136_g1
c474581_g1
c926147_g1
c469818_g1
c475658_g12
c462773_g2
c479567_g1
c479954_g7
c462236_g1
c424515_g1
c438938_g1
c468332_g1
c448857_g2
c450192_g1
c467750_g1
c480414_g1
c473989_g1
c460103_g2
c466719_g1
c423172_g1
c481372_g5
c325291_g1
c474002_g2
c469796_g4
c459959_g1
c432278_g2
c440321_g1
c477400_g5
c478827_g3
c349457_g1
c376357_g1
c453402_g1
c472427_g5
c321282_g1
c466276_g1
c417054_g1
c463912_g1
c472881_g1
c432015_g1
c474053_g1
c445073_g1
c433815_g1
c471455_g3
c427533_g2
c475571_g1
c381059_g2
c453653_g2
c378681_g1
c474502_g2
c764089_g1
c143724_g1
c476408_g7
c463157_g1
c446163_g1
c75990_g1
c442018_g1
c280157_g2
c472245_g3
c460273_g2
c471708_g3
c402365_g1
c408941_g1
c275750_g1
c450498_g3
c459078_g2
c461670_g1
c450915_g1
c475071_g5
c63792_g1
c1199141_g1
c472307_g1
c468480_g1
c459954_g1
c432650_g1
c431132_g2
c460183_g1
c473642_g1
c469426_g1
c435727_g2
c393635_g1
c449567_g3
c272548_g2
c417870_g1
c476753_g13
c466893_g1
c444084_g1
c423488_g1
c478362_g4
c437476_g1
c441107_g2
c456934_g1
c474429_g5
c455094_g2
c377230_g1
c414156_g3
c471695_g12
c95698_g1
c329121_g1
c1304944_g1
c326872_g1
c464014_g1
c411362_g1
c478539_g1
c461129_g2
c513780_g1
c404572_g1
c458928_g1
c453111_g1
c454187_g1
c478235_g1
c469759_g3
c375909_g2
c342053_g1
c376562_g1
c477680_g3
c411249_g1
c477990_g5
c462172_g1
c448068_g1
c481114_g1
c363761_g1
c477022_g6
c457405_g1
c426168_g1
c414110_g1
c386714_g1
c468463_g1
c480959_g3
c448231_g1
c477536_g3
c389407_g1
c475860_g1
c277639_g1
c504691_g1
c468997_g1
c472670_g1
c464177_g1
c478569_g1
c472326_g4
c479696_g1
c442061_g2
c332186_g1
c474430_g13
c462302_g2
c481104_g2
c92492_g1
c470392_g2
c379995_g1
c424625_g1
c465242_g1
c478879_g1
c454968_g1
c445149_g1
c467456_g3
c458705_g2
c466864_g1
c363386_g1
c479981_g2
c433408_g1
c477707_g2
c479602_g2
c472486_g1
c36684_g1
c461828_g1
c403769_g3
c480719_g5
c479664_g1
c466189_g2
c468598_g1
c449551_g4
c437904_g1
c420408_g1
c454073_g1
c1166987_g1
c365826_g1
c475926_g2
c451303_g1
c449708_g3
c470152_g1
c479811_g12
c470676_g11
c1049655_g1
c479958_g11
c476335_g2
c430146_g1
c432539_g1
c473685_g1
c470251_g13
c469531_g2
c455204_g2
c812401_g1
c147302_g1
c364427_g1
c402056_g1
c474896_g1
c473070_g1
c480060_g4
c441222_g2
c465121_g1
c474776_g5
c475654_g2
c462293_g5
c473849_g2
c428039_g1
c432868_g1
c772002_g1
c438782_g1
c450515_g6
c417146_g1
c418316_g1
c321908_g1
c332403_g1
c457819_g1
c480618_g1
c347780_g1
c468237_g1
c453484_g1
c450894_g2
c475014_g5
c479998_g3
c129424_g1
c406125_g1
c454673_g2
c459778_g1
c462248_g1
c420463_g1
c480628_g3
c467190_g1
c443251_g5
c458885_g1
c432653_g2
c427647_g2
c470275_g5
c373739_g1
c450357_g2
c467674_g1
c223854_g1
c471649_g1
c467494_g7
c471206_g2
c447588_g1
c480757_g2
c468311_g1
c438301_g1
c445218_g3
c372067_g1
c458105_g1
c472620_g1
c80461_g1
c301458_g1
c437619_g2
c449200_g2
c312049_g1
c1161139_g1
c474837_g1
c464117_g1
c471005_g2
c480853_g3
c421110_g1
c462141_g1
c469890_g1
c430977_g1
c390748_g1
c457279_g1
c463966_g1
c467244_g4
c453587_g1
c391501_g1
c1106482_g1
c430541_g2
c462289_g1
c457889_g1
c467702_g2
c435394_g1
c454078_g1
c473848_g3
c433808_g1
c474910_g2
c281282_g1
c471256_g4
c447942_g1
c477155_g11
c474074_g1
c478047_g10
c275811_g1
c465976_g2
c459577_g1
c406761_g1
c478738_g1
c435281_g3
c125821_g1
c461487_g1
c470948_g1
c457015_g1
c471437_g1
c390021_g1
c460277_g1
c360012_g1
c475812_g4
c1108986_g1
c465026_g1
c460431_g1
c443322_g1
c459213_g1
c460854_g2
c449429_g1
c465336_g1
c476635_g1
c470685_g1
c475976_g2
c476779_g1
c475179_g3
c471179_g6
c427074_g1
c249770_g2
c468499_g5
c471644_g1
c431003_g2
c477759_g3
c457755_g1
c457957_g1
c469653_g1
c481107_g3
c456258_g1
c453089_g2
c393297_g1
c478088_g2
c449450_g3
c405481_g1
c462171_g10
c461852_g1
c393248_g1
c462876_g3
c475873_g1
c453938_g1
c399409_g1
c462728_g3
c476707_g7
c469446_g3
c473876_g1
c327179_g2
c344826_g1
c464985_g2
c481186_g1
c465129_g2
c478133_g1
c464469_g3
c398092_g1
c438367_g1
c478259_g1
c425165_g2
c444429_g2
c424407_g1
c397381_g1
c434045_g4
c477773_g8
c442685_g1
c419956_g2
c477931_g4
c906301_g1
c462662_g2
c480579_g1
c457678_g1
c475575_g3
c345543_g1
c391883_g1
c457050_g2
c393149_g1
c279542_g1
c466466_g4
c478015_g1
c465502_g9
c480892_g1
c472377_g2
c471382_g1
c70548_g1
c481238_g1
c473974_g1
c476702_g13
c423846_g1
c474627_g2
c444032_g1
c462620_g2
c467204_g1
c425226_g1
c422714_g2
c451496_g1
c379249_g1
c642416_g1
c424923_g1
c452533_g1
c458337_g1
c477121_g3
c426717_g1
c442462_g4
c479224_g16
c474999_g12
c466680_g6
c471369_g2
c452888_g1
c428095_g1
c479534_g1
c457672_g2
c471376_g1
c478408_g1
c476332_g1
c475140_g4
c475742_g4
c372734_g1
c445741_g3
c478706_g3
c321813_g1
c473026_g1
c409864_g1
c464704_g2
c447130_g1
c479281_g1
c475103_g1
c421702_g1
c466584_g2
c466834_g1
c459215_g4
c151543_g1
c463165_g4
c405303_g1
c452269_g1
c443680_g2
c477344_g8
c407170_g2
c466015_g1
c445275_g1
c384795_g2
c439303_g1
c466958_g1
c439677_g2
c289257_g1
c467070_g1
c459499_g1
c459166_g4
c472309_g2
c480460_g10
c472177_g3
c477535_g4
c476986_g6
c476922_g1
c451381_g1
c477208_g2
c480420_g5
c457905_g1
c480466_g3
c480358_g1
c473156_g1
c469897_g2
c441292_g1
c470495_g4
c476623_g4
c334381_g1
c376143_g1
c396992_g1
c479300_g1
c472671_g7
c470341_g2
c460660_g4
c473940_g2
c475043_g2
c381476_g1
c471033_g1
c453233_g2
c474905_g5
c470849_g5
c75191_g1
c470428_g1
c480461_g3
c407363_g1
c474028_g3
c434404_g1
c474637_g1
c350886_g1
c461953_g1
c333841_g1
c453955_g1
c432212_g2
c459607_g1
c470776_g1
c470203_g3
c478137_g9
c443904_g1
c1188428_g1
c372086_g1
c469914_g1
c265528_g1
c382722_g1
c440510_g2
c4800_g1
c441954_g1
c465643_g1
c978292_g1
c476995_g2
c470522_g1
c462834_g1
c445492_g1
c465608_g4
c478058_g2
c474464_g1
c482089_g1
c459904_g1
c453333_g1
c470165_g5
c367718_g1
c101335_g1
c459012_g8
c452964_g2
c426612_g1
c479193_g11
c443156_g1
c475529_g10
c353762_g2
c466361_g2
c466990_g4
c465901_g5
c477165_g2
c445527_g1
c439492_g2
c479628_g1
c479576_g5
c439070_g1
c379722_g1
c370379_g1
c359607_g1
c446514_g2
c258254_g1
c476608_g2
c376607_g1
c472884_g1
c478457_g2
c481089_g5
c454404_g1
c459288_g4
c476607_g3
c471988_g1
c443644_g1
c458411_g1
c425308_g1
c469821_g5
c445470_g1
c477701_g2
c426648_g2
c443027_g1
c435812_g1
c477115_g11
c468061_g3
c454881_g1
c481191_g1
c473978_g6
c428897_g1
c477797_g2
c463409_g1
c350069_g1
c481320_g1
c446399_g1
c479696_g7
c367306_g1
c395462_g2
c430744_g1
c380738_g1
c468558_g1
c379033_g2
c452716_g1
c467973_g1
c459319_g1
c417309_g1
c310386_g1
c380883_g1
c474224_g1
c342018_g1
c475489_g2
c479374_g2
c451872_g1
c423745_g1
c477484_g2
c467574_g8
c478517_g1
c470998_g1
c389745_g1
c466242_g1
c375027_g1
c477910_g1
c432148_g3
c479648_g1
c453736_g1
c474374_g2
c440303_g1
c471997_g11
c319477_g1
c474830_g4
c473657_g3
c454589_g1
c444219_g2
c473585_g1
c473933_g7
c470524_g2
c478181_g5
c451554_g1
c467465_g5
c469519_g1
c339661_g1
c367600_g1
c460518_g3
c480169_g5
c456285_g1
c411826_g1
c456024_g7
c419546_g1
c470045_g5
c473668_g1
c303283_g1
c477064_g6
c464339_g3
c470134_g1
c767313_g1
c433023_g1
c426784_g3
c456801_g1
c471380_g1
c353165_g1
c466111_g1
c471661_g1
c448519_g1
c68882_g1
c433508_g2
c763977_g1
c407151_g2
c458572_g3
c474755_g2
c455389_g1
c356276_g1
c432469_g2
c481055_g2
c464455_g1
c459292_g5
c474332_g1
c450809_g1
c411688_g2
c346087_g1
c479475_g8
c441357_g1
c477831_g4
c460429_g3
c441523_g1
c465058_g2
c478565_g1
c473577_g1
c349393_g2
c478784_g1
c454800_g1
c464015_g1
c481000_g1
c469133_g12
c1096999_g1
c287332_g2
c432716_g1
c480163_g8
c425353_g1
c477562_g1
c473067_g2
c300691_g3
c425169_g1
c476340_g5
c350323_g1
c455266_g10
c469111_g7
c268744_g1
c472658_g1
c464243_g1
c201615_g1
c442007_g1
c478463_g4
c478630_g5
c435064_g1
c398629_g1
c367094_g1
c199383_g1
c465319_g6
c442424_g2
c467199_g6
c287330_g2
c450118_g1
c475635_g2
c80540_g1
c423640_g1
c402265_g1
c477324_g1
c465146_g1
c480162_g1
c478784_g6
c442522_g4
c396011_g1
c381572_g1
c449277_g1
c465076_g2
c469266_g1
c187652_g1
c355592_g1
c409090_g1
c415246_g1
c89759_g1
c394373_g1
c395324_g1
c479541_g3
c476084_g8
c467506_g5
c478096_g5
c461532_g4
c467964_g1
c479141_g2
c463406_g6
c478327_g1
c471973_g8
c469962_g4
c473049_g1
c417958_g1
c451359_g1
c471743_g2
c478627_g3
c369953_g1
c480416_g1
c421727_g1
c401583_g1
c403750_g1
c346857_g1
c450903_g1
c469002_g4
c411274_g2
c421840_g1
c432262_g2
c458079_g1
c458335_g13
c472371_g2
c474697_g13
c416838_g1
c477061_g1
c460265_g1
c470895_g4
c458920_g2
c473039_g2
c478126_g2
c269781_g1
c473501_g4
c478537_g1
c480581_g2
c476216_g1
c96449_g1
c187327_g1
c458906_g3
c474599_g4
c471030_g3
c455535_g1
c480883_g5
c464282_g2
c469339_g2
c475735_g1
c421064_g1
c464041_g2
c448043_g1
c52816_g1
c475092_g2
c449502_g1
c441579_g1
c460780_g1
c475659_g6
c401848_g1
c474999_g19
c477391_g4
c461337_g9
c450246_g2
c465778_g2
c25772_g1
c454536_g1
c462803_g1
c471863_g9
c439315_g2
c467327_g1
c326103_g1
c467927_g1
c404714_g2
c409069_g1
c367128_g1
c467151_g5
c480270_g1
c463591_g1
c740329_g1
c476688_g1
c473259_g1
c472353_g2
c700002_g1
c481319_g2
c461941_g1
c460879_g2
c133968_g1
c462231_g2
c456590_g1
c466172_g4
c466416_g4
c466633_g5
c459116_g2
c409119_g1
c450875_g2
c433406_g1
c423614_g1
c407280_g1
c480906_g3
c474842_g1
c468829_g3
c453639_g1
c444810_g2
c476885_g1
c92298_g1
c398226_g3
c453663_g2
c460790_g1
c430415_g1
c478378_g1
c472600_g3
c460892_g2
c383264_g1
c464863_g1
c480953_g2
c467808_g9
c454942_g3
c476717_g3
c473599_g1
c449023_g1
c457072_g1
c380618_g1
c455156_g1
c453169_g1
c461334_g1
c480053_g1
c390988_g1
c472726_g2
c407670_g1
c454412_g1
c437633_g1
c451195_g1
c398103_g1
c477239_g1
c474249_g1
c435763_g1
c468072_g1
c480541_g2
c459686_g4
c437251_g1
c471885_g9
c442847_g1
c469737_g1
c453425_g2
c456214_g1
c428122_g1
c474272_g13
c442193_g1
c192915_g1
c475547_g1
c468012_g5
c462590_g4
c154623_g1
c474003_g7
c335528_g1
c403413_g2
c467078_g1
c76989_g1
c449011_g1
c406200_g1
c474894_g1
c459558_g3
c478126_g3
c426123_g1
c454075_g1
c765693_g1
c479091_g1
c470215_g1
c429084_g2
c458741_g1
c442245_g2
c479639_g2
c478176_g1
c472752_g2
c385594_g2
c474619_g7
c476065_g1
c348786_g1
c380444_g1
c474247_g2
c446930_g1
c414880_g1
c462493_g1
c441989_g1
c457413_g1
c453805_g2
c423884_g1
c382218_g1
c447839_g2
c389172_g1
c315608_g1
c478985_g2
c376808_g1
c351400_g1
c478736_g5
c478777_g1
c325106_g2
c457567_g1
c467792_g1
c470878_g6
c468630_g1
c443084_g2
c427955_g2
c479077_g1
c469799_g2
c478958_g2
c475284_g3
c446935_g1
c476525_g1
c463015_g1
c470029_g1
c436661_g2
c378594_g1
c474626_g1
c477875_g3
c457403_g1
c414444_g1
c476934_g2
c476211_g5
c467649_g2
c411717_g1
c460926_g1
c444723_g1
c387701_g1
c478982_g3
c445126_g1
c468548_g1
c471880_g4
c448534_g1
c480732_g3
c432268_g4
c419878_g1
c290493_g1
c454043_g1
c468656_g2
c461262_g5
c218372_g1
c400853_g1
c480981_g3
c476452_g1
c470468_g4
c475847_g4
c453264_g1
c467542_g1
c481318_g3
c465649_g2
c470434_g3
c336694_g1
c469787_g2
c477257_g3
c414189_g1
c432908_g1
c454200_g6
c443754_g1
c468057_g4
c411974_g1
c380672_g1
c478387_g5
c458571_g3
c447723_g3
c464147_g2
c464915_g1
c317310_g1
c480956_g2
c458871_g1
c473767_g1
c473453_g1
c411888_g1
c465127_g4
c473649_g3
c476315_g2
c476233_g1
c456322_g12
c473710_g2
c468777_g4
c472937_g1
c475280_g9
c477755_g2
c476035_g1
c464414_g3
c366503_g1
c462871_g6
c465725_g4
c444303_g1
c466044_g1
c423908_g1
c470492_g3
c481211_g1
c1046384_g1
c446746_g1
c454495_g1
c475653_g2
c478799_g2
c473420_g2
c351852_g1
c450400_g2
c475483_g8
c430885_g1
c478469_g2
c459814_g1
c439448_g1
c437950_g1
c430294_g1
c461212_g1
c481062_g2
c472516_g1
c472215_g1
c421095_g1
c461666_g1
c479916_g1
c479406_g2
c449269_g1
c462877_g1
c443631_g3
c460600_g1
c469140_g4
c457722_g1
c346536_g1
c451211_g1
c431787_g2
c436620_g2
c470510_g1
c387488_g1
c666999_g1
c433849_g1
c476502_g1
c422029_g1
c472642_g2
c207465_g1
c436233_g1
c472196_g1
c475083_g1
c471907_g1
c452001_g1
c393772_g1
c364212_g1
c375126_g2
c113362_g1
c394726_g1
c433346_g1
c453877_g2
c469338_g2
c475596_g3
c458562_g1
c443978_g1
c464960_g1
c424381_g1
c775456_g1
c420572_g1
c459107_g1
c447902_g1
c459984_g2
c441897_g1
c453599_g2
c472216_g1
c459790_g1
c479721_g1
c401176_g1
c472503_g8
c469153_g2
c1045896_g1
c475963_g7
c401120_g1
c462583_g1
c433636_g1
c457235_g1
c446780_g5
c425917_g1
c480594_g1
c406704_g2
c464527_g1
c475529_g7
c368994_g1
c399875_g4
c479792_g6
c461093_g1
c450822_g1
c471424_g1
c443692_g3
c471701_g3
c480044_g1
c475014_g4
c463931_g5
c459484_g1
c378322_g2
c476540_g2
c435725_g1
c477488_g2
c480260_g2
c474117_g2
c478917_g3
c467598_g1
c469112_g1
c474619_g3
c423658_g3
c468939_g1
c473477_g11
c460961_g1
c441351_g1
c463992_g1
c475189_g1
c478017_g3
c440645_g1
c467838_g3
c474367_g1
c473635_g10
c392480_g1
c376308_g1
c437916_g1
c447672_g2
c449003_g1
c325653_g1
c480032_g5
c461809_g1
c410971_g1
c466047_g1
c471457_g1
c462096_g1
c472770_g1
c422830_g1
c203843_g1
c445474_g1
c1189783_g1
c444580_g1
c283631_g1
c481171_g2
c479368_g3
c429993_g1
c474578_g3
c370666_g1
c422376_g1
c460176_g1
c469900_g2
c466142_g1
c429244_g1
c457426_g1
c440254_g1
c478466_g4
c436024_g1
c449022_g2
c432765_g1
c479385_g4
c194933_g1
c467834_g2
c469097_g4
c469561_g7
c459430_g1
c106422_g1
c420961_g1
c469883_g1
c446150_g1
c471244_g5
c403547_g1
c471136_g4
c453104_g2
c447877_g1
c468319_g1
c476627_g9
c461986_g1
c463792_g1
c425600_g3
c465730_g1
c441640_g1
c462942_g2
c475321_g1
c459315_g1
c433422_g1
c472782_g2
c460062_g1
c94794_g1
c475245_g5
c331077_g1
c474923_g5
c450462_g1
c468685_g1
c438211_g3
c459573_g3
c481133_g2
c412870_g1
c426616_g1
c464811_g6
c447121_g1
c479036_g4
c464341_g1
c381340_g1
c489323_g1
c472781_g1
c387168_g1
c473553_g4
c393559_g1
c387832_g1
c389752_g1
c476246_g6
c470150_g1
c459301_g1
c467632_g3
c469617_g2
c446604_g3
c475107_g3
c477940_g4
c409378_g1
c465289_g1
c477837_g1
c440893_g2
c409953_g1
c477789_g7
c474769_g3
c469242_g1
c478238_g2
c457948_g1
c445832_g2
c438178_g1
c481135_g2
c467937_g1
c472790_g1
c455292_g1
c480576_g1
c477210_g1
c471731_g9
c450647_g1
c475116_g4
c475230_g1
c470468_g9
c433257_g1
c349662_g1
c440255_g2
c472977_g1
c479388_g1
c479281_g11
c425430_g1
c418676_g1
c464818_g1
c445242_g2
c481326_g8
c449850_g1
c462680_g2
c467280_g2
c163564_g1
c428690_g1
c458075_g2
c460321_g2
c389949_g2
c385145_g1
c327921_g2
c470984_g2
c469530_g1
c441910_g2
c283471_g2
c461573_g2
c458467_g1
c480285_g3
c411907_g1
c467974_g1
c470389_g4
c459491_g1
c453251_g3
c452637_g1
c456581_g1
c451107_g3
c387809_g1
c624517_g1
c473272_g3
c472602_g1
c479830_g1
c466077_g3
c473939_g1
c439136_g6
c927136_g1
c422784_g1
c459604_g3
c473198_g3
c388680_g1
c429107_g1
c480910_g4
c205868_g1
c147547_g1
c444233_g1
c449980_g2
c469308_g6
c514394_g1
c380951_g1
c20717_g1
c467670_g1
c479203_g1
c456621_g1
c473260_g4
c440320_g1
c447119_g1
c476093_g3
c477741_g3
c293392_g1
c337311_g1
c477255_g4
c458512_g1
c4941_g1
c454119_g1
c450259_g2
c446661_g1
c468643_g1
c366169_g1
c457925_g2
c470685_g3
c473378_g1
c468868_g5
c440036_g1
c476335_g1
c473135_g9
c463875_g1
c405246_g1
c473981_g6
c481164_g4
c464533_g2
c477962_g2
c465764_g1
c466589_g4
c452701_g1
c470231_g2
c473117_g4
c420849_g1
c439720_g1
c469744_g1
c466856_g1
c94815_g1
c449905_g1
c456266_g3
c471469_g1
c467578_g1
c422210_g1
c636650_g1
c445681_g1
c479840_g6
c306150_g1
c402279_g1
c473364_g2
c459501_g1
c436631_g1
c427402_g1
c473008_g3
c441476_g2
c470632_g3
c330773_g1
c414716_g2
c451274_g1
c474978_g1
c467837_g1
c480044_g4
c466097_g5
c473358_g1
c460438_g2
c444847_g3
c453760_g2
c448342_g1
c367183_g1
c390753_g1
c480055_g2
c451955_g1
c293168_g1
c467763_g6
c442920_g2
c447547_g1
c434706_g1
c478397_g1
c465559_g3
c420912_g1
c479889_g3
c423655_g1
c342483_g1
c418797_g1
c460319_g1
c468342_g1
c473252_g1
c470757_g2
c436330_g1
c365796_g1
c478376_g1
c465769_g1
c430470_g1
c470838_g2
c419780_g1
c479389_g1
c477111_g9
c455363_g3
c381054_g1
c446602_g1
c448547_g2
c453783_g4
c478554_g4
c461987_g1
c71276_g1
c367728_g1
c476337_g1
c408480_g1
c451279_g1
c424323_g2
c470343_g4
c362809_g1
c480657_g1
c474388_g2
c457582_g1
c471914_g1
c463129_g13
c450865_g5
c459348_g1
c446378_g2
c427650_g1
c426229_g1
c309432_g1
c476841_g12
c443903_g1
c468982_g1
c322172_g2
c464946_g1
c469651_g1
c478546_g2
c474932_g1
c442905_g1
c480680_g3
c335791_g1
c466065_g1
c206397_g1
c264819_g1
c449876_g1
c476304_g4
c459680_g1
c435328_g1
c449466_g3
c468915_g2
c410350_g1
c80491_g1
c448535_g1
c445838_g2
c174544_g1
c461477_g2
c468041_g2
c480096_g1
c438073_g2
c262127_g1
c454188_g2
c480609_g2
c18476_g1
c469206_g1
c479006_g9
c412672_g1
c409839_g1
c477991_g5
c480137_g1
c467228_g1
c440772_g1
c460298_g6
c465368_g2
c473806_g3
c446475_g3
c475002_g1
c461480_g7
c431398_g1
c479419_g8
c474145_g1
c470492_g2
c469522_g1
c475930_g1
c296226_g1
c239852_g1
c479891_g1
c462216_g1
c472723_g4
c450786_g1
c417886_g1
c453249_g3
c452720_g1
c473488_g3
c425801_g1
c400643_g1
c450910_g4
c180683_g1
c463454_g3
c403594_g1
c477435_g3
c373977_g1
c446654_g1
c465724_g2
c443497_g1
c433015_g1
c480578_g1
c478561_g3
c479530_g2
c478080_g1
c477572_g1
c443902_g1
c466030_g1
c470674_g7
c478011_g2
c462515_g1
c398455_g1
c461168_g1
c475891_g7
c448698_g2
c80471_g1
c469182_g7
c330102_g1
c480659_g4
c396196_g1
c451965_g1
c457734_g2
c476299_g1
c370058_g1
c1065769_g1
c463698_g7
c82477_g1
c121315_g1
c473923_g1
c481373_g1
c389871_g1
c475417_g9
c444701_g1
c480585_g1
c469444_g5
c470183_g1
c400753_g1
c428703_g1
c80489_g1
c475560_g3
c473107_g1
c455130_g2
c828465_g1
c448071_g1
c479939_g6
c471354_g3
c424039_g1
c469917_g1
c467312_g14
c458734_g1
c434186_g1
c476255_g6
c479140_g1
c475663_g2
c446714_g2
c455087_g1
c459526_g1
c476207_g1
c469529_g1
c466906_g1
c469878_g5
c471388_g5
c162820_g1
c455436_g1
c80657_g1
c455482_g1
c429462_g2
c470741_g1
c454460_g1
c463836_g14
c453272_g1
c425311_g1
c459019_g1
c474610_g6
c470075_g12
c291060_g2
c142166_g2
c450952_g1
c472673_g2
c369174_g1
c471739_g2
c477938_g14
c462498_g1
c479884_g6
c433006_g1
c421782_g1
c476043_g1
c481197_g1
c439699_g1
c456950_g1
c306608_g1
c448774_g1
c459223_g1
c402907_g2
c460895_g1
c476740_g1
c425604_g1
c467537_g6
c452713_g2
c440732_g1
c400682_g1
c466682_g2
c410840_g1
c434006_g1
c452806_g2
c470315_g2
c463852_g1
c452343_g4
c474876_g1
c463378_g1
c462619_g1
c463126_g1
c381423_g1
c481182_g7
c422117_g1
c478840_g1
c446322_g1
c460334_g5
c460096_g7
c468747_g3
c478737_g1
c424845_g2
c476166_g2
c463535_g3
c446021_g1
c448778_g3
c449275_g1
c386186_g2
c470296_g6
c465377_g5
c477633_g3
c448427_g1
c435754_g1
c473017_g2
c276666_g1
c269180_g1
c1048954_g1
c480741_g1
c326419_g1
c472519_g2
c475879_g2
c479633_g1
c452711_g1
c467175_g12
c465702_g12
c474754_g5
c475891_g4
c63849_g1
c472556_g8
c450778_g2
c475325_g1
c465762_g2
c476195_g4
c461287_g3
c475220_g6
c444553_g1
c410686_g1
c419063_g1
c475848_g2
c396758_g1
c429549_g1
c477167_g7
c1098555_g1
c80707_g1
c481289_g3
c468543_g1
c390444_g1
c475344_g1
c452278_g1
c468389_g1
c465120_g1
c447227_g2
c432108_g1
c460787_g1
c457742_g1
c430151_g1
c399751_g1
c452175_g1
c392044_g1
c457675_g1
c43645_g1
c447820_g2
c479157_g2
c470315_g6
c407515_g1
c479769_g1
c473199_g1
c474772_g4
c469496_g5
c453489_g1
c448083_g1
c467871_g6
c436027_g2
c430204_g1
c469795_g1
c406991_g1
c406241_g2
c472312_g3
c481042_g2
c397171_g1
c452359_g1
c101482_g1
c478760_g7
c478645_g5
c452075_g1
c1051802_g1
c400928_g1
c479416_g1
c402677_g3
c319228_g1
c430320_g1
c423982_g1
c477606_g1
c480289_g2
c468857_g2
c433750_g1
c366199_g1
c471802_g5
c435926_g1
c477761_g1
c476076_g8
c463099_g2
c473418_g8
c472565_g9
c473705_g4
c400083_g1
c418706_g1
c199565_g1
c463518_g1
c467312_g15
c479944_g1
c473657_g1
c455871_g2
c456076_g2
c459951_g2
c373315_g2
c412055_g1
c448353_g1
c377555_g1
c479005_g1
c435532_g1
c464970_g1
c477399_g1
c442381_g1
c470218_g1
c480406_g1
c461356_g1
c475875_g2
c480737_g9
c400131_g1
c455709_g1
c440813_g1
c473069_g2
c253473_g1
c458579_g1
c470568_g1
c474321_g1
c461093_g6
c466823_g1
c468280_g3
c442983_g1
c280092_g1
c477272_g2
c457743_g1
c459959_g16
c469802_g1
c476294_g2
c466280_g5
c476709_g2
c464844_g6
c476181_g1
c459578_g3
c453876_g1
c438547_g2
c478955_g1
c405819_g1
c433516_g1
c454149_g1
c467705_g1
c477175_g4
c475049_g1
c446260_g1
c457231_g1
c445049_g2
c363542_g2
c369450_g1
c454262_g1
c480214_g4
c481122_g3
c459961_g1
c475636_g2
c462881_g1
c374139_g1
c448947_g1
c471048_g3
c479563_g1
c475479_g2
c479777_g4
c464768_g1
c400623_g1
c476408_g5
c455003_g1
c459681_g6
c219401_g1
c475237_g3
c1199472_g1
c468352_g1
c443786_g1
c454451_g2
c479719_g1
c468417_g9
c459714_g1
c465225_g1
c474161_g3
c473483_g14
c471060_g3
c480766_g11
c407607_g2
c372051_g1
c433376_g2
c330650_g1
c251987_g1
c461680_g6
c478608_g3
c467517_g1
c478362_g8
c475588_g2
c475938_g3
c352363_g1
c80521_g1
c350856_g1
c479634_g1
c475124_g4
c462993_g2
c479826_g3
c450254_g2
c471447_g1
c460203_g2
c460803_g1
c260606_g1
c479455_g2
c477796_g7
c473594_g3
c277199_g1
c425025_g2
c466299_g4
c474909_g4
c470417_g1
c60214_g1
c442854_g2
c466788_g1
c466680_g4
c431228_g2
c432148_g2
c372136_g1
c469186_g1
c464097_g4
c478448_g5
c443549_g1
c422908_g1
c458478_g1
c457772_g1
c434129_g1
c477695_g2
c450402_g3
c461462_g1
c481084_g5
c92484_g1
c468264_g2
c79133_g1
c478222_g4
c477016_g5
c477358_g1
c467383_g1
c472469_g5
c420512_g1
c465101_g1
c466897_g5
c450331_g1
c480267_g7
c472982_g2
c475765_g5
c431933_g1
c478182_g2
c467755_g4
c433612_g1
c480055_g3
c471763_g2
c464201_g1
c441336_g2
c457290_g1
c469598_g3
c418520_g1
c478463_g1
c463397_g4
c442593_g2
c426791_g1
c441971_g2
c457866_g2
c474498_g4
c466822_g1
c334051_g1
c481104_g4
c353044_g1
c280514_g1
c368068_g1
c438629_g1
c476152_g1
c472646_g3
c406634_g1
c447344_g1
c459072_g1
c469431_g11
c480791_g1
c422614_g1
c14316_g1
c457060_g1
c476573_g3
c435122_g1
c392103_g1
c309495_g1
c476515_g6
c478407_g6
c435315_g1
c910989_g1
c452130_g1
c471733_g2
c471778_g4
c436950_g1
c474532_g2
c457932_g1
c446223_g1
c467715_g8
c447929_g1
c424483_g2
c448347_g2
c475920_g3
c468445_g1
c398424_g1
c451595_g2
c455844_g1
c433205_g5
c411191_g1
c447321_g1
c466364_g2
c473149_g1
c361127_g1
c468012_g3
c219774_g2
c471615_g2
c465716_g1
c480049_g1
c465695_g2
c459466_g1
c466960_g2
c452428_g1
c463694_g4
c480656_g3
c452505_g1
c443571_g1
c455523_g2
c470563_g2
c449582_g1
c469350_g1
c406146_g2
c6197_g1
c465414_g1
c466490_g2
c472519_g4
c464781_g3
c344209_g1
c319996_g2
c479444_g5
c414445_g2
c455929_g1
c475716_g1
c464501_g1
c463124_g1
c461779_g3
c479625_g1
c475112_g15
c331977_g1
c467488_g1
c481026_g2
c427938_g1
c446722_g1
c186658_g1
c472204_g1
c283174_g1
c802579_g1
c328358_g1
c461138_g3
c45498_g1
c479232_g17
c466571_g2
c444623_g1
c473338_g4
c471558_g1
c472990_g8
c437158_g1
c382916_g3
c455108_g1
c421963_g1
c476887_g1
c470920_g15
c479347_g3
c411723_g1
c456806_g1
c472823_g1
c361655_g1
c472806_g9
c472581_g4
c452307_g1
c446279_g1
c417605_g1
c475699_g2
c460493_g1
c465933_g1
c439743_g1
c464100_g1
c477099_g1
c478586_g2
c473952_g9
c470981_g4
c479418_g3
c481080_g2
c478097_g1
c473234_g1
c480935_g3
c448340_g1
c478241_g2
c428740_g1
c438420_g1
c464107_g1
c414572_g1
c374528_g1
c427066_g1
c433582_g1
c476850_g5
c471681_g2
c458242_g1
c476638_g1
c446039_g1
c435119_g1
c434562_g1
c415060_g1
c476303_g1
c478162_g3
c439351_g1
c436173_g1
c463381_g2
c473753_g3
c422347_g1
c427213_g2
c456759_g1
c440856_g1
c476242_g8
c473946_g4
c463110_g5
c475192_g2
c468186_g1
c479041_g1
c360121_g1
c295140_g2
c440685_g1
c439529_g2
c464972_g1
c480903_g4
c470900_g1
c459587_g1
c435690_g4
c468014_g1
c480381_g1
c479271_g1
c455189_g1
c448158_g1
c450375_g3
c474858_g2
c368718_g1
c475374_g4
c436923_g1
c478867_g7
c457010_g3
c476071_g5
c444760_g1
c420509_g1
c469766_g3
c460403_g2
c472112_g1
c476398_g3
c377606_g1
c462731_g2
c407217_g1
c454458_g1
c468124_g4
c465428_g1
c470168_g1
c465772_g1
c462084_g1
c483363_g1
c465065_g3
c451755_g1
c470980_g8
c357926_g1
c220869_g1
c477124_g1
c480494_g12
c419298_g1
c458850_g1
c432154_g2
c471618_g13
c421240_g2
c480633_g1
c476566_g1
c478961_g7
c122110_g1
c471514_g4
c479819_g1
c460772_g2
c312376_g2
c460119_g1
c358184_g1
c689711_g1
c469417_g1
c473655_g6
c477712_g1
c468438_g1
c400412_g1
c473154_g1
c380187_g1
c190087_g1
c422717_g4
c456309_g1
c470791_g1
c481091_g2
c390327_g1
c525884_g1
c468669_g1
c419592_g1
c479159_g3
c477260_g9
c159256_g1
c478936_g6
c339224_g1
c433981_g1
c475756_g2
c477728_g1
c450085_g1
c476919_g1
c476728_g1
c470384_g1
c64158_g1
c472060_g1
c475968_g5
c475662_g6
c449205_g1
c477853_g7
c448037_g1
c456610_g1
c423360_g1
c464833_g1
c454049_g1
c453262_g3
c763776_g1
c468697_g8
c474045_g4
c476744_g1
c472211_g1
c457261_g1
c457832_g2
c441319_g1
c155188_g1
c26274_g1
c479268_g6
c478049_g7
c444069_g2
c437218_g1
c479352_g3
c472610_g1
c448768_g1
c427534_g1
c447081_g1
c477632_g3
c181973_g1
c477733_g3
c451123_g2
c447261_g1
c436147_g1
c468502_g2
c443125_g1
c412144_g1
c425339_g1
c444569_g1
c474001_g7
c473970_g3
c469252_g1
c464689_g1
c404043_g1
c433906_g1
c459178_g1
c477194_g3
c470293_g1
c479917_g5
c460359_g1
c479660_g4
c91493_g1
c80370_g1
c153753_g1
c384693_g1
c465451_g2
c477127_g1
c444735_g1
c474500_g4
c460487_g1
c430314_g1
c466413_g2
c689027_g1
c478621_g3
c422111_g1
c478972_g2
c451068_g1
c471279_g10
c3219_g1
c473910_g3
c436813_g3
c475052_g2
c478347_g2
c446954_g1
c477574_g3
c476259_g1
c460963_g1
c380480_g1
c451144_g2
c475549_g1
c451256_g2
c476756_g5
c440553_g1
c457366_g1
c471630_g1
c478808_g3
c479613_g4
c474314_g1
c475804_g2
c476424_g2
c462543_g2
c401406_g1
c463678_g1
c423930_g1
c406973_g2
c480722_g1
c458722_g1
c464461_g3
c410100_g1
c208524_g1
c459977_g1
c473185_g2
c465044_g3
c474230_g13
c464231_g3
c454925_g2
c1046897_g1
c480878_g4
c478432_g2
c431977_g1
c418013_g1
c324728_g1
c271882_g1
c426954_g1
c470105_g3
c1232465_g1
c469487_g6
c445596_g2
c471154_g4
c442997_g1
c415928_g2
c472533_g3
c462724_g1
c455316_g1
c435400_g1
c476912_g1
c475429_g1
c294459_g1
c461789_g2
c441832_g1
c472846_g2
c436540_g1
c350451_g1
c402447_g1
c478725_g1
c471835_g3
c468007_g3
c445730_g1
c451700_g1
c442317_g2
c470637_g2
c460586_g1
c455267_g3
c467347_g1
c465939_g6
c473587_g3
c546211_g1
c478578_g3
c444199_g1
c385304_g1
c414992_g1
c216304_g1
c466828_g2
c407980_g1
c448506_g2
c475074_g5
c480684_g3
c457880_g1
c475329_g3
c474727_g7
c435306_g2
c434912_g1
c479504_g4
c459267_g1
c471362_g1
c478194_g3
c436888_g1
c481158_g1
c465106_g1
c410022_g1
c475807_g1
c462962_g4
c478543_g1
c463713_g9
c426174_g1
c475190_g2
c470384_g18
c308759_g1
c406404_g1
c471633_g2
c470118_g1
c477406_g6
c444782_g2
c422897_g1
c442498_g1
c307201_g1
c471392_g1
c477260_g14
c465013_g2
c431055_g1
c479095_g5
c455266_g9
c82072_g1
c466532_g4
c473370_g1
c474233_g1
c471097_g1
c473747_g1
c446029_g1
c373286_g1
c334940_g2
c324358_g1
c475496_g3
c766640_g1
c424855_g2
c457164_g1
c452287_g1
c480204_g6
c473460_g1
c477510_g14
c468314_g1
c31591_g1
c466889_g1
c458931_g1
c466576_g1
c456526_g1
c432813_g1
c294416_g1
c467320_g1
c458615_g1
c471718_g2
c462743_g2
c478011_g1
c459120_g5
c443383_g1
c463447_g1
c292757_g1
c480410_g1
c449731_g1
c467316_g1
c478426_g2
c442380_g1
c273243_g1
c352990_g1
c425359_g1
c16869_g1
c406115_g1
c431530_g1
c344800_g2
c432632_g1
c481379_g3
c471783_g7
c429593_g2
c480866_g2
c480899_g1
c443546_g1
c157982_g1
c445256_g2
c475883_g1
c478878_g2
c408820_g1
c414454_g1
c476706_g3
c451277_g1
c456890_g1
c424397_g3
c479078_g1
c387506_g2
c468808_g1
c480681_g2
c473494_g2
c471494_g1
c451202_g1
c470791_g2
c473824_g8
c460054_g1
c472747_g2
c475950_g4
c470476_g2
c406760_g1
c463293_g1
c443688_g1
c623060_g1
c480987_g5
c440905_g1
c476573_g2
c453219_g2
c480342_g5
c477179_g2
c379989_g1
c445119_g1
c453007_g1
c350350_g1
c472265_g2
c469820_g14
c477558_g1
c425156_g3
c457163_g1
c457181_g1
c480942_g3
c426062_g1
c478421_g2
c449050_g2
c298410_g2
c465839_g1
c470497_g1
c441750_g1
c478487_g4
c473454_g3
c479775_g2
c445196_g2
c449009_g1
c405022_g2
c468400_g3
c437139_g1
c475641_g4
c473283_g1
c474688_g1
c442182_g1
c453350_g1
c339626_g1
c481160_g1
c451614_g1
c477662_g4
c448261_g1
c345446_g1
c461873_g1
c410082_g1
c343784_g1
c281712_g1
c476620_g17
c480927_g1
c474617_g1
c450852_g1
c457981_g1
c300401_g1
c364958_g1
c144868_g1
c452017_g1
c470992_g1
c446261_g1
c406973_g1
c463756_g7
c477869_g2
c478096_g1
c457846_g1
c429751_g1
c458783_g1
c453970_g1
c450197_g4
c476158_g11
c398927_g1
c470738_g13
c468007_g1
c473867_g1
c452270_g1
c415835_g1
c454257_g1
c464934_g2
c460101_g1
c471099_g3
c477069_g1
c425059_g1
c447564_g1
c469503_g2
c463723_g1
c478882_g5
c464890_g1
c438518_g1
c411326_g1
c464398_g2
c464802_g1
c390621_g1
c458095_g1
c445489_g3
c446915_g1
c366120_g1
c469604_g2
c458503_g6
c476011_g2
c334313_g1
c431167_g1
c426188_g1
c293968_g1
c472491_g11
c467003_g6
c465585_g9
c392848_g1
c479856_g1
c478723_g1
c473879_g3
c425375_g1
c456218_g1
c455117_g2
c388310_g1
c428458_g3
c456697_g1
c461062_g1
c446392_g2
c455916_g1
c349058_g1
c389590_g1
c476990_g4
c335129_g1
c475762_g5
c475678_g3
c318590_g1
c448533_g1
c474451_g9
c479884_g2
c447178_g1
c473595_g5
c444712_g1
c471114_g1
c442569_g1
c480168_g1
c477327_g1
c443778_g1
c480494_g7
c441643_g5
c473863_g1
c422799_g1
c473585_g2
c470831_g4
c449485_g2
c434416_g1
c461820_g1
c478109_g7
c380227_g1
c471082_g3
c470576_g1
c316481_g1
c473455_g2
c477507_g1
c467528_g1
c433459_g1
c456932_g1
c418249_g3
c390863_g2
c440066_g1
c460407_g6
c465928_g2
c477548_g1
c468076_g2
c469718_g15
c353079_g1
c455505_g1
c451299_g4
c471375_g1
c480769_g2
c471935_g2
c411098_g1
c316607_g1
c284528_g1
c368045_g2
c461795_g1
c478601_g1
c467765_g3
c444226_g1
c480363_g3
c87026_g1
c459248_g1
c419114_g1
c440136_g1
c280453_g1
c377549_g1
c296296_g1
c459799_g1
c427299_g1
c456828_g1
c469453_g1
c792359_g1
c475047_g1
c433412_g1
c480397_g4
c442349_g2
c424761_g1
c475901_g9
c337798_g1
c456701_g4
c461734_g1
c80284_g1
c436106_g2
c475281_g4
c444445_g1
c271591_g1
c468617_g1
c208465_g1
c248556_g1
c480259_g3
c208542_g1
c431959_g1
c458735_g2
c427434_g1
c478894_g2
c350336_g3
c475459_g1
c432093_g1
c468308_g1
c468324_g3
c475113_g2
c477581_g1
c476769_g1
c460685_g1
c471575_g3
c457515_g1
c465696_g2
c475945_g1
c449539_g1
c476284_g1
c477903_g4
c474347_g2
c377303_g2
c478779_g4
c470851_g1
c341253_g1
c469367_g1
c469102_g4
c477302_g11
c466890_g12
c479488_g2
c454358_g1
c428059_g1
c476649_g1
c468723_g1
c463836_g4
c456104_g1
c424431_g1
c476767_g3
c448312_g1
c465726_g4
c474716_g1
c459788_g1
c453577_g1
c455111_g1
c456820_g1
c466920_g2
c428443_g4
c462969_g2
c466864_g3
c480420_g2
c1196075_g1
c456340_g3
c438861_g1
c79768_g1
c465467_g2
c466985_g3
c474012_g10
c470337_g1
c435294_g1
c444491_g2
c471247_g1
c380344_g1
c404056_g1
c451676_g1
c475025_g7
c465738_g2
c465104_g2
c433977_g2
c467078_g2
c451909_g1
c460070_g2
c477326_g1
c373789_g1
c475856_g4
c475542_g4
c473200_g2
c480889_g1
c341155_g2
c457322_g2
c468494_g4
c369799_g2
c17275_g1
c444649_g1
c473498_g6
c473308_g1
c472818_g2
c477694_g4
c458703_g1
c449700_g5
c475466_g1
c476317_g11
c460022_g2
c477856_g3
c456478_g1
c381968_g2
c469690_g1
c405464_g1
c469683_g3
c465482_g3
c480205_g1
c435451_g1
c480257_g4
c430848_g4
c479448_g2
c466386_g1
c457511_g1
c60647_g1
c80313_g1
c464568_g1
c466003_g3
c365847_g1
c460314_g11
c462407_g1
c424574_g1
c446490_g1
c476474_g2
c421133_g1
c460014_g1
c15505_g1
c477124_g3
c397544_g1
c460143_g1
c460459_g1
c479910_g3
c446856_g1
c471132_g1
c459251_g2
c309336_g1
c427117_g1
c453368_g1
c474881_g1
c415537_g2
c473311_g3
c481281_g1
c448271_g3
c476493_g1
c448821_g2
c417292_g1
c456678_g1
c448750_g3
c341886_g2
c465473_g1
c291691_g1
c439018_g1
c463889_g1
c480172_g1
c480246_g2
c286323_g1
c479185_g1
c467093_g2
c468621_g1
c476397_g5
c448749_g1
c473612_g1
c472304_g2
c447637_g1
c472689_g7
c475791_g8
c459881_g1
c471094_g3
c433201_g1
c471367_g2
c442158_g1
c157248_g1
c384068_g1
c478188_g4
c476762_g4
c476154_g2
c475266_g1
c17091_g1
c327590_g1
c466966_g2
c481392_g4
c460577_g1
c455165_g3
c450962_g2
c430032_g1
c38889_g1
c472950_g1
c477370_g5
c443880_g1
c465781_g2
c342842_g1
c469334_g3
c443626_g1
c475060_g1
c479544_g1
c446921_g1
c6047_g1
c464024_g4
c418963_g1
c466926_g1
c451645_g1
c440283_g1
c479431_g1
c467213_g1
c446032_g1
c452835_g2
c467922_g2
c467189_g1
c437054_g1
c474741_g13
c481235_g1
c467899_g7
c466508_g1
c473429_g2
c450979_g2
c465997_g3
c475069_g1
c1188849_g1
c278800_g1
c346636_g1
c461562_g1
c477428_g4
c463119_g2
c475800_g1
c475353_g2
c474767_g4
c272646_g1
c477316_g7
c391683_g1
c446445_g1
c355150_g2
c461702_g5
c478398_g2
c466594_g1
c393694_g2
c448670_g3
c481207_g1
c340583_g1
c428250_g1
c460508_g1
c480393_g3
c480721_g2
c455566_g1
c463944_g1
c479379_g4
c423763_g1
c454176_g2
c275463_g2
c412585_g3
c458352_g3
c403716_g1
c473113_g1
c310188_g1
c470360_g1
c472383_g2
c459568_g5
c207996_g1
c477030_g9
c473714_g2
c464722_g2
c469009_g1
c404894_g1
c378614_g1
c462990_g13
c420482_g1
c411416_g1
c469797_g3
c471897_g2
c472606_g3
c450797_g1
c469150_g5
c404794_g1
c454366_g1
c459813_g1
c462368_g1
c464175_g1
c634415_g1
c414570_g1
c450413_g1
c450576_g1
c441649_g1
c473628_g2
c424025_g1
c411176_g1
c476958_g1
c341333_g1
c478481_g3
c366497_g2
c480978_g2
c459871_g2
c451064_g1
c474645_g2
c76283_g1
c440821_g1
c103920_g1
c382021_g1
c447279_g1
c921763_g1
c432396_g1
c306233_g1
c461429_g1
c477828_g11
c467241_g1
c466000_g2
c479915_g6
c292744_g1
c352249_g1
c480136_g4
c475475_g2
c457015_g3
c479516_g3
c456085_g1
c464678_g3
c471941_g5
c462723_g5
c469507_g5
c434379_g1
c459526_g2
c409088_g3
c455684_g6
c458826_g2
c462300_g3
c406138_g1
c459271_g1
c60229_g1
c452689_g1
c476575_g2
c478936_g3
c344456_g2
c467015_g1
c474317_g6
c438140_g1
c384344_g1
c445133_g1
c190415_g1
c471926_g1
c473950_g10
c479976_g5
c469203_g2
c375751_g1
c450314_g1
c461640_g1
c467282_g1
c466316_g4
c475645_g8
c474613_g8
c478768_g8
c461272_g3
c460018_g1
c472387_g2
c472437_g2
c465640_g1
c451694_g2
c463501_g1
c479994_g4
c480850_g3
c456047_g1
c478440_g1
c795609_g1
c451010_g2
c452409_g1
c470993_g5
c332671_g1
c149783_g1
c463595_g5
c479675_g4
c376275_g2
c476317_g3
c478078_g5
c478170_g7
c476947_g1
c430613_g2
c443724_g1
c433394_g1
c477513_g1
c449224_g1
c454463_g1
c481290_g1
c467601_g1
c464940_g8
c465029_g18
c412640_g1
c456686_g1
c59890_g1
c478372_g1
c409526_g1
c481893_g1
c394326_g1
c471233_g2
c473952_g4
c481011_g8
c473584_g4
c426976_g1
c474517_g3
c465867_g2
c364120_g1
c480373_g2
c475295_g1
c464835_g1
c443416_g2
c455162_g2
c286327_g1
c467610_g1
c470829_g3
c475276_g2
c462591_g5
c447362_g1
c427232_g1
c402233_g1
c438577_g1
c468983_g1
c451739_g1
c466056_g2
c466527_g1
c1046571_g1
c471165_g7
c466733_g1
c462738_g2
c461034_g2
c465310_g1
c471340_g1
c423870_g1
c468423_g3
c385189_g1
c467835_g1
c479589_g5
c445706_g1
c457443_g2
c480376_g2
c458151_g1
c441271_g5
c474310_g1
c446333_g2
c463784_g1
c464644_g1
c480062_g2
c466582_g1
c445690_g1
c471660_g3
c470190_g3
c462803_g2
c433873_g1
c425461_g1
c475317_g1
c458633_g2
c457471_g1
c462827_g1
c480069_g2
c468179_g1
c455737_g3
c124285_g1
c461435_g6
c472597_g6
c474967_g1
c476572_g2
c468882_g4
c452451_g1
c476863_g2
c297150_g1
c480261_g4
c477746_g1
c480712_g2
c390491_g1
c390413_g1
c400764_g1
c283220_g1
c407941_g1
c406334_g2
c466900_g2
c454657_g1
c471477_g3
c458211_g1
c476213_g1
c443738_g1
c291626_g1
c469286_g1
c451913_g1
c468404_g6
c473631_g6
c476212_g1
c472951_g5
c440147_g1
c144060_g1
c469082_g1
c463109_g12
c471088_g1
c471333_g1
c451924_g2
c448334_g1
c456644_g1
c406038_g1
c476118_g2
c457380_g3
c462205_g1
c473516_g2
c468286_g1
c464310_g1
c481025_g8
c401267_g1
c202166_g1
c456547_g1
c467645_g1
c466968_g7
c374347_g1
c474717_g7
c60903_g1
c467145_g1
c477260_g8
c474598_g1
c448461_g2
c398999_g1
c449926_g1
c429875_g1
c480971_g1
c434020_g1
c428792_g1
c474188_g1
c464790_g1
c474062_g3
c462854_g1
c468257_g11
c384721_g1
c425810_g1
c361879_g1
c444092_g1
c469143_g8
c451710_g2
c472046_g1
c461422_g1
c444157_g1
c300529_g1
c424557_g1
c471468_g2
c453415_g3
c453470_g1
c408564_g1
c297003_g1
c475850_g6
c305013_g2
c454710_g7
c453895_g1
c443842_g1
c297440_g1
c191533_g1
c470512_g1
c435549_g2
c479662_g5
c280160_g1
c468450_g1
c390690_g1
c460804_g1
c477339_g7
c462267_g1
c465785_g2
c427006_g1
c479073_g2
c259115_g1
c194122_g1
c449892_g1
c319162_g1
c457346_g3
c446006_g2
c476772_g1
c378131_g1
c480311_g1
c479736_g4
c472374_g4
c371238_g1
c456062_g2
c474316_g4
c467731_g3
c432976_g1
c463475_g1
c480546_g1
c438867_g2
c299767_g1
c467079_g1
c440775_g1
c457937_g1
c475633_g7
c468977_g3
c441874_g2
c479347_g2
c481040_g7
c479324_g11
c457449_g2
c481353_g1
c470775_g1
c461389_g4
c411319_g1
c477297_g2
c919439_g1
c480235_g3
c458843_g1
c475333_g2
c437466_g1
c475142_g1
c148128_g1
c473671_g2
c443399_g2
c480562_g1
c428973_g1
c480418_g1
c458158_g3
c421844_g1
c318784_g1
c477386_g5
c478504_g1
c395133_g1
c479683_g4
c474532_g3
c472717_g5
c287595_g1
c461751_g1
c478882_g17
c428523_g3
c455097_g1
c210750_g1
c410351_g1
c479336_g2
c479473_g1
c437173_g1
c400657_g1
c467387_g1
c456199_g1
c54104_g1
c462943_g3
c475719_g4
c477484_g1
c374411_g1
c461758_g1
c475516_g2
c475940_g3
c212760_g1
c400255_g1
c417795_g1
c474577_g10
c335597_g1
c440388_g1
c638112_g1
c480777_g3
c450349_g2
c420015_g1
c424090_g1
c474403_g1
c467148_g3
c463287_g1
c481342_g1
c455327_g4
c465029_g7
c426005_g1
c460911_g1
c413696_g4
c480730_g6
c478919_g3
c463991_g1
c155461_g1
c441219_g1
c470163_g2
c477305_g1
c464857_g1
c379288_g1
c415971_g3
c771982_g1
c450702_g4
c464430_g3
c466973_g6
c471678_g1
c447596_g1
c474627_g1
c455894_g1
c454594_g1
c440482_g1
c474554_g1
c480167_g2
c386501_g1
c326617_g1
c311550_g1
c437088_g1
c450050_g1
c461432_g1
c452398_g1
c466186_g1
c366329_g1
c915125_g1
c428015_g1
c478456_g1
c464456_g3
c456446_g1
c473668_g5
c427542_g1
c467928_g5
c436994_g1
c478728_g2
c625432_g1
c343532_g2
c413178_g2
c471206_g4
c476068_g1
c471294_g1
c478234_g10
c423629_g1
c467051_g1
c476787_g1
c418730_g2
c305995_g1
c446780_g1
c475544_g3
c479670_g2
c70836_g1
c476059_g1
c402535_g2
c456489_g1
c459899_g1
c413590_g3
c475345_g4
c474216_g3
c450941_g1
c448778_g2
c456006_g1
c404488_g1
c440459_g1
c460333_g2
c380430_g1
c1047715_g1
c480261_g1
c937579_g1
c471205_g1
c458698_g1
c353551_g2
c477303_g8
c1045656_g1
c465034_g1
c478997_g1
c150267_g1
c462053_g1
c468269_g3
c475692_g1
c450730_g1
c912898_g1
c413005_g1
c411081_g2
c468456_g5
c436784_g4
c138473_g1
c480893_g3
c390638_g1
c474577_g4
c348731_g1
c435523_g2
c442173_g1
c316472_g1
c371586_g1
c461140_g1
c460874_g1
c465665_g2
c441070_g1
c473583_g2
c475566_g4
c442555_g1
c430845_g1
c939841_g1
c476486_g4
c456835_g2
c435791_g2
c62875_g1
c431784_g1
c465942_g1
c433115_g1
c480119_g3
c464839_g2
c470962_g4
c314724_g2
c434735_g1
c470820_g3
c470657_g1
c475260_g2
c438321_g1
c424092_g1
c438037_g1
c423858_g1
c475292_g2
c368518_g2
c425064_g1
c5562_g1
c467040_g1
c362593_g1
c471312_g2
c444998_g1
c449264_g1
c295498_g1
c1053854_g1
c990145_g1
c464967_g13
c453990_g1
c467463_g1
c446981_g3
c458828_g2
c446787_g1
c404543_g1
c86913_g1
c454099_g1
c66381_g1
c471591_g2
c466461_g1
c444962_g1
c444352_g1
c475414_g3
c478266_g7
c459741_g2
c451435_g2
c401082_g2
c458644_g2
c338086_g1
c430154_g1
c40433_g1
c414353_g1
c473294_g1
c476201_g2
c468099_g2
c476684_g1
c455916_g2
c451815_g1
c465074_g14
c433531_g1
c20505_g1
c418923_g1
c472966_g1
c473469_g1
c480512_g3
c455284_g1
c481020_g2
c479662_g2
c478877_g4
c468944_g1
c473908_g1
c469814_g5
c479811_g1
c461946_g1
c446960_g6
c457350_g1
c413798_g2
c376461_g1
c474440_g5
c473339_g3
c474779_g1
c434571_g1
c446325_g1
c472200_g7
c368366_g1
c449941_g2
c81561_g1
c424455_g1
c447848_g2
c429818_g1
c475600_g3
c455549_g1
c910117_g1
c391460_g1
c460372_g1
c468169_g4
c421086_g1
c404087_g1
c476541_g1
c438881_g1
c480342_g11
c904835_g1
c451575_g1
c428042_g1
c452685_g1
c48788_g1
c438767_g1
c417310_g1
c449952_g1
c471177_g4
c80987_g1
c1194635_g1
c429702_g1
c464531_g17
c443507_g1
c480313_g2
c468633_g1
c471232_g4
c471215_g8
c467484_g1
c368746_g1
c446505_g3
c439288_g2
c451234_g1
c454572_g2
c476316_g1
c465558_g8
c464970_g3
c475169_g1
c471668_g1
c444338_g4
c480516_g1
c419217_g1
c469907_g6
c472601_g9
c402068_g1
c480019_g2
c478997_g2
c476390_g1
c428715_g1
c454883_g1
c458859_g1
c622536_g1
c477851_g1
c404506_g1
c436943_g1
c475503_g5
c469415_g1
c477833_g2
c367203_g2
c463406_g12
c459893_g1
c317882_g1
c480613_g11
c433896_g1
c383821_g1
c441802_g1
c445311_g1
c479197_g3
c477814_g1
c465242_g2
c469809_g3
c449266_g1
c468534_g2
c479321_g1
c451838_g4
c460250_g1
c463042_g1
c480039_g11
c481058_g2
c327583_g3
c465097_g1
c375137_g1
c458409_g2
c404110_g2
c477740_g1
c477610_g3
c463600_g1
c454174_g1
c450039_g2
c432456_g2
c480242_g4
c405684_g1
c382485_g1
c427433_g2
c461460_g1
c462350_g1
c469728_g1
c456282_g1
c420267_g1
c219999_g1
c454770_g2
c472960_g6
c406982_g1
c474096_g3
c447612_g2
c460571_g1
c453850_g1
c451251_g1
c455032_g1
c459380_g2
c481047_g1
c426892_g1
c453525_g1
c450229_g1
c465221_g2
c464824_g2
c453900_g1
c474777_g1
c415225_g1
c480422_g2
c454015_g2
c461342_g1
c459215_g2
c476841_g3
c480741_g2
c476165_g3
c455352_g2
c479010_g5
c467464_g1
c288180_g1
c407481_g1
c461080_g5
c462889_g1
c432883_g1
c428684_g2
c451121_g1
c474026_g6
c452517_g1
c447701_g3
c475647_g1
c382307_g1
c454871_g2
c330140_g1
c431562_g1
c453458_g1
c475640_g13
c434010_g1
c480825_g1
c443667_g1
c476566_g6
c477543_g1
c477020_g1
c454235_g1
c475387_g2
c464806_g9
c422504_g2
c444077_g2
c463433_g1
c423140_g2
c276735_g1
c465430_g1
c401749_g1
c447862_g1
c447627_g2
c477641_g4
c467364_g2
c439532_g1
c473601_g3
c468016_g5
c467759_g1
c464816_g2
c460394_g2
c458712_g1
c464944_g1
c339209_g1
c481337_g5
c479963_g1
c474491_g7
c472591_g2
c428331_g1
c413448_g1
c262133_g1
c481193_g4
c456411_g1
c342371_g1
c540720_g1
c477341_g4
c624126_g1
c61282_g1
c481393_g4
c480185_g1
c475861_g1
c476211_g9
c467736_g5
c468346_g2
c479719_g2
c4721_g1
c419847_g1
c480471_g4
c470232_g5
c434219_g1
c472218_g1
c461184_g1
c457950_g2
c468899_g1
c438017_g2
c423695_g1
c455263_g1
c479514_g4
c453181_g1
c5572_g1
c446609_g1
c448890_g4
c480278_g3
c263993_g1
c69285_g1
c407609_g1
c455748_g1
c436362_g1
c454085_g2
c469480_g1
c946466_g1
c325421_g2
c449486_g1
c479886_g7
c479931_g5
c447715_g2
c461350_g1
c284543_g1
c469762_g1
c414271_g1
c476934_g6
c297189_g1
c450938_g1
c475972_g1
c403453_g1
c457891_g5
c458423_g1
c476232_g1
c398989_g1
c206832_g1
c468220_g2
c480364_g4
c480831_g4
c413583_g1
c430176_g1
c467905_g7
c922764_g1
c475296_g3
c437671_g2
c469907_g3
c469895_g2
c475969_g3
c390405_g1
c457754_g3
c481218_g1
c465566_g4
c449167_g1
c442845_g1
c477756_g3
c371190_g1
c476847_g1
c473676_g1
c464438_g13
c470155_g1
c467523_g2
c477758_g4
c314374_g1
c480106_g7
c466272_g1
c467905_g1
c474068_g4
c406986_g1
c468709_g1
c474987_g3
c408715_g2
c466281_g1
c936983_g1
c467711_g1
c459666_g1
c455526_g1
c478082_g17
c358481_g1
c457581_g11
c395785_g1
c457441_g1
c407274_g1
c471528_g1
c466674_g1
c467695_g1
c434162_g1
c478691_g1
c455229_g1
c218843_g1
c466646_g1
c19190_g1
c273601_g1
c461579_g1
c401766_g1
c478434_g4
c478717_g3
c475199_g4
c439155_g3
c438552_g1
c458054_g2
c468867_g1
c461605_g2
c408964_g1
c214941_g1
c6095_g1
c472874_g1
c459864_g1
c464692_g1
c463735_g1
c479452_g1
c452173_g1
c409672_g1
c451474_g1
c1096268_g1
c458968_g1
c466423_g9
c469138_g4
c456880_g1
c480429_g1
c466065_g4
c285444_g1
c413697_g1
c623020_g1
c424056_g2
c314973_g1
c425107_g1
c477395_g7
c444166_g2
c466723_g2
c476420_g4
c460287_g1
c80539_g1
c462984_g4
c480543_g4
c476080_g3
c478892_g1
c478448_g2
c933374_g1
c471001_g1
c438329_g2
c456341_g1
c470619_g14
c389377_g1
c341863_g1
c359562_g1
c458869_g3
c465948_g3
c1188679_g1
c470537_g1
c453789_g1
c475269_g2
c465573_g1
c407473_g1
c475287_g2
c467869_g6
c390827_g1
c478495_g1
c466323_g1
c464653_g1
c476639_g2
c394836_g2
c454762_g1
c466707_g17
c474011_g1
c447501_g1
c290278_g1
c461612_g1
c471581_g3
c425577_g1
c453271_g2
c765569_g1
c468516_g3
c475085_g1
c480420_g6
c462696_g1
c459015_g1
c472724_g3
c365611_g1
c6080_g1
c476119_g2
c423442_g1
c392674_g1
c462500_g27
c480668_g1
c462739_g2
c456500_g1
c480791_g2
c474666_g1
c370216_g1
c472821_g1
c477262_g3
c453112_g1
c400552_g1
c459399_g2
c404576_g1
c300445_g1
c478761_g1
c469952_g3
c471643_g4
c472782_g1
c467637_g4
c467734_g1
c464096_g1
c465091_g1
c467689_g3
c1239138_g1
c477354_g4
c474562_g1
c313101_g1
c471169_g6
c436349_g1
c469200_g1
c473053_g3
c464709_g1
c447880_g1
c474012_g8
c480671_g1
c476526_g3
c327483_g1
c462974_g7
c458798_g1
c93734_g2
c478864_g6
c147262_g1
c424415_g1
c364667_g1
c479604_g1
c456343_g4
c449227_g1
c478554_g15
c459489_g4
c475377_g2
c479481_g1
c458906_g9
c424454_g1
c326989_g1
c383310_g2
c453700_g1
c474684_g2
c467895_g2
c90667_g1
c462533_g3
c328036_g1
c470508_g6
c469919_g1
c460835_g3
c468695_g1
c404491_g1
c406308_g1
c476723_g1
c478005_g8
c439118_g1
c415742_g1
c443240_g1
c455343_g3
c477707_g1
c926340_g1
c60662_g2
c330636_g1
c470187_g2
c479324_g4
c447392_g1
c412304_g1
c446160_g1
c474008_g1
c465529_g2
c478209_g2
c436705_g1
c469308_g8
c480985_g2
c409403_g1
c473397_g2
c467738_g1
c449287_g1
c448475_g2
c464573_g12
c461580_g1
c480199_g2
c472549_g5
c465014_g7
c451265_g1
c416138_g1
c467342_g7
c405129_g1
c453926_g1
c477919_g5
c455441_g1
c454127_g1
c426226_g1
c436248_g1
c320521_g2
c467012_g4
c457581_g1
c448448_g2
c426141_g1
c449013_g1
c449015_g4
c474689_g1
c469845_g1
c93375_g1
c457215_g1
c450820_g1
c477721_g1
c457023_g1
c333821_g1
c427473_g1
c478724_g2
c922670_g1
c376644_g2
c461620_g1
c411579_g2
c453183_g1
c460290_g1
c366356_g1
c462571_g6
c470313_g2
c460996_g1
c273038_g2
c457740_g1
c466672_g1
c450605_g2
c331609_g1
c479603_g4
c467897_g2
c477177_g2
c478268_g1
c454578_g2
c464423_g1
c453877_g3
c461984_g1
c478984_g6
c436318_g3
c463154_g1
c479470_g1
c436078_g3
c460237_g3
c478615_g10
c451051_g1
c469627_g1
c458447_g1
c448395_g5
c477536_g1
c481042_g1
c483413_g1
c640229_g1
c416837_g2
c362586_g1
c453222_g3
c410676_g1
c451996_g2
c450981_g1
c476073_g10
c457942_g1
c463640_g11
c452090_g1
c455105_g1
c415772_g2
c62183_g1
c476472_g17
c449171_g1
c474570_g6
c481294_g2
c663388_g1
c413626_g1
c479168_g3
c457761_g2
c320660_g1
c441285_g3
c444565_g1
c471264_g5
c464309_g4
c473014_g7
c479133_g3
c458249_g1
c460965_g1
c449056_g1
c474916_g1
c477151_g3
c385271_g1
c366854_g1
c468965_g2
c201942_g1
c351964_g1
c470878_g10
c1221262_g1
c470334_g2
c428083_g1
c426125_g2
c479758_g3
c460898_g1
c471319_g3
c449911_g1
c473352_g1
c457592_g1
c466023_g1
c466987_g1
c456670_g1
c112957_g1
c461237_g3
c462218_g7
c451749_g2
c462198_g1
c432075_g1
c479870_g7
c481079_g5
c96621_g1
c446096_g2
c476294_g3
c469392_g2
c463573_g1
c1193167_g1
c456742_g2
c450812_g1
c480240_g2
c478552_g1
c478408_g4
c476687_g1
c465006_g1
c442512_g1
c470365_g1
c419155_g1
c465422_g1
c479587_g6
c329567_g1
c297167_g1
c407367_g1
c418299_g1
c474497_g1
c456534_g1
c256368_g1
c455170_g1
c460631_g2
c400465_g1
c478680_g2
c334798_g1
c476105_g13
c479642_g1
c463026_g1
c464686_g1
c457055_g1
c473447_g9
c393018_g2
c417458_g1
c468450_g4
c476163_g6
c83574_g1
c464829_g8
c469264_g2
c447943_g1
c439093_g1
c409116_g1
c469215_g2
c374059_g1
c466938_g4
c466374_g2
c468462_g3
c407868_g1
c471388_g2
c477168_g1
c428119_g1
c439794_g2
c466584_g1
c473785_g1
c441953_g1
c438074_g3
c412225_g3
c480724_g1
c468022_g3
c475066_g1
c324179_g1
c453115_g1
c468145_g6
c445753_g1
c397242_g2
c7482_g1
c498438_g1
c466950_g2
c367038_g1
c476544_g2
c464383_g1
c478000_g4
c418931_g1
c434815_g1
c477233_g3
c235298_g1
c474880_g1
c473234_g3
c477388_g1
c469497_g2
c1046766_g1
c429003_g1
c473565_g1
c137838_g1
c449751_g3
c471953_g3
c461798_g1
c380991_g1
c446110_g2
c456008_g1
c448573_g2
c474683_g1
c429886_g1
c469014_g3
c433021_g2
c440159_g1
c482794_g1
c306252_g1
c423040_g1
c459104_g1
c429332_g1
c464487_g1
c478019_g2
c451357_g1
c476166_g3
c431426_g1
c471426_g7
c426211_g1
c328805_g1
c401654_g1
c375653_g2
c447480_g1
c460516_g1
c440175_g1
c308139_g1
c453323_g1
c473734_g11
c478554_g3
c462037_g13
c467769_g2
c467547_g1
c448674_g1
c474913_g1
c442053_g1
c458441_g1
c449322_g1
c360266_g1
c462443_g3
c456403_g1
c460920_g1
c659394_g1
c476418_g6
c373482_g1
c478442_g8
c469632_g1
c450236_g1
c473663_g2
c422979_g1
c436669_g1
c479128_g1
c378779_g1
c474087_g4
c441677_g1
c448002_g1
c429789_g1
c458059_g2
c470725_g2
c456881_g1
c404800_g1
c435315_g2
c470310_g1
c471063_g10
c463799_g4
c370357_g1
c455338_g1
c452002_g1
c462857_g3
c479047_g1
c140105_g1
c476588_g1
c395981_g1
c469856_g1
c465893_g2
c470902_g5
c477589_g11
c458813_g7
c475250_g1
c460684_g1
c469511_g1
c469430_g2
c479339_g1
c380937_g1
c468337_g2
c427641_g1
c475193_g2
c465946_g1
c480845_g2
c460727_g1
c450141_g2
c479577_g1
c469283_g1
c446266_g1
c476460_g2
c468018_g1
c454095_g1
c436133_g1
c335586_g1
c341207_g2
c472351_g4
c473162_g2
c477259_g1
c469829_g2
c471403_g2
c452985_g2
c481073_g2
c467910_g1
c468162_g1
c464483_g4
c473430_g3
c455684_g1
c471361_g1
c443041_g1
c440310_g1
c470030_g2
c477021_g1
c461459_g1
c456549_g3
c479413_g2
c471410_g4
c341340_g1
c478069_g1
c436529_g1
c461638_g1
c374710_g1
c459694_g1
c308091_g1
c470840_g1
c476591_g1
c477056_g3
c459687_g2
c470494_g1
c416538_g1
c457007_g3
c408140_g2
c474271_g2
c479686_g2
c462814_g1
c473985_g3
c469882_g1
c185041_g1
c146820_g1
c480147_g7
c418745_g1
c400088_g1
c471596_g2
c454079_g1
c348746_g1
c466147_g1
c477715_g1
c469928_g2
c459497_g1
c463212_g1
c389318_g1
c453667_g2
c480751_g2
c479659_g9
c455393_g5
c480499_g7
c466536_g3
c460284_g1
c252524_g2
c448106_g1
c476359_g2
c368452_g2
c415442_g2
c421345_g2
c334599_g1
c462603_g4
c444015_g1
c459510_g1
c476679_g1
c444674_g1
c449946_g1
c471986_g4
c472545_g1
c456414_g1
c441966_g1
c444892_g1
c424353_g1
c448382_g1
c445982_g1
c457296_g1
c114663_g1
c471256_g3
c479566_g9
c408288_g2
c478150_g3
c478919_g4
c414484_g1
c470385_g6
c477142_g3
c474696_g1
c471130_g1
c623968_g1
c179816_g1
c377427_g1
c466304_g1
c462536_g8
c466870_g1
c789079_g1
c479669_g1
c447441_g1
c476606_g3
c470981_g7
c413923_g1
c465313_g1
c464627_g6
c199089_g1
c373401_g1
c466530_g1
c400389_g2
c349392_g1
c432341_g1
c478667_g4
c458607_g1
c465302_g1
c478202_g3
c373121_g1
c453901_g1
c421180_g1
c473497_g3
c462940_g1
c284762_g1
c479894_g8
c474715_g5
c470744_g1
c467499_g5
c470042_g2
c448245_g1
c452935_g2
c442458_g1
c472609_g5
c475403_g4
c381433_g1
c407961_g1
c469897_g12
c465456_g1
c473030_g1
c472788_g5
c466085_g1
c480690_g4
c467994_g1
c477100_g1
c478172_g1
c453457_g1
c407151_g5
c356811_g1
c468925_g3
c471150_g10
c456363_g1
c381662_g1
c468683_g2
c451142_g3
c479131_g1
c445015_g1
c626397_g1
c478765_g4
c418785_g1
c426864_g1
c476058_g1
c480274_g3
c466167_g1
c471083_g1
c622668_g1
c454153_g2
c473847_g1
c463599_g1
c468016_g2
c217698_g1
c75140_g1
c418256_g1
c460207_g1
c462046_g3
c462685_g11
c471296_g4
c432095_g1
c326718_g1
c1230945_g1
c465993_g1
c475947_g6
c435575_g2
c478040_g5
c432421_g1
c445668_g1
c469909_g7
c467642_g2
c218264_g1
c335727_g1
c462801_g3
c479111_g3
c479130_g1
c478480_g4
c444428_g1
c464009_g1
c466381_g2
c480502_g1
c458258_g1
c477226_g10
c475702_g1
c463925_g1
c470822_g2
c477971_g8
c401992_g2
c328639_g1
c460984_g1
c478129_g1
c449798_g1
c465376_g2
c476616_g1
c466511_g3
c474322_g1
c456540_g1
c470737_g1
c302466_g1
c465010_g1
c442833_g2
c460417_g1
c475561_g2
c480132_g1
c461409_g6
c479209_g6
c438352_g1
c316888_g1
c460879_g3
c446610_g1
c477039_g2
c465373_g2
c480104_g2
c370965_g1
c397397_g3
c471787_g1
c141418_g1
c465475_g1
c469029_g2
c396549_g1
c480370_g3
c455233_g3
c429932_g1
c208771_g1
c442412_g2
c432882_g1
c147377_g1
c380218_g1
c820823_g1
c401479_g1
c443843_g1
c443745_g1
c456063_g1
c478735_g2
c414879_g1
c472229_g1
c480042_g4
c667747_g1
c477515_g7
c477094_g4
c448619_g1
c1101033_g1
c379443_g1
c365016_g1
c480919_g1
c469824_g2
c453904_g3
c203506_g1
c454768_g5
c480680_g1
c148605_g1
c463177_g1
c479359_g4
c451719_g1
c341928_g1
c463829_g2
c472791_g3
c445941_g1
c442300_g1
c474731_g4
c393125_g2
c446479_g1
c480434_g7
c454599_g1
c471038_g1
c474287_g1
c456885_g1
c469409_g8
c429004_g2
c456910_g1
c438130_g1
c472485_g2
c461230_g1
c403022_g1
c470734_g1
c466603_g14
c455540_g2
c471885_g10
c476084_g6
c456051_g2
c452646_g5
c457601_g1
c442413_g1
c305397_g1
c478783_g3
c456175_g1
c444562_g2
c462292_g1
c441364_g1
c479954_g5
c473135_g4
c438480_g2
c202741_g1
c465369_g1
c426387_g1
c88870_g1
c447103_g2
c437534_g1
c426329_g1
c468581_g1
c280671_g1
c478672_g1
c443456_g1
c477919_g1
c446074_g1
c428004_g1
c463875_g3
c481344_g1
c424692_g1
c401993_g1
c465958_g1
c147507_g1
c459887_g1
c444181_g1
c472826_g1
c475347_g1
c478434_g1
c468822_g2
c481380_g1
c436194_g1
c191681_g1
c480977_g1
c470929_g3
c466298_g2
c478451_g3
c412423_g1
c381711_g1
c455354_g1
c424189_g1
c468920_g1
c470049_g2
c470846_g7
c467307_g3
c475706_g1
c462658_g1
c480368_g6
c463872_g10
c467421_g1
c472935_g1
c474356_g9
c408373_g1
c474728_g1
c475445_g2
c469965_g3
c478476_g4
c147847_g1
c441098_g1
c461411_g1
c472958_g1
c460724_g2
c471395_g2
c481031_g1
c463763_g3
c479183_g15
c476099_g3
c471664_g1
c402306_g2
c464209_g1
c461480_g5
c465993_g2
c421231_g1
c469897_g7
c464165_g10
c443303_g2
c421404_g1
c454766_g1
c441286_g1
c481374_g1
c469275_g5
c456028_g1
c452671_g1
c480274_g11
c458646_g3
c383061_g1
c460225_g2
c806559_g1
c274916_g1
c446053_g2
c478440_g2
c464621_g3
c469308_g5
c454070_g1
c475740_g1
c468875_g1
c389412_g1
c463924_g5
c479094_g1
c439620_g2
c474151_g1
c474019_g2
c810543_g1
c449283_g1
c470847_g3
c473057_g2
c477167_g2
c475788_g2
c476214_g6
c479555_g2
c327837_g1
c449370_g1
c447064_g4
c468874_g1
c94745_g1
c480872_g3
c333736_g1
c473498_g5
c468676_g7
c1069693_g1
c479012_g5
c459250_g1
c432866_g1
c454994_g2
c83199_g1
c473170_g1
c452230_g1
c444218_g1
c329004_g1
c450787_g1
c206183_g1
c468408_g2
c467200_g3
c474831_g1
c338228_g1
c458961_g1
c468686_g1
c445902_g2
c438604_g3
c467991_g1
c285265_g1
c470756_g1
c475733_g3
c148573_g1
c443647_g1
c420183_g1
c480790_g2
c442453_g1
c479630_g2
c434965_g1
c476619_g2
c425729_g1
c469544_g1
c449669_g1
c466447_g1
c480591_g1
c478610_g8
c453845_g1
c469083_g7
c474930_g2
c419529_g1
c450475_g1
c280050_g1
c29403_g1
c426349_g1
c454973_g1
c462632_g4
c422284_g1
c472963_g4
c475622_g6
c445317_g1
c460909_g4
c467101_g3
c474999_g17
c469984_g1
c478063_g2
c455646_g1
c395053_g1
c447334_g3
c466194_g2
c479270_g2
c454291_g1
c476808_g2
c453707_g1
c438777_g4
c322865_g1
c623869_g1
c477098_g1
c337505_g1
c440705_g1
c472490_g2
c440313_g1
c410941_g4
c456002_g2
c459413_g6
c475556_g1
c451920_g1
c472780_g7
c471663_g8
c312263_g1
c458255_g1
c479240_g3
c466229_g1
c433187_g1
c479112_g2
c397505_g1
c384012_g1
c284091_g1
c425946_g1
c421655_g1
c477986_g2
c461729_g1
c454159_g2
c474836_g1
c341912_g1
c471284_g4
c480065_g1
c475059_g9
c463142_g14
c465088_g2
c1045850_g1
c466986_g2
c453298_g1
c346987_g1
c278970_g1
c453610_g3
c390672_g1
c480074_g2
c476004_g2
c479812_g2
c480561_g3
c284439_g1
c411125_g1
c457121_g1
c467264_g11
c481101_g2
c425396_g1
c471779_g1
c475340_g4
c461042_g1
c455390_g1
c477901_g8
c365689_g1
c327948_g1
c456758_g4
c481299_g1
c80549_g1
c468372_g1
c467238_g2
c417704_g1
c472184_g7
c344107_g1
c480383_g1
c461565_g9
c434489_g2
c401570_g1
c437318_g4
c403910_g1
c466552_g1
c438911_g1
c473490_g1
c478782_g3
c409361_g2
c384998_g1
c464345_g1
c475658_g7
c472693_g3
c342433_g1
c446580_g2
c213047_g1
c449847_g1
c463683_g4
c356554_g1
c479501_g2
c470850_g1
c430165_g1
c465099_g3
c470100_g2
c465820_g7
c462196_g1
c459959_g4
c446888_g1
c459552_g1
c480058_g1
c438686_g2
c469934_g13
c472208_g1
c368593_g1
c461247_g1
c474003_g1
c472638_g4
c458301_g1
c476803_g3
c472700_g1
c382224_g1
c470148_g1
c452842_g1
c405503_g1
c430303_g1
c142178_g1
c466894_g6
c465634_g1
c451565_g2
c126103_g1
c469983_g5
c447374_g1
c449334_g4
c491640_g1
c475894_g5
c457490_g1
c288890_g1
c473258_g2
c467134_g5
c462101_g1
c420892_g1
c442155_g1
c479421_g1
c475366_g1
c478899_g3
c469206_g2
c467895_g1
c470198_g3
c436750_g1
c476721_g2
c382766_g1
c480835_g2
c446013_g1
c469244_g10
c442503_g1
c478044_g2
c467862_g2
c474546_g2
c461129_g1
c156798_g2
c431280_g1
c476785_g2
c451413_g1
c445488_g1
c380648_g1
c469157_g1
c453654_g2
c470016_g1
c437061_g2
c443789_g1
c478958_g4
c454201_g1
c446635_g1
c469281_g2
c460741_g1
c369201_g1
c467541_g8
c469732_g5
c470656_g1
c457524_g9
c467031_g7
c273038_g1
c421281_g1
c476124_g1
c457843_g1
c470408_g5
c1221243_g1
c451812_g1
c432286_g1
c474999_g7
c442206_g2
c480301_g1
c478637_g1
c457128_g1
c442266_g1
c464865_g10
c477135_g8
c465341_g2
c468380_g1
c458037_g1
c467735_g1
c423939_g1
c81621_g1
c464940_g9
c455990_g8
c478948_g1
c458926_g2
c470257_g1
c486781_g1
c160452_g1
c440298_g2
c471189_g1
c414688_g2
c468334_g1
c471453_g4
c476312_g6
c1046606_g1
c473956_g1
c467728_g2
c324083_g1
c464978_g4
c476084_g10
c477269_g2
c763780_g1
c466733_g3
c402281_g1
c407681_g2
c426987_g2
c478429_g1
c39799_g1
c456430_g1
c433110_g1
c423607_g1
c473439_g1
c477150_g3
c463690_g2
c455981_g1
c316666_g1
c480084_g4
c470020_g5
c471799_g4
c407443_g1
c471017_g2
c432428_g2
c466527_g2
c473614_g1
c480248_g5
c338373_g1
c434358_g1
c365658_g1
c439650_g1
c376264_g1
c454582_g2
c462982_g1
c386226_g1
c447329_g3
c465775_g12
c40790_g1
c467269_g1
c208513_g1
c462471_g2
c385946_g1
c475189_g3
c474807_g1
c469890_g7
c419781_g1
c311431_g1
c470610_g2
c477203_g1
c461762_g4
c355147_g1
c452418_g1
c451682_g5
c435160_g1
c478896_g1
c480286_g1
c468678_g3
c434837_g2
c381017_g1
c412841_g1
c261624_g1
c472590_g6
c476087_g4
c458396_g2
c450779_g1
c467871_g11
c457966_g2
c446447_g1
c465080_g1
c276564_g1
c472422_g4
c376704_g1
c471773_g4
c476931_g2
c480460_g2
c478074_g1
c426861_g1
c477825_g2
c477073_g9
c476568_g1
c447359_g1
c456458_g1
c464299_g7
c478764_g3
c440370_g1
c458988_g1
c468553_g3
c476384_g1
c411438_g1
c439632_g2
c344792_g1
c407263_g1
c447652_g2
c423144_g1
c463379_g1
c481232_g2
c473565_g7
c468805_g4
c476985_g1
c450304_g1
c460955_g20
c460332_g1
c465704_g1
c442700_g2
c435280_g2
c313559_g1
c466511_g6
c442326_g3
c478686_g1
c411206_g1
c475926_g5
c454284_g2
c449416_g1
c346979_g1
c422161_g1
c231816_g1
c464708_g2
c449846_g2
c476429_g1
c467982_g1
c176024_g1
c467763_g3
c389650_g1
c456869_g1
c465074_g11
c350567_g1
c473422_g2
c455713_g3
c475817_g1
c465645_g2
c475245_g3
c470824_g1
c422737_g1
c478665_g5
c417697_g1
c479838_g8
c472356_g1
c461362_g1
c456722_g1
c473344_g1
c363902_g1
c162704_g1
c477796_g5
c468990_g1
c456112_g1
c438345_g1
c466426_g3
c466869_g17
c421390_g1
c479422_g2
c476055_g3
c373688_g1
c435548_g1
c458320_g1
c437693_g1
c470817_g7
c385046_g1
c481371_g2
c475422_g4
c330749_g2
c473354_g1
c442676_g1
c459445_g1
c455529_g3
c431210_g1
c145510_g1
c473590_g1
c456194_g2
c41053_g1
c458788_g1
c479097_g2
c457674_g3
c470511_g2
c390994_g2
c481204_g2
c443772_g1
c466916_g1
c473387_g1
c280289_g1
c200277_g1
c472226_g10
c388522_g1
c479540_g1
c428775_g1
c471332_g3
c444584_g1
c474411_g1
c468005_g1
c458795_g1
c480602_g3
c467705_g6
c392552_g1
c481388_g1
c477025_g5
c398443_g1
c478763_g1
c475650_g9
c452122_g2
c481111_g3
c937591_g1
c6033_g1
c473669_g4
c475095_g1
c481778_g1
c157047_g1
c472413_g4
c472594_g2
c7173_g1
c639865_g1
c446274_g2
c420757_g1
c454668_g2
c468168_g3
c477018_g1
c475011_g1
c467100_g2
c460419_g4
c475619_g2
c474102_g1
c464817_g7
c428219_g1
c474336_g2
c446265_g1
c462420_g5
c481002_g1
c477354_g7
c480124_g3
c457192_g2
c409180_g2
c425365_g1
c465586_g2
c470706_g1
c430449_g4
c467569_g2
c452277_g1
c470644_g3
c209583_g1
c475365_g1
c481350_g1
c476174_g1
c472464_g1
c475476_g3
c282475_g1
c404473_g1
c478101_g1
c445660_g2
c470444_g2
c300753_g1
c458351_g6
c971759_g1
c473482_g2
c462189_g1
c471715_g1
c471606_g2
c479138_g5
c481180_g2
c481362_g3
c478481_g2
c476537_g2
c477405_g1
c466540_g1
c471780_g4
c420367_g2
c437307_g1
c478703_g1
c271451_g1
c468924_g1
c478652_g8
c442343_g1
c474873_g2
c470653_g2
c426700_g1
c457834_g1
c440138_g1
c476610_g3
c472320_g2
c439985_g1
c633039_g1
c476297_g1
c473338_g6
c388401_g1
c429867_g1
c456445_g1
c431250_g3
c920950_g1
c467656_g1
c480427_g3
c453477_g1
c473403_g3
c466688_g1
c470138_g1
c436094_g2
c384530_g1
c434944_g1
c134143_g1
c423218_g1
c458388_g5
c466487_g1
c480037_g3
c390962_g1
c457324_g2
c478649_g1
c460055_g1
c461102_g1
c435541_g1
c474116_g4
c446037_g1
c454854_g4
c474898_g1
c409312_g1
c469030_g1
c467182_g2
c476186_g2
c450201_g2
c468307_g1
c472496_g2
c445859_g8
c477525_g1
c2977_g1
c337664_g1
c468528_g1
c469411_g1
c465668_g1
c453771_g4
c1095669_g1
c455760_g3
c478203_g8
c449125_g1
c458432_g1
c60961_g2
c307757_g1
c346948_g1
c479449_g1
c439437_g2
c420069_g2
c469299_g4
c467061_g1
c356078_g1
c416054_g1
c476879_g7
c465527_g1
c403215_g1
c479024_g1
c478231_g3
c460310_g2
c436912_g1
c458204_g2
c446936_g2
c469536_g13
c477879_g1
c464943_g4
c437004_g2
c405865_g1
c412610_g2
c407252_g1
c470805_g1
c475015_g1
c481328_g4
c401590_g1
c465792_g3
c393877_g1
c457782_g1
c464160_g6
c471765_g4
c467319_g1
c407437_g1
c478719_g3
c400448_g1
c450380_g1
c481261_g4
c448070_g1
c474901_g5
c471246_g3
c465409_g1
c471934_g1
c476725_g1
c464581_g1
c451076_g1
c1048895_g1
c471467_g1
c369463_g1
c779180_g1
c474172_g6
c452676_g1
c474078_g3
c429482_g1
c464647_g3
c297708_g2
c472974_g1
c475326_g3
c473971_g1
c432368_g1
c466707_g10
c475723_g5
c339000_g1
c15744_g2
c478317_g1
c450280_g1
c448932_g1
c287242_g1
c478160_g1
c467140_g4
c463774_g1
c467551_g2
c443577_g3
c476868_g5
c473925_g3
c470698_g1
c472623_g1
c436140_g2
c375606_g1
c61406_g1
c440234_g1
c459531_g1
c345964_g1
c434085_g1
c455266_g15
c473267_g1
c317662_g1
c451394_g1
c435095_g1
c298365_g1
c480732_g2
c476093_g4
c480560_g1
c477045_g1
c398668_g1
c476553_g4
c464872_g11
c468178_g1
c441290_g1
c426409_g1
c446949_g1
c460774_g1
c476446_g1
c471801_g3
c472220_g4
c469271_g1
c431233_g2
c478096_g3
c469117_g4
c410454_g1
c289078_g1
c450043_g5
c378231_g1
c463496_g1
c351254_g1
c462217_g1
c426900_g1
c471458_g1
c473882_g3
c472034_g6
c455957_g1
c468109_g6
c392829_g2
c468257_g15
c461973_g2
c474853_g5
c469655_g2
c472223_g1
c473180_g1
c464779_g2
c474052_g1
c198541_g1
c456716_g1
c480622_g1
c453190_g2
c475915_g2
c444091_g2
c466113_g1
c464312_g1
c100737_g1
c426026_g1
c480553_g1
c459544_g1
c404201_g1
c424268_g1
c407155_g1
c469079_g2
c366276_g1
c469890_g4
c466532_g3
c390594_g1
c453065_g2
c456078_g1
c437999_g2
c426065_g1
c191864_g1
c301320_g1
c452999_g1
c474510_g1
c424752_g4
c397926_g2
c472027_g1
c469920_g2
c473423_g1
c480268_g5
c467230_g2
c446740_g1
c478570_g11
c451896_g1
c457696_g1
c478628_g1
c475751_g1
c471886_g9
c423811_g1
c461294_g1
c465234_g1
c457605_g2
c447053_g4
c462893_g2
c362053_g1
c478833_g2
c480450_g7
c477227_g16
c467447_g2
c471337_g1
c363829_g1
c474855_g1
c438189_g4
c444411_g1
c467185_g1
c211341_g1
c480891_g1
c442437_g1
c471747_g9
c469121_g1
c472485_g1
c467817_g1
c443675_g1
c453399_g1
c477904_g1
c293067_g1
c341790_g2
c462771_g2
c157877_g1
c428500_g1
c367567_g1
c423318_g1
c472875_g5
c13115_g1
c432958_g1
c408205_g1
c479341_g7
c477801_g4
c470944_g1
c316363_g1
c274362_g1
c475774_g5
c454063_g1
c463131_g1
c431147_g1
c448968_g1
c307789_g1
c455133_g1
c435755_g1
c474821_g2
c435278_g1
c469703_g1
c454202_g2
c472256_g4
c420797_g1
c448509_g1
c428380_g2
c474740_g2
c464645_g1
c473981_g7
c460082_g1
c480045_g4
c468955_g1
c419105_g2
c639656_g1
c465989_g4
c475641_g7
c438101_g1
c472885_g9
c448600_g1
c341391_g1
c451186_g1
c430668_g1
c444746_g1
c471812_g1
c433381_g1
c341622_g1
c437067_g1
c476790_g1
c474621_g1
c444275_g1
c475288_g2
c481276_g1
c478536_g5
c482060_g1
c206718_g1
c472411_g2
c468553_g9
c480834_g4
c375033_g1
c470578_g1
c472797_g1
c424934_g1
c430910_g1
c435413_g2
c474187_g6
c282775_g1
c470143_g2
c470459_g1
c462162_g3
c463761_g1
c16748_g1
c447273_g2
c441516_g3
c38049_g1
c462761_g1
c469373_g2
c459597_g6
c413531_g1
c914230_g1
c462641_g2
c464094_g1
c395219_g2
c369021_g1
c411261_g1
c461509_g1
c473852_g12
c480906_g1
c269923_g1
c416641_g1
c469263_g8
c24499_g1
c304119_g1
c448203_g1
c141362_g1
c450985_g1
c459707_g1
c473895_g7
c415949_g1
c381626_g1
c465708_g1
c157959_g1
c460201_g2
c479910_g2
c318524_g1
c474066_g3
c469891_g6
c447463_g1
c451852_g1
c468643_g2
c407973_g1
c479021_g6
c405243_g1
c146296_g1
c472975_g5
c474006_g1
c465763_g2
c462976_g2
c321235_g1
c462550_g1
c480352_g3
c477006_g5
c470225_g3
c471621_g11
c424036_g1
c458823_g2
c462475_g1
c440301_g1
c472572_g1
c477764_g1
c423307_g1
c287256_g3
c455726_g2
c406573_g1
c459558_g1
c466136_g2
c472182_g3
c438548_g4
c442703_g1
c477068_g1
c470868_g3
c478519_g1
c627516_g1
c448793_g1
c476833_g1
c460478_g6
c480571_g1
c423396_g1
c475767_g4
c478093_g7
c479437_g2
c474095_g1
c405421_g2
c480355_g1
c372463_g1
c426553_g1
c477066_g10
c343117_g1
c469402_g1
c445021_g1
c447145_g1
c463171_g1
c473852_g15
c451039_g1
c197048_g1
c448395_g4
c449591_g3
c464983_g3
c82100_g1
c384197_g1
c460172_g1
c481193_g3
c475519_g2
c450296_g2
c454837_g2
c448997_g1
c440841_g1
c366504_g1
c463481_g3
c467415_g1
c480308_g1
c378439_g1
c401857_g1
c456014_g2
c479970_g2
c408318_g1
c459538_g1
c455539_g2
c479611_g3
c463094_g4
c465442_g3
c464546_g3
c437115_g2
c464828_g3
c480408_g1
c468810_g3
c454118_g1
c447388_g2
c478245_g1
c467920_g1
c445748_g2
c451398_g1
c468216_g1
c373857_g1
c480491_g5
c404199_g1
c179220_g1
c25232_g1
c479868_g1
c474710_g5
c293030_g1
c461006_g1
c481041_g7
c301024_g1
c400225_g1
c1057714_g1
c477015_g4
c468501_g3
c480138_g4
c421395_g1
c453303_g5
c454671_g1
c433094_g1
c478481_g4
c454438_g2
c468546_g3
c480103_g1
c1112427_g1
c447165_g1
c467134_g2
c469196_g6
c468869_g1
c427529_g1
c441053_g1
c442488_g1
c10005_g1
c451439_g1
c454506_g1
c477849_g10
c468038_g6
c430685_g1
c478115_g5
c452997_g2
c479242_g6
c463886_g1
c465680_g2
c459157_g2
c440675_g1
c464531_g13
c467547_g2
c475341_g1
c458763_g1
c474046_g11
c452614_g1
c479907_g1
c471330_g1
c480690_g1
c465418_g2
c404080_g1
c405177_g2
c467103_g2
c461045_g1
c457808_g2
c471241_g1
c457927_g3
c447521_g1
c463660_g1
c471463_g1
c479100_g2
c468219_g1
c433078_g2
c476621_g2
c436732_g1
c469681_g2
c468586_g1
c475091_g14
c477560_g5
c475186_g4
c461919_g1
c469309_g1
c407581_g1
c418950_g1
c445214_g2
c476259_g2
c478280_g1
c476397_g8
c472099_g1
c418159_g1
c466541_g5
c450796_g3
c476784_g2
c371273_g1
c431939_g1
c480130_g1
c480076_g1
c467973_g7
c20307_g1
c480087_g2
c443692_g5
c471800_g6
c409137_g1
c625428_g1
c464164_g1
c470513_g4
c449105_g2
c481046_g2
c446924_g1
c479695_g8
c460504_g2
c459752_g1
c402438_g1
c464217_g1
c466852_g1
c475577_g8
c425920_g1
c393865_g1
c463769_g1
c454302_g1
c383186_g2
c436990_g1
c452778_g1
c445279_g1
c451789_g1
c464742_g3
c363489_g1
c486352_g1
c466820_g1
c362938_g1
c458194_g1
c448482_g2
c389888_g1
c442469_g3
c447533_g1
c462356_g1
c472277_g4
c464371_g4
c480118_g1
c361602_g1
c465455_g8
c349184_g1
c468522_g1
c448420_g2
c425231_g1
c479407_g1
c480527_g3
c377362_g1
c467675_g1
c479878_g3
c377449_g1
c464907_g1
c330722_g1
c211561_g1
c445164_g3
c442953_g1
c275023_g1
c380066_g2
c411123_g1
c439811_g5
c479150_g1
c319129_g1
c434431_g1
c475304_g2
c470727_g2
c241544_g2
c460184_g2
c463248_g2
c475737_g3
c472852_g1
c466828_g5
c456779_g1
c474277_g1
c450442_g2
c438845_g1
c469184_g5
c430073_g2
c622162_g1
c442800_g2
c307864_g1
c426602_g1
c1190133_g1
c470716_g1
c481065_g2
c256402_g1
c446407_g1
c812828_g1
c458538_g1
c449789_g1
c382928_g1
c457532_g1
c479469_g7
c476389_g4
c457566_g1
c466911_g5
c471747_g11
c479933_g2
c441123_g1
c318182_g1
c455609_g2
c382115_g1
c449494_g1
c471155_g7
c434597_g1
c458244_g1
c398177_g1
c110836_g1
c375380_g1
c465141_g4
c476478_g2
c474381_g1
c447888_g1
c467589_g1
c478933_g1
c480975_g1
c479832_g1
c453185_g1
c474970_g2
c385450_g1
c331274_g1
c474447_g1
c464774_g1
c423987_g1
c356327_g1
c455587_g1
c327021_g1
c208450_g1
c420797_g2
c464786_g1
c479522_g1
c470201_g14
c187137_g1
c448178_g1
c425978_g3
c449212_g2
c460623_g1
c466478_g1
c435687_g1
c440139_g1
c480490_g4
c1116877_g1
c480814_g3
c472495_g3
c446892_g1
c473479_g3
c285985_g1
c466609_g1
c474971_g2
c479267_g3
c452961_g1
c471238_g2
c472396_g1
c358346_g1
c474976_g7
c450196_g1
c216118_g1
c474843_g2
c463363_g3
c407877_g1
c392662_g1
c452328_g1
c446988_g1
c781934_g1
c450482_g2
c472056_g4
c479331_g2
c474601_g3
c433391_g1
c444903_g1
c405668_g1
c465168_g2
c472154_g3
c477276_g1
c466149_g1
c475342_g2
c472615_g1
c459929_g1
c475738_g8
c473726_g2
c477881_g4
c459342_g6
c467813_g5
c471044_g1
c60768_g1
c448532_g1
c472161_g12
c477536_g2
c463826_g1
c441409_g1
c470709_g4
c346364_g1
c471004_g2
c467626_g6
c1046171_g1
c456517_g1
c480605_g2
c80951_g2
c11450_g1
c384287_g1
c263444_g1
c477008_g3
c337312_g1
c446627_g2
c472491_g2
c257667_g1
c402703_g2
c429498_g1
c346778_g1
c446842_g2
c472692_g1
c455291_g4
c463249_g1
c370522_g1
c472291_g2
c480683_g1
c473674_g3
c447678_g1
c350909_g2
c477969_g3
c421112_g1
c452259_g1
c369706_g1
c467253_g2
c468890_g1
c411067_g1
c481147_g3
c217949_g2
c405954_g1
c476853_g3
c448659_g2
c475268_g5
c478928_g2
c469052_g1
c480957_g2
c473579_g1
c291836_g1
c771187_g1
c474205_g1
c470094_g2
c466707_g1
c473172_g6
c444238_g1
c458420_g2
c432233_g4
c438202_g1
c467367_g1
c426320_g1
c479345_g1
c481391_g1
c464237_g1
c471450_g7
c374399_g1
c401839_g2
c469984_g2
c476539_g1
c466564_g1
c460921_g1
c1243804_g1
c478066_g6
c473798_g1
c421967_g1
c478480_g1
c478352_g1
c421206_g1
c474447_g2
c477271_g1
c479045_g2
c477330_g3
c469552_g1
c477322_g10
c324585_g1
c475687_g2
c437380_g1
c388767_g1
c472413_g5
c467810_g2
c427277_g1
c445969_g1
c427045_g1
c470727_g1
c381508_g2
c450812_g2
c392702_g1
c393186_g1
c481106_g4
c225028_g1
c465033_g1
c424848_g1
c389130_g1
c458900_g1
c475396_g5
c400689_g1
c438701_g1
c434798_g1
c474237_g5
c467170_g1
c470093_g1
c462363_g1
c433245_g1
c411427_g1
c463129_g11
c472624_g1
c343022_g1
c461228_g3
c471170_g7
c476863_g1
c359748_g1
c476285_g4
c473975_g1
c481119_g1
c349244_g1
c61757_g1
c321254_g1
c466884_g2
c383729_g1
c448205_g1
c465384_g1
c439980_g1
c452732_g1
c462511_g2
c468641_g2
c475345_g3
c421308_g1
c1189292_g1
c454197_g1
c471776_g1
c467480_g17
c478794_g2
c432370_g1
c459635_g1
c464139_g1
c480019_g3
c470511_g1
c473278_g4
c413446_g1
c461977_g2
c448276_g3
c471450_g2
c443291_g1
c480938_g4
c457427_g1
c464597_g1
c413844_g1
c479197_g8
c373012_g2
c403812_g1
c401472_g2
c476890_g4
c41356_g1
c480531_g1
c455101_g1
c467435_g2
c468183_g7
c469819_g2
c465148_g1
c479774_g1
c176210_g1
c462774_g1
c472798_g5
c472255_g4
c376212_g1
c314787_g1
c474695_g1
c473851_g1
c467559_g5
c479911_g1
c420579_g1
c443158_g2
c478876_g5
c479124_g3
c464929_g2
c474343_g1
c405591_g2
c454718_g1
c474360_g1
c482885_g1
c450094_g1
c471383_g1
c444133_g1
c480368_g3
c472184_g6
c477332_g1
c469535_g1
c456799_g2
c443438_g1
c455433_g6
c452578_g2
c477018_g2
c423335_g1
c440730_g1
c403950_g1
c469964_g4
c468542_g5
c441324_g1
c478086_g1
c439176_g3
c447928_g1
c455172_g1
c441606_g3
c477247_g2
c458000_g1
c445604_g1
c474808_g2
c443271_g1
c438853_g1
c457524_g6
c450147_g4
c376373_g1
c429341_g1
c452551_g1
c457026_g2
c454411_g4
c18510_g1
c453268_g1
c348452_g1
c460735_g1
c480342_g8
c479533_g14
c480733_g1
c424398_g1
c469508_g10
c473161_g6
c451806_g1
c396596_g1
c475600_g2
c474066_g2
c481015_g2
c467478_g1
c466774_g1
c478708_g1
c474965_g3
c150440_g1
c445501_g4
c420674_g1
c462984_g10
c471728_g1
c472682_g2
c473532_g7
c469394_g3
c458537_g1
c455880_g1
c414282_g1
c477807_g2
c450503_g3
c451282_g4
c408560_g1
c478326_g2
c422031_g1
c418208_g1
c1072912_g1
c443661_g1
c449672_g1
c443300_g2
c455842_g3
c478654_g5
c471884_g3
c479552_g5
c417421_g1
c471178_g4
c453752_g1
c448126_g1
c434728_g1
c473240_g1
c473395_g1
c468262_g1
c466301_g1
c439204_g1
c479030_g1
c425775_g1
c474071_g1
c409435_g1
c469314_g4
c475843_g1
c475744_g4
c451812_g2
c479256_g3
c435779_g1
c405687_g1
c470717_g1
c384556_g1
c472859_g1
c476020_g1
c329335_g1
c477315_g2
c478550_g2
c464323_g1
c451275_g2
c476139_g1
c451056_g1
c79646_g1
c467878_g1
c479410_g2
c402414_g1
c253765_g1
c472863_g1
c467240_g5
c461594_g1
c280090_g1
c468210_g1
c459901_g1
c472685_g2
c478068_g1
c476837_g1
c329393_g1
c459611_g1
c472012_g1
c424427_g1
c478860_g1
c406142_g2
c467598_g2
c208537_g1
c288236_g1
c475869_g3
c341915_g1
c476107_g6
c477358_g2
c456714_g1
c474291_g1
c328620_g1
c462176_g1
c472737_g3
c460879_g1
c424734_g1
c467473_g3
c41653_g1
c460009_g1
c407959_g1
c472097_g1
c462144_g2
c454990_g2
c454081_g1
c476934_g12
c463665_g1
c480212_g1
c475736_g2
c469117_g5
c434865_g1
c474961_g1
c411569_g1
c474656_g2
c77026_g1
c439958_g1
c470448_g1
c479072_g5
c464232_g2
c477596_g1
c462592_g1
c464099_g9
c401675_g1
c461825_g2
c476715_g6
c472735_g3
c449378_g1
c476180_g3
c467462_g2
c426917_g2
c474554_g4
c455762_g3
c475598_g1
c474885_g5
c410189_g1
c446701_g3
c446783_g1
c466391_g1
c432736_g1
c477339_g8
c456474_g3
c470986_g1
c420044_g1
c461679_g1
c459393_g1
c398058_g1
c424866_g1
c384775_g1
c481325_g1
c453971_g1
c477548_g13
c457247_g1
c478855_g1
c463710_g2
c432575_g2
c453286_g1
c471843_g4
c475008_g8
c478799_g3
c474082_g1
c623145_g1
c428116_g1
c417141_g2
c453678_g1
c469224_g3
c473038_g1
c466629_g1
c422306_g3
c457580_g1
c355091_g1
c73002_g1
c474276_g2
c366104_g1
c457799_g2
c446298_g3
c443823_g1
c346130_g1
c403853_g1
c414616_g1
c477487_g4
c464036_g5
c476118_g3
c412979_g1
c480412_g1
c1096690_g1
c468930_g1
c447244_g3
c448859_g2
c481170_g2
c462137_g1
c455102_g1
c480632_g3
c545430_g1
c474420_g8
c408166_g1
c465726_g2
c473146_g2
c468158_g1
c380248_g2
c472014_g1
c459197_g2
c445965_g1
c1084089_g1
c475379_g1
c463185_g4
c481106_g6
c425313_g1
c476946_g1
c464499_g1
c353380_g1
c476246_g3
c473409_g1
c337086_g1
c455059_g1
c474519_g1
c461625_g1
c473594_g2
c477257_g4
c470565_g1
c207361_g1
c436148_g1
c415956_g1
c421505_g1
c436893_g1
c466214_g1
c449531_g1
c471731_g5
c384069_g1
c456811_g1
c381256_g2
c344036_g1
c464014_g4
c480102_g1
c471300_g2
c480912_g3
c481281_g6
c466768_g2
c298255_g1
c445043_g1
c464616_g2
c29870_g1
c465237_g4
c279101_g1
c477835_g1
c472336_g1
c480589_g2
c479887_g2
c466545_g2
c477424_g3
c429739_g2
c1187725_g1
c458406_g5
c478812_g1
c475839_g1
c474455_g1
c468566_g2
c467362_g1
c1073105_g1
c470297_g1
c457968_g2
c281742_g1
c489922_g1
c436245_g1
c409693_g1
c480475_g1
c479964_g1
c442549_g1
c445996_g1
c683701_g1
c475181_g1
c423623_g1
c446892_g4
c460382_g3
c476046_g2
c450982_g1
c475835_g4
c464032_g2
c468530_g16
c438177_g1
c472834_g2
c386938_g2
c472635_g1
c147269_g1
c477528_g8
c462760_g5
c423433_g1
c425872_g1
c469068_g1
c479396_g5
c475527_g1
c480086_g3
c467502_g2
c381751_g1
c477903_g10
c469134_g2
c447847_g2
c78585_g1
c478872_g6
c1191292_g1
c459794_g1
c435419_g1
c481100_g2
c456138_g2
c471356_g3
c459566_g1
c478851_g1
c476056_g2
c472390_g3
c455229_g2
c475623_g9
c471173_g5
c470225_g2
c479183_g7
c433974_g1
c388478_g1
c410876_g1
c169300_g1
c479586_g4
c564028_g1
c476795_g7
c405059_g1
c415353_g1
c473418_g14
c478853_g1
c473834_g2
c1061380_g1
c414514_g1
c333562_g1
c451886_g3
c481135_g1
c438702_g1
c471856_g3
c460551_g1
c473083_g1
c477162_g1
c464997_g1
c386533_g1
c473572_g2
c456877_g2
c476179_g1
c766431_g1
c435358_g2
c372737_g3
c459323_g2
c466105_g1
c458116_g1
c476222_g1
c440692_g1
c403135_g1
c475631_g2
c478918_g8
c454231_g5
c447302_g1
c471823_g7
c458610_g1
c461274_g2
c425665_g1
c462495_g2
c474620_g6
c444336_g1
c479318_g1
c479613_g10
c455711_g1
c479580_g4
c422411_g1
c475449_g3
c478149_g3
c351771_g1
c328488_g1
c404635_g1
c480974_g6
c471683_g1
c426235_g1
c474601_g2
c327821_g1
c461409_g8
c439462_g1
c465119_g4
c464491_g3
c458296_g1
c469766_g4
c408722_g1
c446759_g2
c470995_g2
c469825_g1
c435814_g1
c478661_g1
c294472_g1
c474701_g1
c461007_g1
c449093_g2
c477940_g2
c339563_g1
c433144_g1
c413044_g1
c471444_g1
c473874_g5
c479554_g1
c470847_g2
c463475_g2
c411013_g1
c472122_g1
c474186_g1
c472387_g3
c435531_g1
c463071_g1
c472302_g1
c466146_g1
c475208_g2
c415454_g1
c124199_g1
c454512_g1
c481016_g1
c442518_g1
c457882_g1
c435542_g1
c479993_g3
c465380_g4
c469000_g15
c272664_g1
c479487_g1
c399189_g1
c470630_g1
c406851_g2
c479839_g2
c441549_g1
c406240_g1
c473361_g1
c466058_g4
c478384_g10
c77928_g1
c384063_g1
c473615_g1
c469162_g1
c452631_g8
c167951_g1
c470747_g9
c462811_g1
c406940_g1
c393501_g1
c451210_g1
c475507_g1
c337514_g1
c475931_g1
c410745_g1
c379032_g1
c302580_g1
c480495_g7
c472063_g8
c480033_g1
c436581_g1
c465360_g1
c407010_g1
c397038_g1
c470365_g4
c422389_g1
c437208_g1
c455790_g1
c475802_g2
c473323_g3
c471075_g7
c462616_g1
c423274_g1
c378404_g1
c432635_g1
c466107_g3
c420731_g1
c329589_g1
c462849_g1
c477818_g1
c446582_g2
c452385_g1
c480940_g1
c456935_g1
c437593_g1
c447066_g1
c463041_g9
c473481_g6
c427801_g1
c456373_g1
c337094_g1
c467684_g3
c444993_g1
c454681_g1
c471976_g1
c460128_g1
c469311_g2
c384387_g1
c315594_g1
c463448_g1
c455548_g1
c401728_g1
c446262_g1
c437420_g1
c473222_g1
c413792_g1
c461483_g1
c458967_g1
c435570_g1
c480062_g1
c443978_g2
c479901_g2
c475975_g1
c16404_g1
c476120_g2
c402182_g1
c282864_g1
c449369_g1
c464922_g2
c480736_g3
c435945_g2
c470977_g8
c463494_g3
c424258_g1
c447160_g1
c405133_g1
c6151_g1
c475956_g4
c434900_g1
c473656_g6
c211322_g1
c48338_g1
c459354_g2
c469838_g4
c479560_g1
c392164_g1
c469835_g1
c429011_g1
c481243_g9
c481382_g1
c476037_g1
c422062_g1
c167975_g1
c441422_g2
c449721_g1
c475770_g4
c403785_g1
c439496_g1
c379235_g2
c23198_g1
c469739_g2
c345236_g1
c448809_g2
c461580_g2
c477911_g2
c454714_g1
c102842_g1
c427258_g1
c451881_g1
c478647_g1
c438776_g1
c465623_g1
c477341_g7
c481187_g1
c82502_g1
c475904_g2
c427079_g1
c459998_g2
c401075_g1
c470795_g8
c467131_g2
c458010_g1
c475263_g12
c448705_g1
c475025_g5
c408422_g1
c479385_g2
c48362_g1
c275877_g1
c479818_g2
c452520_g1
c478077_g1
c472217_g2
c464391_g13
c561763_g1
c383460_g1
c469044_g1
c423408_g1
c464884_g1
c474703_g1
c481105_g2
c479879_g3
c438664_g1
c435887_g1
c443736_g1
c437340_g1
c405751_g1
c467101_g2
c364920_g2
c481279_g3
c472657_g3
c448199_g2
c476301_g7
c367109_g1
c425709_g1
c478079_g2
c468778_g8
c470200_g1
c468495_g1
c444992_g1
c455009_g4
c438195_g1
c397911_g1
c457144_g1
c479043_g2
c471751_g1
c465897_g14
c470020_g4
c208093_g1
c471639_g2
c319293_g1
c431745_g1
c465719_g1
c476242_g4
c468321_g1
c475391_g5
c7328_g1
c479151_g7
c448582_g2
c144056_g1
c455110_g1
c284791_g1
c381006_g1
c477888_g1
c448781_g1
c468978_g1
c481343_g2
c422820_g2
c463468_g2
c472064_g3
c438492_g2
c471198_g4
c452834_g1
c444257_g1
c413106_g1
c463751_g1
c339146_g1
c329416_g1
c480944_g1
c423723_g1
c474587_g3
c396144_g1
c465136_g1
c461467_g1
c454220_g1
c390825_g1
c468346_g3
c402247_g1
c447551_g4
c28707_g1
c278304_g1
c434923_g1
c365767_g1
c374807_g1
c319924_g1
c481032_g1
c447537_g2
c481210_g1
c20485_g1
c448418_g1
c479060_g3
c417212_g1
c465901_g4
c458280_g1
c320735_g1
c468063_g2
c443569_g1
c480549_g1
c442508_g1
c478958_g1
c466470_g2
c453611_g1
c470880_g3
c480920_g9
c477344_g1
c388131_g3
c442156_g2
c476811_g3
c200050_g1
c425027_g3
c477321_g11
c466436_g5
c472221_g2
c475967_g1
c307628_g1
c456617_g4
c474764_g2
c444511_g4
c278852_g1
c478489_g2
c467052_g2
c478532_g2
c466383_g5
c448525_g1
c457906_g1
c464854_g9
c420176_g1
c461866_g1
c476404_g3
c461834_g1
c479048_g2
c445797_g2
c457095_g2
c465581_g1
c480694_g1
c381025_g1
c1003691_g1
c448938_g1
c460496_g1
c472995_g2
c475979_g1
c478173_g1
c452063_g2
c441096_g1
c468221_g1
c418434_g3
c472011_g4
c460975_g1
c432693_g1
c472830_g5
c479058_g3
c464822_g1
c455160_g1
c452318_g2
c343615_g2
c471928_g1
c460214_g1
c439004_g2
c453054_g1
c80990_g1
c453077_g1
c393181_g1
c457807_g1
c31834_g1
c457352_g1
c445614_g1
c80406_g1
c457888_g1
c476920_g1
c179555_g1
c424388_g1
c480894_g1
c446278_g5
c459807_g1
c419716_g1
c438780_g2
c477592_g1
c477400_g4
c430625_g1
c450717_g1
c105349_g1
c474518_g1
c476130_g6
c333133_g1
c470472_g1
c464174_g1
c473739_g1
c477736_g1
c479586_g8
c466043_g8
c464918_g1
c465678_g3
c426475_g1
c317674_g1
c478611_g6
c461637_g12
c474506_g1
c365294_g1
c380934_g1
c462354_g1
c477371_g1
c459521_g2
c453988_g1
c475097_g2
c451997_g1
c453276_g3
c400341_g1
c464076_g3
c407354_g1
c481027_g2
c392235_g1
c480867_g1
c290621_g1
c480467_g3
c473536_g23
c450500_g1
c403171_g1
c461608_g6
c478632_g5
c422622_g1
c438126_g1
c434356_g1
c408330_g1
c455528_g2
c402006_g1
c466733_g4
c446457_g1
c434617_g1
c341607_g1
c477293_g2
c445559_g1
c393078_g1
c422414_g1
c458834_g1
c208416_g1
c477073_g3
c461635_g1
c461340_g1
c480121_g6
c475891_g9
c474399_g2
c478445_g9
c439480_g1
c460736_g1
c470543_g4
c465380_g6
c426723_g1
c457252_g3
c401793_g1
c449343_g1
c440929_g1
c445300_g1
c442146_g1
c430554_g1
c482163_g1
c478968_g1
c446995_g3
c467757_g2
c479960_g5
c474376_g1
c463444_g1
c437078_g1
c479890_g3
c475134_g3
c443922_g2
c431297_g1
c479286_g4
c479384_g1
c470178_g4
c141021_g1
c472909_g1
c478758_g1
c479071_g5
c472924_g3
c464957_g15
c435991_g1
c469555_g2
c477461_g1
c459000_g2
c420785_g3
c468139_g1
c468112_g1
c466132_g1
c474962_g1
c480036_g2
c474342_g1
c460668_g1
c328340_g1
c476494_g3
c470859_g2
c445701_g1
c466025_g7
c436020_g1
c451661_g1
c400941_g1
c475296_g9
c479029_g4
c471268_g1
c479880_g1
c418986_g2
c440696_g1
c480552_g1
c387340_g1
c475314_g6
c763815_g1
c466656_g1
c409585_g1
c381673_g1
c475154_g2
c465938_g1
c464468_g4
c476169_g6
c457629_g2
c641683_g1
c476400_g1
c290996_g1
c911248_g1
c151861_g1
c477002_g1
c462716_g1
c440854_g1
c474975_g9
c464426_g1
c465288_g6
c464785_g1
c465380_g5
c464898_g1
c478557_g4
c472245_g2
c479118_g5
c67396_g1
c478405_g1
c480428_g4
c437109_g1
c473023_g1
c391470_g1
c470875_g3
c465522_g1
c478659_g1
c427170_g1
c476767_g2
c303558_g1
c441094_g1
c434194_g1
c452197_g5
c365249_g1
c476862_g3
c477084_g8
c477389_g2
c464097_g7
c456286_g1
c474113_g14
c294175_g1
c472554_g1
c308964_g1
c470312_g1
c472801_g14
c467702_g1
c469267_g1
c436327_g5
c476427_g5
c478472_g1
c480302_g1
c411518_g1
c240177_g1
c430231_g2
c476519_g3
c445827_g2
c473542_g1
c479956_g1
c475742_g2
c402075_g1
c449988_g1
c414195_g1
c460886_g1
c435658_g1
c473454_g1
c428604_g1
c396029_g1
c454210_g5
c475240_g3
c447483_g2
c455720_g1
c424280_g2
c459133_g1
c413168_g1
c435099_g1
c436047_g1
c211377_g1
c376291_g1
c440468_g1
c445297_g2
c428808_g2
c465592_g9
c398275_g1
c448607_g1
c481165_g1
c415990_g1
c443480_g1
c454539_g2
c394393_g1
c314931_g1
c424033_g1
c384040_g1
c478792_g2
c413955_g1
c467600_g2
c351660_g1
c470799_g4
c475510_g1
c477341_g5
c276382_g1
c477394_g1
c473919_g2
c480120_g1
c473082_g3
c444259_g1
c380067_g1
c428930_g1
c368565_g1
c478374_g4
c469275_g2
c475610_g14
c473178_g1
c447779_g1
c460099_g11
c458289_g1
c462374_g2
c367921_g1
c407156_g3
c449532_g1
c118659_g1
c398149_g2
c96343_g1
c427653_g1
c461076_g1
c85884_g1
c439536_g1
c470646_g2
c442213_g2
c449330_g1
c454289_g6
c477754_g1
c429446_g1
c344214_g1
c424286_g1
c475390_g6
c457147_g1
c429288_g3
c474106_g1
c453822_g4
c463166_g1
c378074_g1
c473394_g2
c472197_g1
c465861_g1
c471772_g1
c467951_g2
c443034_g1
c477481_g1
c458673_g1
c452371_g1
c378513_g1
c471119_g1
c455000_g1
c377865_g1
c478470_g2
c469841_g2
c480917_g1
c406352_g1
c341031_g1
c386617_g1
c294816_g1
c441996_g1
c470096_g8
c477922_g6
c467054_g2
c478894_g1
c463170_g1
c470137_g2
c464343_g3
c907163_g1
c314710_g1
c19677_g1
c478389_g3
c472560_g1
c474362_g1
c465695_g3
c473149_g2
c468904_g1
c457460_g2
c467244_g2
c273865_g1
c383828_g1
c247139_g2
c480572_g1
c448702_g1
c474711_g1
c471847_g1
c441684_g2
c481376_g2
c334209_g1
c454307_g2
c476672_g6
c426887_g1
c310444_g2
c481271_g3
c455164_g6
c468922_g2
c462420_g4
c479176_g5
c480437_g4
c462855_g1
c475354_g1
c471936_g1
c449061_g1
c339804_g1
c426458_g1
c473541_g7
c477207_g2
c474787_g1
c470972_g2
c476554_g1
c481049_g2
c479111_g2
c463837_g1
c474993_g2
c7254_g1
c428936_g1
c473493_g9
c451443_g3
c352788_g1
c370562_g2
c460732_g1
c478569_g4
c422881_g1
c466809_g2
c455980_g2
c455423_g1
c449041_g1
c475495_g6
c477249_g2
c412513_g1
c469500_g1
c463942_g1
c461201_g2
c458575_g2
c479355_g2
c464984_g2
c400457_g1
c469422_g6
c458069_g1
c378524_g1
c478953_g2
c467011_g2
c462906_g1
c410958_g1
c465153_g4
c464420_g5
c441778_g1
c470617_g1
c411795_g1
c480672_g1
c477173_g2
c474906_g1
c425937_g1
c471557_g1
c452954_g1
c463817_g11
c459095_g2
c439488_g1
c439477_g2
c457259_g1
c459172_g1
c445677_g1
c472086_g1
c457835_g1
c417213_g1
c358714_g1
c471692_g2
c472724_g2
c462013_g1
c320551_g1
c476155_g7
c466777_g1
c366374_g1
c55713_g1
c474589_g1
c480420_g3
c473104_g12
c480153_g1
c467166_g2
c469295_g4
c426895_g1
c468768_g3
c82829_g1
c472474_g1
c462339_g1
c472689_g6
c217589_g1
c480048_g1
c448085_g1
c505110_g1
c457891_g2
c471094_g2
c462837_g1
c466137_g1
c360327_g1
c474980_g3
c451399_g1
c473715_g2
c475999_g8
c478972_g8
c435811_g2
c387210_g1
c479620_g3
c477802_g3
c453274_g1
c468609_g1
c434826_g1
c464733_g1
c475358_g1
c476403_g2
c460720_g16
c477726_g1
c449447_g2
c448559_g1
c469103_g2
c379265_g1
c1123846_g1
c472469_g7
c466956_g1
c385858_g1
c369888_g1
c378198_g1
c457867_g1
c457956_g1
c428753_g1
c454689_g1
c446812_g1
c144382_g1
c479821_g1
c461872_g1
c452313_g3
c426373_g1
c390458_g1
c441503_g1
c447069_g1
c470304_g1
c452925_g1
c419348_g1
c364706_g1
c476194_g2
c413986_g1
c452025_g1
c458608_g1
c432383_g3
c86016_g2
c378926_g1
c12132_g1
c477422_g2
c456525_g1
c476449_g1
c469265_g2
c457219_g1
c466624_g4
c472482_g2
c470105_g6
c479443_g5
c481038_g6
c471940_g1
c476846_g7
c445176_g2
c467307_g2
c334537_g1
c392236_g1
c448794_g1
c467269_g2
c297073_g1
c476419_g5
c481017_g1
c459601_g1
c477334_g1
c461063_g1
c463648_g3
c443385_g4
c346809_g2
c480759_g2
c480366_g4
c1195074_g1
c346833_g2
c421958_g1
c455024_g1
c240902_g1
c463256_g2
c469930_g2
c478071_g3
c447947_g1
c477997_g9
c474278_g5
c462996_g3
c368651_g1
c441818_g1
c476734_g6
c480051_g1
c400884_g1
c441251_g2
c468462_g1
c469421_g1
c480991_g2
c407653_g1
c466843_g2
c151076_g1
c464933_g2
c88208_g2
c446041_g1
c479424_g5
c461052_g1
c442816_g1
c443359_g2
c479616_g3
c422574_g1
c409118_g1
c140875_g1
c430718_g1
c478613_g3
c344549_g1
c434076_g1
c457919_g1
c471510_g1
c432347_g1
c456549_g1
c478581_g2
c448378_g1
c366189_g2
c480437_g3
c378168_g1
c401865_g1
c473246_g3
c472993_g3
c469125_g1
c445048_g1
c470006_g1
c474424_g9
c451803_g2
c455283_g4
c451979_g1
c469605_g2
c468023_g6
c1047221_g1
c474737_g1
c457714_g1
c479076_g1
c405695_g2
c446696_g1
c375706_g1
c358751_g1
c466409_g7
c465501_g1
c351650_g1
c480796_g2
c474782_g6
c475030_g1
c457430_g5
c456386_g1
c419578_g1
c463943_g4
c460187_g1
c438036_g1
c473072_g1
c416159_g1
c341453_g1
c458948_g1
c458847_g2
c479313_g3
c367045_g1
c367771_g2
c316134_g1
c470022_g1
c463315_g3
c472844_g1
c472549_g13
c477533_g2
c464307_g4
c445417_g1
c377517_g1
c475771_g6
c450731_g1
c470960_g1
c424058_g1
c474878_g1
c451542_g1
c413741_g1
c464316_g3
c472867_g3
c475427_g1
c445971_g1
c482618_g1
c469499_g1
c470684_g2
c467945_g2
c447016_g2
c460087_g1
c476665_g3
c481250_g1
c451715_g3
c473090_g6
c452341_g1
c462445_g2
c475763_g2
c394633_g1
c288242_g1
c424693_g1
c479624_g5
c454632_g1
c471506_g8
c444884_g1
c1107776_g1
c367568_g1
c452159_g1
c476770_g2
c473416_g1
c399714_g1
c473650_g1
c475278_g5
c461310_g1
c473203_g3
c627549_g1
c451198_g3
c75752_g1
c456793_g1
c115524_g1
c425893_g1
c293438_g1
c365774_g1
c472477_g2
c480514_g1
c437226_g1
c462867_g1
c407154_g1
c271426_g1
c426956_g1
c479222_g2
c465124_g1
c466501_g1
c453186_g5
c456702_g1
c472532_g2
c502116_g1
c411389_g3
c479537_g2
c472066_g1
c479723_g8
c163699_g1
c424639_g1
c399653_g1
c479910_g1
c451502_g2
c473609_g6
c1188763_g1
c371166_g1
c460888_g2
c479200_g4
c356790_g1
c468947_g1
c475477_g2
c370453_g1
c440898_g1
c475948_g1
c462067_g1
c440028_g1
c474825_g1
c466687_g6
c304066_g2
c272067_g1
c477891_g1
c447985_g1
c441613_g2
c470355_g3
c473411_g1
c453436_g3
c470694_g1
c463575_g3
c480521_g3
c456433_g1
c452213_g1
c467621_g4
c315322_g1
c452695_g1
c219952_g1
c368438_g1
c471009_g3
c468790_g7
c469510_g6
c466911_g3
c454445_g1
c459474_g3
c380827_g1
c463582_g3
c471730_g2
c2948_g1
c430479_g1
c416076_g1
c472848_g2
c433775_g1
c440975_g1
c428726_g1
c476365_g6
c396518_g1
c473169_g3
c474586_g11
c472872_g3
c476597_g12
c469877_g3
c476499_g4
c467897_g4
c352180_g2
c431093_g2
c330091_g1
c474653_g1
c469988_g1
c370412_g1
c467156_g2
c479976_g7
c467477_g3
c453498_g1
c467326_g7
c477973_g1
c449829_g1
c454438_g3
c155519_g1
c481222_g3
c478671_g3
c623960_g1
c408635_g1
c470599_g1
c403979_g1
c394240_g1
c465758_g1
c437278_g1
c316213_g1
c478874_g5
c480136_g1
c477155_g4
c417565_g1
c432762_g1
c461277_g2
c465062_g3
c468903_g1
c481338_g4
c307212_g1
c1187351_g1
c1257842_g1
c481111_g2
c465631_g4
c465995_g1
c206885_g1
c455637_g1
c469039_g11
c369736_g1
c471589_g6
c340604_g2
c469479_g8
c458630_g2
c455778_g1
c462270_g1
c468388_g1
c468414_g1
c454708_g1
c449584_g2
c469890_g13
c465346_g2
c467233_g4
c140326_g1
c454563_g1
c470195_g3
c439861_g1
c337167_g1
c475222_g6
c501431_g1
c467905_g8
c476910_g3
c453637_g1
c459369_g2
c475104_g7
c470950_g3
c473640_g13
c478836_g2
c451593_g1
c432045_g1
c377440_g1
c381949_g4
c32010_g1
c475220_g4
c480632_g1
c473421_g4
c469438_g4
c471204_g5
c434529_g1
c471673_g1
c448835_g1
c478872_g3
c472597_g9
c480145_g2
c479549_g1
c451332_g1
c1056581_g1
c471477_g5
c378953_g1
c480106_g2
c478946_g1
c467451_g1
c359265_g1
c372998_g2
c466948_g3
c478636_g7
c469567_g4
c471874_g6
c480773_g3
c448388_g1
c431450_g1
c474305_g1
c451456_g1
c340282_g1
c460749_g1
c462578_g3
c441296_g2
c469949_g2
c315150_g1
c480864_g2
c477315_g1
c433136_g1
c470277_g2
c474697_g19
c387490_g1
c448240_g2
c462641_g3
c450756_g2
c440567_g1
c388379_g1
c461972_g8
c473175_g2
c315410_g1
c442063_g1
c476817_g1
c460873_g1
c463218_g1
c280071_g1
c479349_g2
c440540_g1
c424200_g1
c477084_g9
c465930_g1
c475894_g10
c60674_g1
c449982_g5
c476813_g2
c475633_g2
c480026_g2
c434272_g1
c404751_g1
c426479_g1
c427725_g1
c476158_g6
c474579_g1
c478441_g8
c405679_g1
c480640_g1
c475133_g1
c476307_g7
c445776_g1
c478634_g6
c455606_g1
c382667_g2
c471600_g2
c476598_g1
c477848_g1
c390062_g1
c404992_g1
c420160_g1
c465510_g1
c469523_g1
c415831_g1
c464221_g2
c473982_g3
c462675_g1
c439510_g1
c953629_g1
c469853_g1
c480189_g1
c428162_g1
c423076_g1
c450593_g1
c464507_g1
c447737_g2
c443293_g1
c480888_g7
c467501_g4
c480785_g2
c381774_g2
c476941_g5
c472172_g3
c440767_g1
c430056_g1
c478505_g1
c468487_g2
c449243_g1
c335942_g1
c413781_g1
c477890_g2
c476554_g10
c473137_g1
c456873_g1
c932704_g1
c421604_g2
c448175_g2
c474208_g2
c449698_g1
c460840_g1
c478470_g5
c480923_g6
c464702_g1
c470487_g5
c406424_g1
c405484_g1
c455048_g1
c453904_g1
c430302_g1
c471866_g1
c468439_g3
c479942_g5
c416228_g1
c386899_g1
c449865_g1
c425600_g2
c480430_g3
c459286_g1
c343076_g2
c440983_g1
c398328_g1
c470616_g1
c207768_g1
c456762_g1
c1076930_g1
c440270_g4
c441853_g2
c474453_g5
c461394_g2
c470114_g1
c440967_g2
c455897_g2
c440103_g1
c475598_g7
c433022_g1
c477046_g1
c471307_g1
c471157_g2
c468535_g5
c455302_g1
c461156_g1
c475719_g2
c452133_g1
c92448_g1
c10560_g1
c471281_g8
c472460_g1
c466363_g4
c431637_g1
c466895_g1
c1060323_g1
c473677_g8
c454321_g1
c473679_g1
c466409_g3
c436358_g1
c480854_g6
c426705_g2
c420799_g1
c60270_g1
c338743_g1
c371048_g1
c421474_g1
c473917_g1
c1217617_g1
c456784_g2
c452443_g1
c219732_g2
c439664_g2
c461128_g1
c451320_g2
c397569_g1
c411897_g1
c476628_g8
c468781_g1
c379389_g1
c455311_g1
c474928_g3
c470711_g6
c468022_g4
c267068_g1
c464071_g1
c479186_g1
c467103_g4
c459108_g1
c476191_g1
c446156_g1
c374463_g1
c474415_g4
c474409_g5
c403563_g1
c459608_g1
c61612_g1
c461053_g2
c428675_g1
c479307_g1
c462124_g1
c481393_g3
c469925_g2
c475307_g2
c430067_g2
c480895_g3
c370089_g1
c463160_g2
c446404_g1
c478669_g1
c476675_g2
c405723_g1
c677364_g1
c448182_g1
c440291_g1
c471226_g1
c467468_g2
c315473_g1
c467494_g4
c433519_g3
c476927_g5
c425019_g1
c475926_g6
c473471_g1
c350901_g1
c475780_g3
c457529_g2
c6453_g1
c408787_g1
c287775_g1
c444710_g1
c456922_g2
c475155_g7
c475224_g2
c462656_g1
c470858_g2
c435423_g1
c477781_g2
c434620_g1
c471380_g2
c477828_g6
c1062321_g1
c504315_g1
c478024_g1
c468123_g2
c448863_g1
c464378_g1
c473301_g1
c477205_g2
c456332_g2
c444592_g1
c466257_g1
c287249_g1
c479764_g2
c477197_g1
c476781_g1
c208412_g1
c119047_g1
c472401_g5
c454104_g1
c462998_g5
c472168_g1
c452870_g2
c809058_g1
c477485_g4
c1045631_g1
c452131_g1
c476109_g2
c481349_g1
c414455_g1
c479266_g3
c462940_g8
c476149_g1
c472904_g1
c71523_g1
c473039_g3
c446181_g2
c466552_g3
c477745_g4
c471395_g1
c479092_g1
c464865_g7
c461226_g1
c462109_g6
c472930_g1
c479954_g4
c476581_g8
c454993_g2
c428065_g2
c472963_g2
c450606_g1
c476003_g6
c480334_g3
c456905_g3
c475974_g5
c460647_g3
c472161_g4
c476620_g3
c450989_g1
c476461_g2
c465397_g12
c468976_g1
c474429_g1
c392921_g1
c457338_g1
c468744_g3
c454858_g1
c662073_g1
c457720_g1
c475120_g6
c431868_g2
c466188_g1
c475226_g1
c437226_g2
c467549_g2
c405311_g1
c388524_g2
c468157_g1
c411580_g2
c355087_g2
c440406_g1
c440656_g1
c450814_g1
c412645_g1
c471490_g1
c478357_g2
c458310_g1
c431185_g1
c481280_g1
c452337_g1
c466126_g1
c467319_g3
c296856_g1
c436924_g3
c426303_g1
c479893_g2
c464531_g18
c475711_g4
c480109_g4
c428622_g1
c448948_g1
c321947_g1
c472830_g2
c471913_g4
c481084_g2
c468557_g1
c436069_g1
c471470_g2
c480071_g1
c371249_g1
c426637_g1
c452553_g1
c476096_g3
c443487_g1
c478615_g12
c409333_g1
c461346_g2
c475221_g2
c475952_g2
c477867_g2
c476402_g2
c480995_g5
c491180_g1
c435522_g1
c296648_g1
c460948_g1
c455983_g1
c436175_g1
c459586_g2
c372119_g1
c439431_g1
c445287_g1
c462878_g2
c469412_g1
c462165_g1
c433024_g1
c480368_g7
c473487_g2
c440297_g3
c474771_g10
c440465_g1
c461203_g2
c467292_g1
c449287_g2
c449007_g2
c468183_g5
c450855_g2
c421707_g3
c765093_g1
c469171_g2
c1089527_g1
c475372_g6
c481009_g1
c476943_g1
c427540_g1
c359068_g1
c292763_g2
c389297_g1
c454259_g1
c472254_g5
c463575_g9
c461839_g3
c458894_g2
c477857_g4
c469964_g3
c438942_g1
c475958_g2
c475005_g1
c456244_g3
c472710_g2
c457230_g1
c453389_g1
c480502_g2
c468595_g5
c374853_g1
c474043_g2
c458513_g1
c468753_g1
c441045_g1
c460794_g1
c446562_g2
c374329_g2
c446813_g2
c460538_g1
c412318_g1
c459801_g1
c472667_g9
c476419_g4
c261268_g1
c451874_g1
c435158_g1
c470130_g3
c481035_g4
c457652_g1
c471720_g2
c472198_g1
c408891_g1
c385282_g1
c472390_g4
c465007_g1
c401765_g1
c435745_g1
c434985_g2
c408967_g1
c478291_g2
c443831_g1
c473548_g3
c470132_g1
c480745_g8
c411816_g2
c640361_g1
c443931_g1
c475368_g1
c480602_g1
c467003_g3
c479859_g2
c426908_g1
c461861_g1
c475004_g2
c476613_g3
c459917_g1
c770318_g1
c471698_g2
c464435_g3
c465412_g1
c437422_g1
c475103_g5
c472130_g8
c465255_g5
c481093_g2
c459816_g1
c477862_g1
c477330_g5
c466192_g5
c297751_g1
c473967_g1
c422473_g1
c421649_g1
c471152_g1
c473030_g3
c430477_g1
c471477_g6
c477350_g2
c444098_g1
c472729_g1
c1053207_g1
c470098_g1
c458644_g3
c470001_g7
c473064_g2
c473497_g1
c480731_g2
c458742_g1
c469994_g1
c80823_g1
c481029_g1
c450945_g1
c363191_g1
c473565_g9
c437728_g1
c446045_g2
c421798_g1
c438759_g2
c478677_g1
c19661_g1
c320394_g1
c463995_g1
c457701_g1
c369841_g1
c475664_g1
c85931_g1
c474228_g3
c478316_g1
c431586_g1
c474820_g1
c346604_g1
c468744_g1
c464313_g2
c312607_g1
c475481_g3
c764612_g1
c411034_g1
c467891_g1
c464823_g2
c418202_g1
c462806_g1
c477548_g2
c406051_g2
c462164_g4
c376295_g1
c435612_g1
c476759_g3
c440245_g1
c455802_g4
c417792_g1
c479543_g1
c414052_g1
c442909_g2
c392401_g1
c476623_g3
c3528_g1
c311454_g1
c478645_g2
c467513_g3
c412208_g1
c443688_g2
c481304_g1
c391955_g2
c459291_g1
c465637_g1
c473302_g2
c451093_g1
c448723_g4
c477522_g5
c408598_g2
c435065_g1
c343923_g1
c475158_g1
c462753_g3
c444064_g1
c464584_g1
c295109_g1
c473166_g3
c480539_g2
c456249_g2
c469101_g1
c417357_g1
c427538_g1
c343174_g1
c471199_g7
c460188_g3
c424043_g1
c156652_g1
c465969_g4
c462620_g1
c466532_g6
c473748_g3
c481254_g1
c472238_g1
c471400_g1
c474055_g7
c445844_g2
c473299_g3
c369774_g1
c480057_g2
c907007_g1
c1052531_g1
c465496_g1
c1187409_g1
c457581_g3
c463041_g4
c476990_g3
c470931_g4
c480402_g5
c364851_g1
c408382_g1
c441302_g2
c442157_g1
c435384_g2
c479114_g3
c479982_g1
c447380_g1
c477067_g2
c478795_g2
c461805_g1
c405149_g1
c411982_g1
c462617_g1
c290666_g1
c347104_g1
c460483_g1
c451474_g2
c480475_g2
c465621_g3
c454655_g1
c479281_g8
c460077_g1
c449014_g1
c458487_g5
c454527_g1
c470106_g4
c481385_g1
c475497_g5
c13757_g1
c466182_g4
c766432_g1
c480417_g1
c434407_g1
c478260_g4
c460818_g2
c348484_g1
c480767_g1
c459710_g2
c471190_g3
c447609_g1
c471502_g2
c481255_g2
c341916_g1
c400431_g1
c410927_g1
c90201_g1
c151991_g1
c471279_g9
c462070_g1
c471616_g10
c463378_g3
c458693_g1
c455078_g2
c472918_g3
c456191_g3
c446623_g2
c478983_g1
c465687_g5
c470721_g1
c466798_g1
c429097_g1
c479500_g4
c453378_g1
c1071119_g1
c381892_g1
c457793_g1
c479933_g4
c460370_g1
c407834_g1
c467389_g3
c480453_g6
c439085_g4
c476486_g1
c478234_g4
c479665_g1
c1054464_g1
c450605_g1
c411402_g2
c447948_g1
c456962_g1
c458113_g1
c422078_g1
c439420_g1
c466970_g2
c452036_g1
c369182_g1
c455299_g3
c479491_g2
c397726_g1
c441399_g2
c772182_g1
c464066_g2
c463482_g1
c411114_g1
c467782_g3
c457057_g1
c405777_g1
c421240_g1
c479439_g4
c419377_g1
c480633_g2
c474869_g8
c469020_g2
c467699_g1
c171538_g1
c475889_g1
c427017_g1
c447095_g1
c480362_g1
c456611_g1
c476102_g4
c479513_g3
c478902_g3
c245941_g1
c467997_g1
c443165_g2
c468524_g2
c458103_g1
c480274_g10
c466747_g2
c366482_g1
c463756_g3
c470937_g1
c470340_g1
c466668_g1
c460518_g2
c470870_g7
c478182_g1
c475315_g2
c471915_g1
c409767_g1
c408850_g1
c351828_g1
c765556_g1
c384297_g1
c468895_g5
c415554_g1
c472288_g2
c464311_g1
c4422_g1
c6008_g1
c456542_g2
c474168_g2
c478870_g3
c400051_g1
c448980_g1
c452910_g3
c463668_g1
c443118_g2
c461446_g1
c400168_g1
c479829_g2
c151344_g1
c477374_g6
c339623_g2
c464864_g4
c446993_g1
c470847_g1
c472579_g5
c468345_g4
c434109_g1
c434992_g1
c478311_g1
c471533_g2
c917660_g1
c475877_g4
c478790_g10
c471454_g1
c438099_g1
c458127_g1
c459743_g2
c475591_g2
c296966_g1
c479054_g1
c455040_g1
c477706_g5
c478425_g5
c426581_g1
c478931_g1
c409504_g1
c474534_g4
c477113_g2
c457978_g1
c478730_g11
c478396_g7
c471910_g2
c475611_g3
c422940_g1
c474727_g3
c465405_g1
c400929_g1
c473574_g3
c286304_g1
c442751_g1
c1192197_g1
c458264_g1
c473962_g2
c424912_g1
c461887_g1
c465890_g3
c468676_g6
c480177_g3
c472303_g3
c463455_g1
c451642_g1
c470601_g6
c346056_g1
c479601_g1
c475237_g12
c392141_g3
c476078_g1
c475621_g1
c478281_g1
c475450_g1
c474515_g1
c479592_g4
c798677_g1
c423241_g1
c323863_g1
c441711_g2
c444337_g2
c394772_g1
c479253_g3
c477278_g1
c466142_g2
c477717_g6
c432907_g1
c464230_g3
c458537_g2
c480935_g5
c214171_g1
c464364_g1
c466734_g1
c465455_g7
c450374_g2
c417676_g1
c330297_g1
c441330_g1
c462234_g3
c472641_g1
c335919_g1
c428194_g1
c452761_g1
c454365_g1
c472827_g2
c444895_g1
c462732_g1
c394313_g1
c282990_g2
c474142_g8
c470468_g8
c15744_g1
c471441_g4
c371108_g1
c480836_g3
c419546_g2
c255572_g1
c470446_g2
c330119_g2
c470202_g2
c468563_g3
c455002_g1
c299710_g1
c373813_g1
c480382_g1
c460843_g5
c472455_g11
c471775_g7
c455122_g1
c447404_g2
c481063_g1
c449452_g1
c472752_g3
c464598_g1
c453610_g1
c465894_g4
c459288_g5
c459120_g3
c371054_g1
c454720_g2
c469573_g1
c106982_g1
c343554_g2
c433718_g1
c471253_g1
c476664_g9
c440599_g1
c457312_g1
c418711_g1
c450043_g3
c418425_g1
c471384_g2
c259700_g1
c364278_g1
c436516_g1
c457364_g2
c380316_g1
c442057_g1
c432573_g1
c479885_g2
c491779_g1
c104358_g1
c443810_g1
c447389_g1
c477818_g3
c681078_g1
c479748_g1
c415928_g1
c466106_g2
c476559_g4
c421096_g1
c337060_g1
c476677_g4
c452068_g1
c464986_g1
c477422_g1
c990389_g1
c476361_g5
c468212_g3
c440916_g2
c479831_g2
c793779_g1
c429530_g1
c457006_g1
c469820_g1
c478513_g1
c215895_g1
c474430_g7
c471273_g8
c441731_g1
c470877_g2
c450455_g2
c468328_g1
c465861_g5
c450116_g1
c478525_g4
c623559_g1
c467658_g6
c443316_g1
c448658_g1
c303629_g1
c472384_g1
c479315_g3
c307164_g1
c475101_g1
c155878_g1
c468159_g1
c474231_g1
c367665_g1
c469715_g1
c382457_g1
c451215_g1
c479975_g1
c454821_g4
c411961_g1
c462160_g1
c469968_g5
c454474_g1
c434895_g1
c481222_g1
c474217_g1
c469063_g1
c449939_g5
c470883_g2
c446971_g1
c451582_g1
c423450_g1
c399002_g1
c439857_g1
c461768_g2
c475890_g2
c480790_g1
c436025_g1
c455175_g2
c458426_g1
c479551_g3
c469228_g4
c475377_g8
c468792_g1
c453846_g5
c453088_g1
c472419_g2
c449674_g1
c453205_g1
c374643_g2
c429317_g1
c457997_g1
c478831_g1
c478288_g2
c454449_g1
c462604_g2
c361769_g1
c354688_g1
c392790_g2
c461037_g1
c481303_g5
c439753_g3
c362572_g1
c476091_g4
c476220_g2
c465626_g1
c452875_g1
c479684_g3
c478867_g2
c479195_g3
c478156_g1
c461590_g1
c451192_g1
c474785_g2
c460023_g1
c376548_g2
c479952_g2
c434602_g1
c71817_g1
c462942_g4
c466362_g1
c488180_g1
c468893_g1
c463451_g1
c468750_g1
c108819_g1
c435796_g1
c478297_g4
c474070_g2
c473841_g1
c477643_g3
c467901_g1
c478116_g3
c479805_g4
c461637_g9
c478643_g7
c473222_g3
c464438_g3
c431394_g2
c480309_g8
c456659_g1
c445638_g1
c454269_g5
c470201_g9
c230041_g1
c477017_g1
c426232_g1
c909677_g1
c471175_g4
c466162_g2
c396528_g3
c481165_g4
c560200_g1
c476318_g4
c481126_g5
c468111_g1
c452456_g1
c467319_g4
c468222_g6
c443122_g1
c454679_g1
c473176_g2
c398376_g1
c458198_g1
c455652_g1
c421817_g1
c480210_g1
c458832_g1
c462505_g2
c478782_g8
c470303_g2
c464342_g1
c475793_g2
c468374_g4
c473298_g7
c266502_g1
c457073_g1
c469431_g13
c467105_g6
c433711_g1
c470166_g6
c438615_g1
c418511_g2
c458228_g1
c293977_g1
c444183_g1
c474649_g1
c434317_g1
c471967_g3
c377987_g1
c85565_g1
c476435_g4
c474901_g2
c443213_g3
c442656_g1
c134516_g1
c452712_g1
c480844_g5
c478633_g6
c474096_g8
c460026_g2
c440334_g1
c473937_g2
c470405_g3
c474746_g3
c378573_g1
c82364_g1
c910950_g1
c315646_g1
c418632_g1
c456924_g3
c478788_g8
c445573_g2
c455479_g1
c443960_g1
c421372_g1
c467594_g1
c424022_g1
c388649_g1
c472089_g1
c280301_g1
c383416_g1
c59951_g2
c479444_g7
c406957_g2
c478473_g8
c451738_g2
c443171_g1
c479888_g3
c435739_g1
c472113_g1
c404460_g1
c479759_g2
c457170_g1
c478178_g1
c470297_g4
c446701_g1
c478191_g1
c479682_g1
c466933_g3
c434890_g1
c159525_g1
c471417_g2
c479264_g2
c407903_g2
c421860_g1
c464431_g1
c473707_g2
c459462_g1
c454938_g2
c453710_g1
c425933_g1
c470339_g6
c479266_g2
c336987_g1
c448058_g1
c466848_g2
c428497_g1
c478275_g3
c461720_g5
c941346_g1
c455128_g1
c472140_g1
c477230_g5
c475348_g3
c14729_g1
c438410_g1
c81558_g1
c463395_g4
c93134_g1
c470252_g1
c460210_g2
c427994_g1
c463563_g1
c465617_g1
c463309_g4
c417952_g1
c427223_g2
c412983_g1
c312473_g1
c459475_g2
c472117_g3
c468471_g5
c452178_g1
c463855_g1
c474814_g1
c467832_g1
c456236_g1
c452094_g1
c1202037_g1
c454985_g2
c463410_g1
c511206_g1
c463309_g11
c380193_g1
c430112_g1
c271721_g1
c359443_g1
c461244_g1
c470895_g2
c948944_g1
c441333_g2
c459596_g2
c461478_g1
c447366_g1
c466172_g3
c458663_g1
c448528_g1
c47676_g1
c476912_g3
c492931_g1
c415512_g2
c441078_g1
c283548_g1
c449271_g5
c459586_g3
c467611_g1
c459045_g2
c429870_g1
c475593_g2
c431311_g5
c471808_g8
c402078_g1
c433208_g1
c431081_g1
c469142_g1
c456055_g1
c386931_g1
c93774_g1
c465738_g1
c443900_g1
c467368_g8
c441944_g1
c475116_g1
c444913_g1
c467074_g9
c462531_g2
c475856_g5
c476936_g3
c473415_g10
c413350_g2
c477651_g1
c459532_g3
c86667_g2
c479737_g5
c457719_g1
c447617_g1
c473227_g3
c469311_g1
c475844_g1
c456948_g1
c461475_g1
c374138_g1
c472656_g3
c419048_g1
c465683_g1
c479951_g1
c479762_g6
c400695_g1
c472279_g2
c430945_g1
c453823_g1
c14116_g1
c439544_g1
c419686_g1
c461609_g2
c449670_g6
c480198_g1
c466215_g1
c391873_g1
c475314_g5
c389944_g2
c466553_g4
c478249_g3
c476251_g7
c471601_g1
c472806_g11
c477473_g6
c468680_g1
c457459_g1
c474434_g2
c412560_g1
c479086_g2
c403810_g1
c84795_g1
c479673_g1
c452538_g1
c465177_g4
c467321_g1
c433816_g1
c470953_g1
c479852_g1
c459764_g3
c477363_g1
c447385_g1
c478554_g11
c479258_g6
c472179_g2
c466409_g1
c428706_g1
c480868_g1
c477496_g2
c456763_g6
c303357_g2
c467060_g1
c71535_g1
c475074_g6
c477771_g1
c457274_g1
c440170_g2
c357871_g2
c460799_g1
c462796_g5
c463491_g4
c457969_g2
c468959_g1
c473957_g2
c405197_g1
c392325_g1
c481487_g1
c371789_g1
c474572_g6
c458706_g1
c481303_g3
c481071_g1
c422165_g1
c474444_g1
c475257_g1
c479485_g1
c311730_g1
c478518_g2
c477620_g1
c481352_g3
c480101_g4
c425829_g3
c406321_g1
c461949_g1
c419697_g4
c430273_g1
c435178_g1
c395611_g1
c460890_g2
c458680_g6
c348570_g2
c476585_g4
c344678_g1
c425922_g1
c478466_g7
c473635_g9
c457824_g2
c412675_g1
c396793_g1
c441141_g1
c477689_g2
c447014_g1
c459880_g4
c476846_g2
c475161_g4
c481163_g3
c479902_g3
c401592_g1
c423894_g1
c465572_g1
c470487_g3
c405453_g1
c432580_g1
c475532_g4
c1235488_g1
c468004_g2
c463068_g2
c443809_g2
c457666_g2
c279322_g1
c317460_g1
c446143_g1
c334351_g1
c12851_g1
c406283_g1
c771984_g1
c424149_g1
c478640_g13
c476115_g3
c466813_g4
c464820_g3
c450679_g1
c439126_g2
c468553_g6
c471768_g8
c455001_g3
c481231_g1
c465624_g3
c438737_g1
c460797_g1
c476474_g5
c472202_g2
c379617_g1
c157339_g1
c453452_g4
c461607_g1
c471968_g3
c449237_g1
c455163_g2
c391079_g1
c462801_g1
c472667_g8
c463915_g1
c470129_g2
c469646_g3
c480058_g4
c463058_g1
c481003_g1
c464038_g2
c456573_g1
c391746_g1
c353503_g1
c473477_g2
c416671_g2
c149849_g1
c477229_g2
c473591_g1
c405131_g1
c457759_g1
c460025_g2
c433803_g1
c477875_g1
c466124_g1
c475422_g7
c476744_g2
c480330_g1
c466505_g1
c355645_g3
c475354_g2
c442498_g3
c451240_g2
c463528_g1
c476697_g3
c459087_g1
c470168_g2
c469409_g2
c480440_g1
c468251_g3
c474030_g1
c474333_g1
c466869_g9
c450326_g3
c474176_g1
c371130_g1
c368759_g1
c446364_g1
c466928_g2
c456538_g3
c474913_g5
c478328_g2
c472066_g2
c469153_g3
c479046_g7
c466782_g2
c459843_g1
c469906_g3
c473640_g9
c442121_g1
c463361_g1
c404290_g1
c219484_g1
c465044_g5
c463092_g1
c462284_g1
c463010_g2
c466874_g4
c461975_g3
c473441_g4
c450458_g1
c474189_g1
c284757_g1
c456068_g7
c415265_g1
c478039_g1
c1049543_g1
c479556_g1
c447797_g3
c422385_g1
c474827_g1
c471245_g1
c476596_g8
c478482_g2
c479626_g8
c475915_g12
c457417_g1
c425209_g1
c150229_g1
c376543_g1
c464872_g3
c474097_g1
c445448_g1
c339472_g1
c444755_g1
c63491_g1
c471166_g1
c480574_g1
c478295_g1
c480895_g2
c468727_g2
c201833_g1
c477605_g7
c462371_g1
c473431_g9
c451574_g1
c442047_g1
c476455_g1
c445854_g1
c478115_g4
c433509_g2
c383857_g1
c461833_g2
c379929_g1
c458714_g1
c326224_g1
c447933_g1
c381947_g2
c466326_g1
c462963_g2
c477103_g1
c336093_g2
c476260_g2
c396841_g1
c471913_g6
c467017_g1
c434663_g1
c179126_g1
c470063_g9
c77273_g1
c475721_g1
c459675_g3
c489413_g1
c244937_g1
c702532_g1
c444447_g2
c366888_g1
c428023_g1
c476159_g2
c434302_g1
c429114_g1
c475395_g1
c130205_g1
c438991_g1
c463319_g1
c466322_g1
c470077_g2
c449145_g1
c439531_g1
c454802_g1
c358912_g1
c353373_g1
c383004_g1
c480968_g2
c478078_g6
c422294_g1
c470044_g1
c473984_g2
c455172_g2
c469582_g6
c426922_g1
c474574_g7
c167089_g1
c474511_g11
c462126_g1
c478664_g1
c477335_g19
c473311_g1
c475499_g4
c466207_g1
c422067_g1
c76723_g1
c478533_g1
c457694_g2
c470694_g3
c466296_g1
c469136_g5
c186680_g2
c480772_g3
c346355_g1
c454645_g1
c477480_g3
c470035_g2
c478002_g2
c475646_g2
c479411_g7
c477215_g1
c460197_g1
c480242_g2
c372731_g2
c455397_g1
c421631_g1
c457330_g2
c474177_g1
c438534_g2
c478835_g2
c474122_g1
c480130_g5
c471886_g1
c454298_g4
c317598_g1
c480318_g1
c410540_g1
c427882_g1
c449260_g1
c475744_g5
c454450_g1
c475530_g3
c475565_g1
c472795_g3
c468055_g1
c471502_g3
c418611_g1
c366495_g1
c465757_g1
c475715_g1
c461773_g1
c481094_g3
c378313_g2
c433420_g1
c791104_g1
c467508_g1
c476629_g6
c383207_g1
c432858_g1
c479083_g2
c465330_g1
c393313_g1
c470653_g3
c437245_g1
c467163_g1
c776286_g1
c469621_g2
c352689_g1
c140239_g1
c454138_g1
c427437_g1
c409618_g2
c407796_g1
c462770_g1
c468074_g1
c460341_g2
c395778_g1
c410354_g1
c464089_g2
c442422_g2
c476051_g1
c393309_g1
c463324_g1
c485376_g1
c459868_g1
c465090_g4
c447461_g1
c468934_g2
c433794_g1
c451011_g1
c477432_g1
c85107_g1
c476416_g2
c306658_g2
c437460_g1
c481113_g4
c472826_g5
c832948_g1
c473583_g4
c443797_g6
c480973_g1
c417938_g1
c466094_g1
c404480_g1
c451828_g3
c626931_g1
c410425_g1
c460904_g1
c461721_g1
c467731_g1
c473875_g2
c470045_g6
c414153_g1
c476245_g1
c378847_g1
c459632_g1
c462175_g1
c453839_g1
c444838_g1
c463343_g6
c466228_g2
c411595_g1
c480938_g2
c474574_g5
c403414_g1
c450174_g2
c405004_g1
c457658_g1
c465334_g1
c452557_g1
c450899_g1
c323899_g1
c447600_g1
c470974_g2
c434063_g1
c473646_g1
c472230_g1
c479224_g15
c472844_g3
c479445_g3
c470692_g1
c468331_g2
c429312_g1
c476128_g1
c475126_g10
c478694_g1
c449454_g1
c452968_g3
c461532_g3
c470146_g1
c463946_g1
c466652_g1
c462694_g1
c25015_g1
c468366_g1
c229060_g1
c445708_g2
c457799_g1
c462376_g2
c476211_g12
c446852_g1
c436161_g1
c477166_g2
c477984_g2
c455169_g1
c472918_g1
c631118_g1
c424810_g1
c480544_g7
c463396_g3
c430768_g1
c439499_g1
c478020_g1
c14161_g1
c453867_g1
c479945_g3
c459818_g1
c196654_g1
c478220_g1
c476242_g5
c473124_g1
c439774_g7
c467545_g1
c276943_g1
c473483_g20
c472318_g1
c472534_g5
c478791_g3
c454177_g1
c467969_g1
c456667_g1
c469129_g5
c83046_g1
c1100073_g1
c451709_g2
c478092_g1
c477391_g3
c465914_g2
c366743_g1
c469496_g1
c152572_g1
c476889_g1
c467048_g1
c448405_g1
c478384_g6
c451752_g1
c445058_g1
c403866_g1
c435425_g1
c452636_g1
c470325_g1
c480615_g1
c317448_g1
c477669_g2
c468393_g1
c144746_g1
c443660_g2
c458455_g2
c425884_g1
c461313_g1
c442877_g2
c450810_g1
c370718_g1
c464354_g1
c470075_g10
c473752_g1
c433971_g1
c477930_g1
c445620_g1
c472248_g1
c307350_g1
c468123_g9
c468871_g2
c473542_g2
c88327_g1
c467432_g2
c448137_g1
c469848_g4
c449560_g1
c464210_g1
c432189_g1
c481391_g2
c448098_g3
c432359_g1
c477796_g2
c474198_g3
c478431_g4
c384168_g1
c472245_g13
c328571_g2
c462314_g1
c454769_g2
c452774_g4
c441374_g2
c369657_g1
c476607_g2
c477464_g7
c417339_g2
c469984_g3
c429865_g1
c403644_g1
c458294_g1
c315467_g1
c448551_g1
c425377_g1
c474618_g1
c316848_g1
c471875_g3
c460636_g9
c407803_g1
c464374_g7
c479477_g1
c283686_g1
c448982_g1
c478810_g1
c392854_g1
c63772_g1
c475515_g3
c415481_g1
c447153_g2
c409748_g1
c466869_g2
c468090_g8
c500841_g1
c478303_g2
c475686_g1
c414987_g1
c459266_g1
c468505_g3
c473645_g1
c84245_g1
c474608_g7
c468954_g6
c476125_g4
c445558_g1
c426185_g1
c477004_g6
c450451_g1
c466850_g8
c396541_g1
c479058_g2
c475354_g4
c477125_g1
c465273_g1
c476474_g6
c208066_g1
c465450_g1
c468138_g1
c471335_g1
c310057_g1
c463223_g9
c455678_g1
c424794_g1
c466520_g1
c458326_g1
c476343_g1
c477983_g1
c1191624_g1
c479409_g6
c400307_g1
c462357_g2
c428553_g1
c452521_g3
c472094_g3
c468042_g1
c468646_g1
c423743_g1
c423833_g1
c439583_g2
c479217_g2
c478316_g2
c460616_g1
c391464_g2
c464861_g3
c472660_g1
c378399_g1
c465931_g3
c468467_g1
c432599_g3
c467307_g4
c478595_g1
c425717_g1
c469696_g2
c474142_g5
c429582_g2
c459331_g1
c472393_g2
c443826_g3
c473098_g2
c481234_g1
c410185_g1
c452336_g2
c146051_g1
c461251_g1
c457812_g12
c348057_g2
c364506_g2
c452226_g1
c325135_g1
c473970_g2
c374693_g1
c330943_g1
c481331_g1
c478783_g2
c480448_g3
c479419_g6
c407198_g1
c475480_g8
c478018_g1
c480943_g2
c451950_g1
c467225_g1
c410762_g1
c362108_g1
c468234_g1
c478514_g1
c388316_g1
c469736_g3
c433237_g1
c453281_g1
c443616_g1
c474502_g1
c480551_g2
c470443_g2
c445047_g1
c339380_g1
c474607_g3
c82458_g1
c447650_g1
c466738_g2
c379030_g1
c458532_g4
c477597_g3
c410599_g1
c374161_g1
c359561_g1
c466864_g2
c463870_g1
c445039_g1
c474931_g1
c445277_g2
c479050_g1
c459480_g5
c465117_g3
c479556_g5
c478141_g1
c360097_g1
c476428_g1
c479950_g9
c436243_g1
c474926_g1
c458837_g1
c449242_g1
c473810_g1
c426370_g1
c446385_g1
c80876_g1
c476361_g2
c465480_g2
c468934_g3
c477790_g9
c442327_g1
c473756_g1
c303567_g1
c475498_g1
c384841_g1
c459725_g1
c455217_g1
c456768_g1
c466341_g1
c476748_g3
c469496_g10
c468784_g1
c474379_g2
c409464_g1
c463019_g1
c285910_g1
c398507_g1
c468430_g2
c476054_g2
c475803_g1
c474504_g3
c1187584_g1
c402366_g1
c425832_g2
c470082_g1
c420393_g1
c464086_g1
c478961_g10
c369736_g2
c372651_g1
c433725_g1
c475329_g2
c435003_g1
c470676_g3
c421276_g1
c471188_g2
c478612_g2
c466440_g1
c468445_g2
c451219_g1
c381356_g1
c444548_g1
c160173_g1
c389299_g1
c346085_g1
c449309_g2
c454021_g1
c452902_g1
c481127_g1
c479139_g5
c479200_g3
c460518_g4
c468057_g3
c479962_g1
c474170_g1
c382920_g1
c469750_g9
c467611_g4
c471858_g1
c410154_g1
c405132_g1
c479426_g3
c467002_g1
c423329_g1
c456781_g1
c461957_g1
c469555_g1
c469627_g3
c474900_g3
c461337_g2
c468177_g1
c482364_g1
c468936_g1
c479580_g10
c473672_g1
c480408_g4
c472733_g4
c337416_g1
c462748_g1
c451181_g1
c459195_g1
c480854_g9
c478545_g5
c451452_g1
c435852_g1
c480313_g4
c466209_g3
c458098_g1
c478120_g5
c464943_g9
c431501_g1
c475432_g1
c476158_g4
c466273_g1
c352259_g1
c437782_g2
c772438_g1
c468048_g1
c474307_g2
c289613_g1
c436055_g2
c466087_g1
c478434_g2
c468151_g2
c476458_g2
c465871_g1
c473509_g1
c48564_g1
c429313_g1
c448853_g2
c467013_g6
c471007_g1
c431850_g1
c476435_g3
c455630_g1
c467289_g1
c467146_g3
c475333_g5
c441084_g1
c435120_g1
c397020_g1
c477865_g4
c378981_g1
c471815_g16
c456246_g1
c444330_g1
c480798_g2
c445406_g1
c336556_g1
c478052_g3
c419867_g1
c77129_g1
c467629_g4
c472138_g10
c478626_g1
c476041_g1
c467326_g6
c476594_g1
c452182_g1
c479169_g1
c475010_g10
c462523_g4
c435952_g2
c477340_g1
c466014_g8
c372106_g1
c480234_g3
c425250_g1
c479712_g4
c267395_g1
c481065_g9
c465462_g6
c475117_g2
c477252_g3
c434011_g2
c468906_g1
c447436_g1
c443685_g3
c449724_g1
c474272_g15
c424458_g1
c475340_g1
c462631_g6
c456024_g17
c475895_g3
c452983_g1
c456094_g1
c412223_g2
c423250_g2
c409452_g1
c469995_g1
c426428_g1
c463251_g2
c419778_g2
c445199_g1
c479214_g2
c476911_g16
c434601_g1
c479096_g2
c476806_g1
c423676_g1
c164128_g1
c460310_g1
c462464_g3
c470342_g2
c480648_g2
c473705_g5
c476040_g7
c465380_g2
c473214_g1
c405841_g2
c467115_g3
c452785_g1
c458121_g1
c480200_g1
c474636_g6
c456152_g1
c461260_g1
c206617_g1
c470225_g1
c430745_g1
c477616_g5
c409270_g2
c474018_g1
c472494_g1
c471403_g5
c434675_g1
c446151_g1
c479523_g2
c441998_g3
c430259_g1
c78344_g1
c451022_g2
c466356_g2
c477800_g1
c95462_g1
c464032_g1
c467589_g3
c435570_g2
c477530_g2
c468092_g1
c471891_g8
c445664_g1
c458592_g1
c422844_g1
c470275_g3
c450595_g1
c436281_g1
c472078_g1
c474802_g1
c465714_g1
c462445_g1
c449044_g1
c424021_g2
c385308_g2
c450213_g1
c392474_g2
c472697_g1
c476174_g8
c450073_g1
c447051_g1
c474382_g3
c472283_g3
c455063_g1
c480600_g1
c479504_g1
c473097_g6
c466909_g1
c455760_g2
c464880_g1
c333330_g1
c455624_g1
c472374_g8
c469230_g1
c478802_g1
c480106_g5
c372957_g1
c456883_g1
c472636_g1
c473665_g2
c444736_g1
c477748_g1
c477219_g1
c475091_g13
c407506_g1
c234176_g1
c476707_g6
c471954_g2
c461832_g1
c461401_g1
c474604_g1
c471103_g1
c466893_g3
c476386_g2
c479866_g4
c414729_g1
c472726_g4
c466921_g9
c392076_g1
c479630_g6
c773094_g1
c461493_g1
c444299_g1
c426251_g1
c475739_g1
c476044_g2
c461118_g1
c472695_g1
c455879_g1
c450567_g1
c474112_g1
c441153_g1
c455293_g5
c481244_g1
c452703_g1
c458584_g5
c1206298_g1
c170343_g1
c401561_g1
c466514_g9
c481138_g2
c425780_g1
c468065_g2
c461676_g1
c477413_g1
c390044_g1
c469844_g1
c470631_g8
c446131_g1
c442601_g1
c477492_g3
c445828_g3
c414408_g1
c310195_g1
c458741_g2
c479383_g8
c208660_g1
c198717_g1
c461066_g3
c454831_g1
c442989_g1
c451127_g1
c388244_g1
c535976_g1
c453315_g3
c479012_g3
c475253_g1
c468967_g10
c311282_g1
c227055_g2
c79853_g1
c478342_g1
c473491_g2
c456298_g1
c456475_g4
c451559_g1
c457273_g3
c469627_g8
c446249_g1
c467693_g1
c471774_g5
c468582_g1
c277335_g1
c367834_g1
c473185_g1
c278140_g1
c315676_g1
c447003_g2
c441916_g2
c479390_g2
c402525_g1
c824093_g1
c460700_g3
c293450_g1
c479657_g6
c438863_g1
c435603_g1
c479165_g4
c466949_g5
c464741_g2
c438743_g1
c458759_g1
c457366_g2
c436450_g3
c473042_g8
c471104_g1
c446733_g1
c451187_g2
c446380_g6
c475323_g3
c186545_g1
c411094_g1
c424908_g1
c450640_g1
c337427_g1
c438618_g1
c455528_g1
c393096_g1
c457562_g1
c479503_g5
c476189_g1
c445772_g1
c470512_g3
c472331_g1
c398109_g1
c472236_g7
c474469_g2
c480316_g1
c462630_g1
c480652_g1
c478989_g4
c380785_g1
c440893_g1
c1216204_g1
c1190650_g1
c472751_g3
c477918_g5
c438281_g1
c382717_g1
c468207_g2
c480345_g1
c452109_g1
c476426_g4
c666288_g1
c465702_g6
c405235_g1
c413871_g1
c763929_g1
c452730_g1
c480482_g15
c442186_g1
c433479_g1
c474325_g3
c480025_g1
c468823_g2
c410568_g1
c477489_g1
c462313_g1
c478090_g1
c285697_g1
c465244_g1
c434359_g1
c470887_g1
c275576_g1
c455123_g1
c454200_g3
c407709_g2
c469662_g1
c1064330_g1
c393360_g1
c465565_g1
c478357_g1
c477989_g1
c417145_g1
c375831_g1
c456265_g1
c480616_g3
c463276_g1
c479848_g6
c463409_g2
c480164_g2
c480128_g15
c479520_g2
c474527_g1
c452513_g1
c473122_g3
c419507_g3
c479449_g3
c447144_g1
c427740_g2
c464232_g1
c470601_g1
c478876_g3
c464651_g1
c480885_g2
c470366_g6
c468448_g2
c380849_g1
c455877_g1
c476425_g1
c346128_g1
c402167_g2
c460905_g1
c476249_g6
c441553_g1
c481390_g1
c315693_g1
c484879_g1
c339499_g2
c457738_g3
c471878_g1
c448649_g1
c436788_g2
c366549_g1
c51941_g1
c461363_g1
c466271_g3
c440819_g1
c475110_g2
c206451_g1
c467390_g3
c411224_g1
c455963_g3
c460605_g1
c466711_g1
c481197_g2
c479348_g2
c475999_g5
c403264_g1
c411033_g1
c368824_g1
c421917_g1
c406436_g1
c432406_g1
c478928_g5
c474380_g1
c474947_g2
c450930_g1
c471891_g2
c473331_g8
c436658_g1
c463123_g2
c471539_g4
c466358_g2
c361008_g1
c429357_g4
c439335_g2
c327625_g1
c330119_g1
c451838_g1
c456084_g1
c457953_g1
c467791_g1
c464395_g1
c466689_g1
c629071_g1
c479308_g1
c474061_g1
c467013_g1
c475020_g1
c467216_g1
c480082_g5
c382816_g1
c481009_g2
c477520_g1
c146991_g1
c445641_g1
c477450_g6
c480301_g4
c472084_g1
c450195_g1
c419924_g1
c432720_g1
c475561_g5
c450161_g1
c470410_g1
c428171_g1
c805297_g1
c451167_g3
c472335_g4
c478040_g1
c447352_g2
c473151_g6
c439882_g1
c470679_g1
c479727_g2
c470192_g2
c452527_g1
c429106_g1
c479955_g7
c468151_g11
c446371_g2
c474645_g7
c479733_g1
c476793_g4
c450043_g4
c374948_g1
c475977_g5
c443933_g1
c441004_g3
c463031_g4
c453324_g1
c438134_g1
c442092_g1
c458980_g5
c365675_g1
c378369_g2
c433648_g1
c463878_g1
c375960_g1
c1207372_g1
c463468_g1
c289827_g1
c480752_g1
c476453_g2
c472954_g1
c145109_g1
c449943_g1
c476481_g1
c23836_g1
c461753_g2
c455164_g1
c384460_g2
c476768_g12
c401045_g1
c450100_g1
c469391_g1
c449906_g1
c393269_g1
c466666_g1
c432531_g2
c474588_g9
c450662_g1
c472763_g1
c480725_g1
c364713_g1
c449241_g1
c1207708_g1
c299402_g1
c332863_g1
c466343_g1
c449198_g1
c477685_g2
c472548_g2
c470782_g2
c465998_g1
c405097_g1
c470339_g17
c368587_g2
c450238_g1
c288196_g2
c391917_g1
c464558_g1
c375174_g1
c481049_g1
c439385_g1
c319913_g1
c474764_g1
c431897_g1
c472137_g2
c292456_g1
c474270_g1
c478690_g5
c359449_g1
c417030_g1
c452119_g1
c439349_g1
c475100_g4
c429751_g2
c470571_g1
c426778_g5
c423193_g1
c468330_g2
c477023_g4
c334954_g1
c475923_g5
c459332_g1
c477093_g7
c61449_g1
c476906_g6
c421538_g1
c469806_g2
c458401_g2
c373720_g1
c477819_g1
c481102_g1
c471924_g1
c481019_g3
c472445_g2
c427200_g1
c479159_g4
c387605_g1
c88850_g1
c462869_g1
c479201_g1
c379119_g1
c431528_g1
c80490_g1
c479897_g6
c418057_g1
c461681_g1
c43424_g1
c476560_g2
c444378_g1
c474026_g7
c8139_g1
c474509_g2
c479657_g1
c406209_g1
c651952_g1
c435744_g1
c473834_g3
c420400_g1
c448547_g1
c440657_g1
c384059_g1
c411981_g1
c456959_g1
c912924_g1
c391276_g1
c339738_g1
c462784_g1
c451255_g1
c471861_g1
c474437_g1
c391955_g1
c448557_g1
c479600_g1
c474999_g9
c479632_g2
c472369_g1
c324502_g1
c466065_g3
c419548_g1
c141918_g1
c465365_g1
c478557_g7
c452900_g1
c478001_g2
c423183_g1
c447469_g1
c470844_g1
c451923_g2
c473571_g10
c478005_g4
c459671_g5
c478536_g3
c463821_g1
c450973_g1
c443308_g1
c390289_g1
c421664_g1
c475442_g2
c433121_g2
c477334_g4
c480452_g1
c405899_g2
c467305_g6
c303424_g1
c453309_g8
c467286_g5
c472343_g1
c475382_g1
c369400_g1
c423001_g1
c440092_g1
c468015_g4
c479670_g1
c478870_g1
c462615_g1
c477452_g5
c379849_g1
c379947_g1
c480505_g2
c471274_g1
c443615_g1
c475603_g1
c401809_g1
c447987_g1
c425415_g2
c479371_g2
c98033_g1
c473011_g1
c337146_g1
c459949_g2
c468422_g5
c452736_g1
c389755_g1
c347167_g1
c473153_g16
c470277_g3
c461025_g1
c443415_g1
c427131_g1
c480282_g4
c445048_g2
c305456_g1
c479645_g2
c367960_g1
c470171_g1
c436780_g1
c446524_g1
c457106_g1
c477325_g4
c462526_g2
c473622_g1
c466970_g1
c452677_g1
c471721_g7
c318599_g1
c478344_g4
c462578_g2
c469550_g1
c454852_g1
c474025_g2
c414597_g1
c462628_g2
c457406_g1
c451503_g1
c477723_g1
c420323_g2
c477805_g1
c452696_g1
c471740_g3
c476015_g8
c456741_g1
c404715_g1
c473105_g1
c315793_g1
c459914_g2
c341473_g1
c466890_g4
c478065_g7
c467254_g2
c463760_g1
c468773_g1
c463773_g1
c457922_g1
c474958_g2
c478726_g1
c1120606_g1
c192066_g1
c466455_g1
c342355_g2
c456926_g1
c450087_g1
c474494_g2
c390597_g1
c157359_g1
c466950_g1
c449177_g1
c476356_g8
c454420_g1
c461202_g2
c463116_g1
c405784_g1
c423398_g1
c475325_g4
c470754_g12
c445151_g2
c469670_g1
c475921_g1
c432696_g2
c474780_g1
c372499_g1
c449645_g1
c326715_g1
c477205_g3
c29423_g1
c31452_g1
c474803_g10
c472901_g2
c455174_g1
c89876_g2
c429152_g1
c346692_g1
c459691_g1
c481251_g4
c370814_g2
c477737_g1
c479661_g1
c464160_g2
c455839_g1
c475098_g4
c377740_g1
c426814_g1
c424962_g1
c424527_g1
c465397_g5
c462042_g2
c373423_g1
c80870_g1
c469218_g1
c468607_g10
c445143_g4
c444498_g1
c463483_g1
c441898_g1
c473717_g1
c796722_g1
c476378_g10
c253191_g1
c448308_g2
c462728_g6
c469535_g5
c406239_g1
c480039_g13
c480715_g2
c443146_g1
c16241_g1
c448436_g1
c477972_g4
c478996_g1
c460046_g1
c466303_g1
c479990_g3
c216183_g1
c466416_g5
c415175_g1
c468966_g1
c454715_g2
c344417_g1
c469492_g1
c475854_g1
c459795_g1
c447813_g1
c477112_g1
c168274_g1
c925512_g1
c473795_g1
c461824_g5
c478284_g1
c441311_g1
c471855_g5
c453061_g1
c479494_g1
c455075_g2
c471198_g3
c407058_g1
c451951_g1
c80238_g1
c455666_g1
c384645_g1
c377615_g1
c471647_g1
c456587_g2
c365222_g1
c452980_g1
c458609_g1
c374189_g1
c476624_g4
c479763_g1
c477725_g1
c475103_g4
c149302_g1
c396952_g1
c467899_g6
c470013_g1
c431630_g1
c466750_g1
c341371_g2
c476358_g7
c426843_g1
c412529_g3
c437536_g2
c471048_g1
c477859_g1
c465791_g1
c444854_g1
c476190_g2
c624845_g1
c406068_g2
c480744_g1
c476987_g1
c472476_g1
c472268_g1
c479475_g9
c208870_g1
c469874_g2
c473412_g1
c466690_g1
c430477_g2
c462345_g5
c293545_g1
c471760_g2
c462398_g2
c475878_g4
c479671_g2
c472361_g3
c427523_g4
c437191_g1
c480226_g3
c535075_g1
c456088_g1
c475530_g2
c478197_g12
c478634_g4
c423353_g1
c467502_g11
c467244_g1
c472401_g11
c466605_g1
c474025_g14
c472953_g9
c407298_g1
c365993_g1
c463068_g8
c479600_g4
c267199_g1
c463507_g3
c470610_g12
c456667_g2
c447286_g1
c480503_g2
c468889_g1
c445427_g1
c320496_g1
c421530_g2
c422508_g1
c61923_g2
c467616_g1
c473420_g6
c464700_g1
c465894_g3
c476360_g1
c481384_g1
c271602_g1
c472342_g1
c407892_g2
c470540_g1
c476198_g1
c479350_g2
c477158_g5
c455412_g1
c147491_g1
c446607_g1
c466335_g5
c453034_g2
c448192_g1
c475855_g2
c472010_g1
c464829_g3
c454908_g1
c462715_g1
c464678_g2
c478767_g11
c478187_g4
c460147_g1
c422709_g1
c476326_g7
c277487_g1
c457918_g1
c450037_g1
c464981_g2
c479002_g9
c469918_g1
c466231_g5
c472404_g4
c457607_g1
c339914_g1
c464813_g1
c460807_g3
c335415_g1
c464865_g2
c465918_g1
c472374_g7
c449012_g1
c477602_g3
c390337_g1
c379865_g1
c473854_g17
c16701_g1
c465344_g1
c471884_g1
c460801_g1
c435891_g1
c424130_g2
c455950_g1
c472162_g1
c470085_g3
c1187555_g1
c451573_g1
c381599_g1
c424575_g1
c480585_g2
c480366_g5
c473648_g5
c474758_g1
c371299_g1
c382163_g1
c467808_g1
c451477_g2
c464668_g2
c474929_g1
c476382_g7
c480603_g3
c474612_g3
c207374_g1
c472259_g6
c433995_g1
c468518_g1
c469968_g2
c462573_g1
c630387_g1
c472928_g3
c435673_g2
c474675_g1
c481256_g2
c465844_g1
c459812_g2
c460837_g2
c463279_g1
c461917_g1
c444222_g1
c436002_g2
c80455_g1
c402526_g1
c425676_g1
c426813_g1
c465096_g1
c425509_g2
c472502_g3
c479801_g3
c433922_g1
c412904_g1
c456763_g4
c464373_g4
c477497_g1
c430791_g1
c476594_g4
c404595_g1
c466521_g2
c875115_g1
c453715_g1
c476538_g7
c217960_g1
c529421_g1
c464359_g3
c446742_g1
c457129_g3
c479582_g1
c469105_g4
c476266_g1
c470971_g1
c479247_g1
c480317_g1
c460942_g4
c427095_g2
c480874_g4
c464348_g3
c457933_g1
c452792_g3
c378533_g1
c478752_g6
c376939_g2
c425606_g2
c496700_g1
c462327_g1
c469317_g6
c475023_g1
c477395_g2
c478965_g1
c470763_g3
c373111_g1
c476125_g1
c442931_g3
c436097_g1
c479001_g23
c401307_g1
c455812_g1
c438217_g1
c457135_g1
c94311_g1
c434861_g1
c480356_g1
c472810_g1
c473718_g7
c464160_g4
c286035_g1
c473265_g9
c475302_g5
c477277_g1
c639517_g1
c405043_g1
c470606_g1
c274851_g1
c436855_g1
c425970_g2
c472339_g3
c402671_g1
c481205_g2
c438355_g1
c474045_g1
c476486_g3
c434366_g1
c472659_g1
c424338_g1
c260783_g1
c462518_g3
c461735_g2
c479328_g2
c475596_g1
c401211_g1
c457715_g6
c30164_g1
c466687_g16
c474429_g3
c462300_g6
c298637_g1
c472871_g3
c367399_g1
c487123_g1
c437998_g2
c471997_g9
c463030_g2
c451845_g3
c475275_g1
c480988_g3
c439343_g1
c445596_g3
c399806_g1
c441843_g2
c440589_g1
c467638_g1
c474377_g2
c950863_g1
c448427_g2
c459771_g1
c473441_g5
c373829_g1
c476777_g1
c443992_g1
c455312_g1
c471143_g1
c475658_g6
c440797_g1
c408853_g2
c325643_g1
c315023_g2
c467553_g1
c442579_g1
c479218_g4
c462910_g2
c480149_g3
c462463_g1
c421897_g1
c410299_g1
c477853_g2
c424822_g4
c458898_g2
c476123_g1
c427150_g1
c404512_g1
c480378_g1
c462354_g2
c476979_g2
c477745_g9
c454511_g2
c397609_g1
c465885_g3
c473021_g1
c446885_g1
c401616_g1
c443598_g1
c477684_g1
c462507_g2
c469603_g2
c447219_g1
c474012_g7
c436860_g1
c465959_g1
c464775_g4
c470755_g5
c472980_g1
c451515_g4
c447303_g1
c476386_g3
c476998_g2
c481147_g2
c481348_g2
c476999_g5
c477387_g1
c444242_g1
c355589_g1
c480290_g7
c426720_g1
c470314_g3
c456224_g2
c473531_g1
c385485_g1
c461069_g1
c479578_g1
c459983_g1
c314890_g1
c474083_g1
c372002_g1
c392900_g1
c458376_g2
c477472_g1
c188705_g1
c474439_g1
c328299_g1
c477838_g6
c474459_g2
c1192379_g1
c119043_g1
c426005_g2
c461924_g2
c446534_g1
c460822_g2
c466182_g1
c467960_g1
c459771_g2
c435457_g1
c476844_g1
c473018_g4
c469065_g1
c469211_g1
c477741_g2
c481243_g5
c446298_g2
c472996_g16
c381372_g1
c462839_g1
c459838_g1
c481070_g6
c480666_g1
c478394_g3
c450323_g3
c447507_g1
c427155_g2
c358612_g1
c470570_g6
c478259_g3
c476444_g7
c447926_g2
c63502_g1
c477762_g2
c432937_g1
c480396_g3
c472037_g1
c437184_g1
c471273_g7
c454381_g1
c375531_g1
c150572_g1
c453045_g1
c420300_g1
c282893_g1
c461274_g1
c458111_g1
c432268_g1
c480494_g16
c469989_g4
c474105_g3
c384438_g1
c1222156_g1
c470287_g1
c434236_g1
c480310_g5
c456509_g1
c381743_g1
c445337_g1
c464504_g7
c474188_g2
c463052_g1
c915340_g1
c462158_g11
c461303_g1
c479918_g1
c462828_g1
c450551_g2
c455065_g1
c478541_g1
c465448_g2
c475357_g1
c473535_g2
c408716_g1
c381992_g1
c477390_g1
c480636_g1
c413870_g1
c464183_g1
c411879_g2
c470592_g1
c475336_g2
c469958_g1
c451657_g1
c449856_g1
c480329_g2
c461807_g1
c438902_g1
c481148_g6
c462990_g16
c472606_g2
c480890_g3
c465587_g3
c369059_g1
c474282_g2
c299258_g1
c454938_g7
c433238_g1
c451687_g1
c469949_g4
c465359_g3
c474141_g1
c464365_g1
c468512_g1
c337112_g1
c453178_g1
c370636_g1
c425162_g1
c481558_g1
c474638_g2
c476177_g3
c353892_g2
c465968_g7
c478410_g3
c420669_g1
c474758_g2
c464457_g1
c450146_g2
c454709_g1
c477957_g1
c477750_g1
c472738_g3
c435833_g1
c419644_g1
c477223_g1
c456443_g1
c462681_g2
c450322_g1
c471331_g5
c409062_g1
c481030_g1
c480751_g1
c471388_g9
c466436_g1
c466355_g1
c364921_g1
c479486_g2
c465333_g10
c452431_g1
c480014_g1
c477988_g2
c465356_g4
c439960_g1
c282253_g2
c95450_g1
c436418_g1
c393689_g1
c339560_g1
c480235_g2
c458155_g1
c465123_g1
c464240_g2
c465128_g1
c441432_g1
c1095487_g1
c398358_g1
c480415_g2
c431864_g1
c480454_g3
c441279_g1
c470811_g1
c463610_g1
c471833_g3
c61359_g1
c475884_g1
c441391_g1
c464712_g4
c464807_g1
c479445_g2
c481085_g2
c459853_g1
c446650_g1
c470696_g3
c446795_g2
c446094_g1
c448106_g3
c474152_g5
c478200_g1
c448149_g2
c472108_g2
c441603_g1
c449949_g1
c456674_g2
c478143_g1
c476176_g1
c478410_g6
c463338_g1
c460162_g1
c429267_g1
c468323_g5
c286407_g2
c380344_g2
c472469_g4
c422329_g1
c430039_g1
c464489_g1
c475175_g4
c408767_g3
c479768_g2
c479419_g2
c468213_g1
c464035_g1
c472653_g8
c450480_g1
c463894_g7
c437204_g1
c449169_g1
c393531_g1
c469647_g8
c478418_g4
c462453_g1
c454408_g2
c1188538_g1
c424654_g1
c456613_g1
c478883_g1
c476333_g1
c849461_g1
c460495_g1
c468326_g5
c477104_g1
c471731_g7
c474151_g5
c49810_g1
c475436_g2
c472697_g3
c411337_g1
c470502_g1
c453195_g1
c425269_g1
c216085_g1
c417859_g1
c464393_g1
c447398_g2
c469002_g3
c326372_g1
c433466_g1
c407563_g1
c435481_g1
c626715_g1
c475869_g4
c475309_g1
c469966_g1
c463117_g5
c446967_g1
c456922_g1
c281537_g1
c463557_g1
c472496_g1
c451816_g2
c466787_g2
c456881_g3
c385824_g1
c477091_g3
c458140_g6
c392433_g1
c472961_g9
c315974_g1
c464406_g1
c470718_g1
c466986_g5
c477440_g2
c172348_g1
c473870_g14
c441771_g1
c467336_g6
c457748_g1
c460889_g3
c444083_g1
c447102_g1
c472241_g5
c461915_g1
c453853_g1
c472869_g7
c444224_g1
c437977_g1
c475937_g3
c478662_g4
c479284_g1
c466131_g1
c480623_g1
c443669_g1
c476023_g2
c434113_g1
c480627_g5
c408084_g1
c474128_g1
c461083_g1
c464467_g1
c427416_g1
c476660_g1
c429591_g3
c472732_g2
c476380_g2
c475919_g3
c472648_g3
c479622_g1
c469840_g2
c476353_g6
c452257_g1
c373592_g2
c471839_g3
c479519_g12
c474989_g2
c457518_g7
c623074_g1
c480129_g4
c480757_g1
c479451_g3
c457174_g1
c473716_g1
c402603_g1
c422803_g1
c461171_g1
c451021_g1
c452829_g1
c477382_g2
c478766_g2
c452345_g2
c476279_g1
c450885_g1
c461724_g2
c384599_g1
c476076_g12
c449517_g2
c340967_g1
c469417_g3
c210555_g1
c475880_g3
c466663_g4
c273506_g1
c471256_g11
c457985_g1
c404404_g1
c385690_g1
c476606_g9
c470463_g5
c441776_g1
c448461_g3
c471521_g4
c456512_g3
c458074_g5
c446596_g2
c478170_g9
c445056_g1
c472015_g2
c455611_g2
c476374_g1
c622170_g1
c466511_g5
c462866_g1
c474805_g1
c400395_g2
c471386_g1
c445344_g1
c446734_g1
c478476_g2
c415678_g2
c479613_g6
c471425_g8
c450612_g1
c464282_g4
c365108_g2
c297407_g1
c441797_g1
c461080_g7
c473145_g12
c466137_g3
c469916_g1
c438727_g1
c403485_g1
c413762_g1
c479958_g9
c479049_g3
c457960_g1
c477937_g4
c445387_g2
c452459_g1
c293020_g1
c452070_g4
c472432_g15
c414174_g1
c473640_g1
c447613_g2
c479570_g2
c477639_g2
c471426_g5
c467154_g1
c478107_g1
c472409_g1
c430680_g2
c469396_g3
c235601_g1
c478710_g1
c382274_g1
c478703_g3
c443777_g1
c477168_g2
c465896_g1
c441539_g2
c60385_g1
c442606_g1
c442239_g2
c476770_g3
c474856_g2
c437199_g1
c414589_g2
c405042_g2
c465615_g1
c424803_g1
c469401_g4
c471145_g5
c480730_g7
c468274_g1
c478921_g2
c403093_g1
c460537_g1
c478425_g8
c394417_g1
c456666_g1
c379054_g2
c477024_g1
c395734_g1
c461667_g17
c472222_g2
c422350_g1
c660085_g1
c478920_g8
c362206_g1
c463739_g1
c441157_g1
c473277_g4
c474288_g1
c368130_g1
c365374_g1
c476239_g2
c460612_g2
c452264_g1
c477550_g2
c451308_g1
c407314_g4
c476167_g2
c388927_g1
c146606_g1
c409074_g1
c473239_g1
c454710_g4
c476319_g1
c478522_g1
c477982_g5
c459767_g2
c457390_g1
c462665_g1
c473375_g3
c479738_g1
c333479_g1
c464973_g1
c392049_g1
c426044_g2
c460330_g1
c348446_g1
c477705_g3
c474734_g1
c470974_g1
c469664_g2
c376027_g1
c480756_g3
c4227_g1
c375604_g1
c400546_g1
c466402_g2
c472364_g1
c382635_g2
c435803_g1
c463582_g6
c432158_g1
c429904_g1
c437129_g1
c475485_g1
c466824_g1
c468258_g1
c424606_g1
c465553_g1
c476662_g2
c460832_g4
c383077_g1
c455735_g1
c465957_g1
c467094_g5
c436214_g1
c466897_g2
c471978_g1
c463230_g3
c479518_g1
c479965_g2
c468053_g1
c461161_g1
c340464_g1
c473689_g5
c437651_g1
c477475_g5
c409671_g3
c434653_g1
c476595_g1
c452822_g1
c456780_g2
c479081_g1
c448277_g1
c473871_g1
c477166_g1
c458487_g1
c467400_g1
c469726_g1
c472203_g7
c385008_g2
c472671_g8
c419313_g2
c435098_g1
c457587_g1
c433474_g1
c468398_g2
c470066_g2
c459545_g2
c471831_g1
c326529_g1
c464038_g3
c473592_g2
c466514_g13
c465910_g1
c448872_g1
c974992_g1
c147144_g1
c464553_g5
c472914_g4
c453609_g1
c43468_g1
c459854_g4
c466039_g5
c480496_g1
c426719_g1
c470314_g4
c445462_g1
c469870_g2
c476307_g4
c458476_g1
c375152_g1
c467489_g2
c477131_g2
c458846_g1
c475342_g1
c472428_g1
c465487_g2
c445005_g1
c480615_g3
c417577_g1
c466267_g5
c476071_g9
c479070_g12
c481347_g1
c479930_g4
c467525_g1
c468006_g1
c473110_g1
c456956_g1
c424921_g1
c423599_g1
c472021_g12
c452000_g1
c470815_g8
c446846_g1
c448645_g4
c411699_g1
c463863_g2
c278750_g1
c406655_g1
c324844_g1
c467164_g8
c468711_g2
c284939_g1
c443153_g2
c469208_g1
c442436_g1
c471519_g5
c458817_g1
c479026_g2
c461881_g1
c652075_g1
c477928_g6
c440351_g1
c471682_g7
c473737_g3
c465256_g2
c460588_g2
c427303_g1
c476409_g1
c368887_g1
c395060_g1
c467637_g6
c471629_g3
c623063_g1
c464315_g1
c409034_g1
c457000_g1
c441174_g1
c472924_g4
c481254_g2
c461745_g1
c479209_g4
c467389_g1
c385777_g1
c348545_g1
c472275_g1
c95458_g1
c461619_g1
c401573_g1
c473738_g1
c210219_g1
c455365_g1
c478007_g1
c464564_g1
c476064_g2
c419813_g1
c468155_g6
c473666_g2
c414282_g2
c463377_g1
c470622_g5
c92566_g1
c387756_g1
c478138_g3
c475112_g2
c466960_g3
c360540_g1
c434715_g1
c463872_g9
c421637_g4
c457737_g2
c436772_g1
c474448_g1
c463780_g1
c480631_g7
c380360_g1
c472340_g7
c467297_g1
c468594_g2
c447845_g1
c351309_g1
c476342_g5
c452084_g2
c450075_g1
c478258_g1
c456207_g1
c422726_g1
c479310_g11
c435470_g1
c477584_g3
c397424_g1
c424954_g1
c465319_g2
c475774_g7
c391661_g1
c430078_g1
c476199_g1
c479700_g1
c476494_g4
c353439_g1
c475496_g6
c457214_g2
c463231_g5
c471914_g12
c477528_g1
c479144_g2
c468027_g3
c452786_g2
c444024_g1
c648201_g1
c457114_g1
c404273_g2
c474953_g5
c466658_g1
c457638_g2
c432599_g2
c384217_g1
c456487_g1
c465592_g5
c473054_g1
c453863_g1
c452926_g1
c465103_g12
c448377_g1
c473518_g5
c478215_g2
c447968_g1
c403119_g2
c475670_g4
c390284_g1
c437549_g1
c476571_g1
c476655_g3
c465648_g3
c331810_g1
c365070_g2
c481217_g1
c455383_g1
c480313_g1
c463998_g5
c301276_g2
c463039_g4
c473039_g6
c481136_g12
c454622_g1
c469002_g8
c461770_g2
c466727_g2
c456944_g1
c455022_g1
c302388_g1
c466038_g3
c478014_g1
c455563_g1
c436754_g1
c4602_g2
c465930_g2
c403309_g1
c471029_g1
c435184_g1
c479758_g1
c463864_g1
c475176_g3
c299947_g1
c206651_g1
c448128_g2
c476035_g2
c471983_g3
c444350_g1
c420192_g1
c469707_g2
c74879_g1
c470766_g4
c463963_g1
c459885_g2
c435517_g1
c446809_g4
c477342_g1
c477719_g3
c462456_g2
c394274_g1
c474230_g3
c477677_g2
c481221_g1
c439181_g1
c444392_g1
c406360_g2
c194333_g1
c436882_g2
c470774_g1
c345490_g1
c467093_g3
c480427_g6
c472085_g1
c453837_g1
c404583_g1
c432423_g1
c419320_g2
c493768_g1
c438465_g1
c456892_g1
c479565_g2
c349396_g2
c475203_g1
c459173_g1
c384616_g2
c461133_g1
c473681_g1
c479461_g3
c386229_g1
c435536_g1
c73961_g1
c455690_g7
c420628_g1
c464091_g4
c342300_g1
c476163_g4
c473179_g1
c466377_g1
c477225_g1
c427298_g2
c474776_g6
c460217_g2
c480491_g3
c466521_g1
c630002_g1
c475118_g4
c479878_g8
c471891_g6
c472988_g3
c469538_g2
c48826_g1
c423461_g1
c473211_g1
c401761_g1
c474676_g3
c459733_g1
c404654_g1
c479862_g1
c471532_g1
c403844_g1
c424034_g1
c353689_g1
c440021_g1
c476753_g10
c418524_g1
c477293_g5
c385587_g1
c470414_g1
c474377_g3
c455625_g1
c466622_g8
c279603_g1
c423800_g1
c464273_g1
c453648_g3
c458909_g2
c432571_g1
c417181_g1
c471863_g3
c471023_g1
c336557_g1
c457539_g1
c433396_g1
c152718_g1
c480032_g3
c442983_g2
c467273_g1
c447005_g1
c1066017_g1
c462477_g5
c459360_g1
c412949_g1
c471506_g1
c457206_g2
c467345_g4
c474378_g1
c476711_g7
c481247_g1
c378967_g1
c460492_g1
c69551_g1
c452272_g1
c480588_g2
c398064_g1
c1085602_g1
c463167_g3
c475048_g1
c384276_g1
c406081_g1
c478979_g1
c401887_g1
c455488_g1
c479174_g2
c480095_g1
c309273_g1
c476727_g2
c345508_g1
c474416_g3
c343817_g1
c454880_g1
c785769_g1
c272479_g1
c473087_g4
c536665_g1
c481145_g1
c459648_g1
c361521_g1
c479886_g3
c765187_g1
c431455_g1
c452691_g2
c381363_g1
c465865_g1
c409918_g1
c432801_g1
c454540_g1
c467491_g4
c474227_g2
c473894_g2
c948868_g1
c442006_g1
c402967_g1
c469878_g6
c476116_g1
c414910_g1
c474183_g5
c452318_g1
c457358_g1
c352201_g1
c477071_g6
c478704_g5
c470650_g6
c480950_g3
c443778_g3
c398581_g4
c445459_g1
c467763_g4
c464652_g3
c399601_g1
c364746_g1
c207447_g1
c477096_g2
c453826_g2
c51698_g1
c459054_g1
c475789_g4
c477642_g2
c408011_g1
c450830_g2
c447044_g1
c451198_g1
c465968_g1
c463968_g2
c463941_g1
c477629_g3
c477605_g3
c429576_g1
c480199_g6
c466428_g1
c476094_g3
c473405_g1
c461714_g3
c469878_g4
c441458_g1
c473482_g5
c479096_g3
c458055_g2
c477813_g5
c481157_g6
c453022_g2
c461187_g1
c463790_g3
c453488_g2
c447203_g3
c1046155_g1
c470385_g9
c478584_g9
c452416_g1
c460714_g1
c446369_g1
c290056_g1
c461153_g3
c474845_g2
c454154_g1
c477473_g3
c475894_g8
c362732_g1
c453240_g2
c451301_g2
c474236_g5
c458263_g3
c468193_g2
c451717_g1
c468738_g1
c455751_g2
c477200_g1
c475612_g5
c466792_g1
c473981_g1
c468262_g7
c452595_g2
c472960_g1
c470807_g3
c472696_g8
c415968_g1
c155741_g1
c353964_g3
c468216_g2
c622757_g1
c472151_g11
c474562_g4
c461897_g9
c321678_g1
c479725_g4
c446329_g3
c473377_g3
c83340_g1
c148517_g1
c471909_g1
c463691_g2
c396424_g1
c480911_g8
c408955_g3
c479038_g1
c478180_g1
c479647_g2
c479465_g1
c1204473_g1
c479745_g1
c473602_g6
c477663_g6
c258685_g1
c265433_g1
c468205_g3
c430510_g2
c367939_g1
c471471_g3
c471868_g1
c437014_g2
c469476_g1
c475944_g1
c380182_g1
c450700_g1
c1060959_g1
c473272_g1
c473564_g2
c453494_g1
c468855_g1
c418038_g1
c450892_g1
c478630_g4
c473174_g1
c436226_g2
c410610_g2
c449229_g1
c469997_g2
c459855_g1
c477095_g9
c467829_g5
c477882_g1
c457731_g1
c465357_g1
c480252_g7
c480360_g3
c443676_g1
c422842_g4
c765670_g1
c472439_g5
c474693_g3
c330889_g1
c478542_g2
c381854_g1
c339946_g1
c470595_g1
c466731_g4
c464360_g1
c478452_g6
c450203_g2
c448433_g1
c467825_g1
c471146_g1
c427235_g1
c408842_g1
c463845_g1
c460522_g1
c432264_g1
c272985_g1
c449605_g2
c470928_g2
c444779_g1
c448632_g1
c468252_g2
c465853_g1
c479494_g4
c361861_g1
c476738_g1
c477652_g5
c469369_g1
c302076_g1
c467087_g3
c380928_g1
c454849_g1
c436747_g2
c479676_g2
c439753_g1
c470792_g1
c450609_g1
c448894_g1
c464022_g1
c472749_g1
c468622_g1
c91921_g1
c477175_g6
c480869_g1
c471566_g1
c272071_g1
c454615_g1
c467773_g1
c474033_g1
c325955_g1
c454123_g1
c470110_g1
c481168_g3
c469865_g1
c480404_g4
c208202_g1
c478711_g1
c415648_g1
c477811_g4
c447807_g1
c455216_g1
c455619_g3
c456756_g1
c468161_g1
c474412_g9
c481331_g2
c480221_g3
c461676_g2
c390839_g1
c441492_g1
c375729_g1
c461440_g1
c444686_g1
c424775_g2
c477242_g1
c461667_g1
c411370_g1
c476646_g1
c348003_g1
c376405_g1
c443827_g1
c456985_g2
c469110_g2
c466972_g2
c444448_g1
c432808_g1
c480671_g2
c479649_g1
c465566_g6
c45039_g1
c474420_g6
c441378_g1
c475882_g3
c305127_g1
c477765_g2
c471943_g1
c481010_g2
c456988_g1
c401672_g2
c314825_g1
c467315_g2
c478343_g1
c475852_g4
c437487_g1
c424876_g1
c458543_g2
c470283_g1
c364834_g1
c474717_g6
c474286_g1
c480470_g5
c422048_g1
c465978_g1
c378353_g1
c477952_g3
c471599_g7
c468029_g2
c269158_g1
c465727_g2
c455003_g2
c472814_g3
c465165_g1
c68734_g1
c381237_g1
c396102_g1
c327696_g1
c478106_g5
c474670_g1
c470001_g13
c315795_g1
c480978_g1
c449819_g1
c458857_g3
c474278_g3
c461329_g1
c471371_g1
c370057_g1
c384442_g1
c475819_g11
c480720_g2
c457863_g1
c433250_g1
c322518_g1
c480349_g1
c1203223_g1
c476301_g2
c468898_g7
c459590_g1
c466166_g1
c455273_g3
c478738_g4
c446800_g3
c254626_g1
c436456_g2
c469120_g1
c386520_g2
c462418_g3
c471799_g5
c460325_g1
c475372_g2
c479483_g3
c463857_g4
c36328_g1
c474158_g12
c468015_g9
c477959_g1
c474499_g1
c465641_g1
c447138_g1
c448826_g1
c488481_g1
c475558_g1
c473560_g2
c403389_g1
c382182_g1
c471711_g5
c330163_g1
c477411_g6
c476755_g4
c462599_g1
c1204498_g1
c466040_g7
c467012_g3
c357892_g1
c466895_g2
c479899_g1
c473546_g5
c433695_g1
c427183_g1
c428828_g1
c475348_g5
c481126_g3
c467518_g1
c456602_g2
c417021_g1
c411869_g1
c477379_g1
c464116_g2
c476015_g10
c291314_g1
c466313_g5
c470609_g1
c402096_g1
c152574_g1
c471961_g1
c399796_g1
c465526_g1
c442282_g1
c477005_g3
c474644_g1
c382063_g2
c383562_g1
c452454_g1
c478951_g2
c455016_g1
c466130_g1
c481174_g2
c478538_g7
c467632_g7
c304428_g1
c444640_g1
c479643_g1
c452432_g1
c462473_g1
c452707_g1
c480083_g2
c464674_g1
c480406_g2
c469473_g1
c470385_g4
c433025_g1
c462923_g3
c472285_g1
c218284_g1
c447969_g1
c479150_g3
c407135_g1
c344808_g1
c471203_g3
c468309_g5
c455175_g1
c603939_g1
c407191_g1
c455905_g1
c464427_g1
c292256_g1
c398335_g4
c459556_g2
c61837_g1
c458503_g8
c437037_g1
c438649_g1
c506279_g1
c425180_g1
c337447_g1
c366725_g1
c419629_g1
c439092_g1
c463267_g1
c446594_g1
c477450_g3
c463976_g3
c477849_g2
c464820_g1
c442571_g1
c469315_g8
c422379_g1
c449371_g1
c477795_g1
c435913_g2
c391553_g1
c465618_g2
c454214_g1
c474397_g9
c450403_g1
c471436_g1
c392726_g2
c475464_g1
c398444_g1
c469272_g1
c472837_g6
c471401_g1
c478236_g2
c463532_g1
c430024_g2
c481103_g1
c452682_g1
c476094_g1
c408100_g2
c479468_g3
c421975_g1
c453265_g1
c473161_g5
c480390_g4
c454335_g3
c449295_g2
c458680_g13
c434567_g1
c438998_g1
c469407_g1
c454776_g1
c478921_g4
c478157_g3
c451577_g1
c481050_g1
c410431_g1
c435605_g1
c366442_g1
c433577_g1
c454007_g2
c455547_g2
c468029_g1
c435461_g1
c423789_g1
c466272_g5
c472446_g1
c479102_g1
c439605_g1
c500152_g1
c398439_g1
c458297_g1
c479341_g6
c474960_g1
c132639_g1
c458335_g8
c325085_g1
c378297_g1
c445380_g1
c365601_g1
c480198_g3
c407126_g1
c467441_g1
c419464_g1
c365215_g1
c167473_g2
c478787_g1
c478995_g2
c479551_g8
c417493_g1
c406025_g2
c478447_g1
c424831_g1
c402160_g1
c476544_g4
c1191797_g1
c475825_g4
c343020_g1
c467181_g4
c479219_g6
c461660_g8
c462530_g3
c29090_g1
c480471_g3
c448971_g1
c475526_g1
c414387_g1
c478474_g5
c449291_g1
c463441_g1
c477537_g1
c472194_g1
c445628_g1
c477779_g3
c15162_g2
c469732_g8
c473177_g1
c481223_g2
c422718_g1
c479882_g2
c458071_g1
c432206_g1
c480399_g4
c414611_g1
c162960_g1
c479400_g1
c464632_g5
c480491_g1
c429455_g1
c447758_g2
c453468_g2
c475123_g1
c475287_g1
c462014_g1
c381561_g2
c478808_g2
c467226_g1
c443032_g1
c466659_g3
c458523_g1
c472089_g2
c421412_g1
c443944_g1
c473018_g17
c469008_g4
c466089_g6
c448276_g1
c467688_g1
c474504_g5
c451570_g1
c476442_g2
c466796_g2
c473030_g5
c445670_g1
c389869_g1
c454545_g1
c478229_g2
c455235_g3
c460452_g1
c476102_g3
c465453_g1
c142657_g1
c440312_g1
c474190_g1
c432778_g1
c444346_g1
c455411_g1
c424457_g2
c471933_g1
c445538_g1
c368458_g1
c359187_g1
c361548_g1
c466463_g1
c472498_g1
c477748_g2
c476444_g4
c451280_g3
c477453_g2
c463606_g1
c470945_g1
c460535_g1
c330302_g2
c457129_g2
c475431_g3
c462040_g1
c411869_g2
c470043_g3
c472166_g2
c458217_g1
c370232_g1
c442613_g1
c442286_g1
c552051_g1
c448896_g2
c466340_g1
c451519_g1
c458169_g1
c477417_g1
c455182_g1
c474158_g7
c310246_g1
c473130_g2
c381582_g1
c476071_g1
c420893_g1
c475747_g3
c467866_g1
c465412_g2
c121447_g1
c455380_g1
c337203_g1
c463481_g2
c480423_g1
c469811_g14
c472646_g1
c455285_g1
c475263_g3
c428132_g3
c483710_g1
c470737_g5
c456752_g1
c443539_g1
c459438_g1
c480646_g2
c463203_g2
c481377_g2
c447475_g1
c464005_g12
c477042_g6
c472915_g2
c363412_g1
c472175_g16
c481467_g1
c462512_g1
c408876_g1
c412980_g2
c448871_g1
c459458_g1
c475723_g6
c462665_g2
c440142_g1
c379587_g1
c333763_g1
c470492_g6
c287047_g1
c471201_g2
c422469_g1
c473158_g1
c368671_g1
c409124_g1
c369093_g1
c462221_g2
c443802_g1
c477475_g8
c462086_g1
c478899_g1
c375727_g1
c478105_g1
c469917_g3
c470803_g1
c418972_g2
c477793_g3
c369570_g1
c473263_g1
c480089_g1
c455349_g4
c445764_g1
c398326_g1
c470070_g1
c459924_g1
c472759_g1
c473399_g3
c472102_g6
c438559_g1
c472720_g1
c474074_g6
c477409_g2
c463502_g1
c460703_g1
c392634_g1
c479626_g6
c471128_g1
c461758_g2
c478026_g4
c467370_g1
c458979_g1
c390803_g1
c454384_g1
c467140_g2
c479304_g1
c370056_g1
c458651_g1
c473086_g1
c429059_g1
c478419_g3
c444119_g2
c374776_g1
c443712_g2
c403162_g1
c469037_g4
c436134_g1
c477048_g10
c480446_g1
c465564_g3
c349462_g2
c470909_g1
c435756_g2
c469751_g3
c450901_g1
c442290_g2
c473571_g1
c425792_g1
c455299_g5
c474567_g5
c479801_g6
c453313_g2
c399307_g1
c473950_g8
c477675_g1
c451743_g1
c210970_g1
c200528_g1
c448785_g2
c400879_g1
c430578_g1
c451440_g1
c472268_g4
c468365_g2
c480558_g5
c332287_g1
c449396_g1
c470525_g8
c479765_g2
c479199_g3
c476237_g10
c473883_g3
c464582_g1
c468723_g12
c474862_g1
c403759_g1
c472982_g1
c411971_g1
c463857_g2
c419615_g1
c475247_g1
c426287_g1
c471389_g5
c433043_g1
c480713_g3
c416155_g1
c462689_g3
c425380_g2
c219809_g1
c364731_g1
c473627_g3
c337273_g1
c477269_g4
c411524_g1
c464703_g2
c478445_g7
c467950_g2
c471145_g3
c477097_g3
c450798_g1
c452047_g1
c467757_g4
c420762_g2
c382286_g1
c481001_g1
c457876_g1
c414230_g1
c440858_g1
c474105_g4
c470551_g2
c457647_g1
c480827_g3
c108185_g1
c435165_g1
c465350_g3
c415510_g1
c444439_g1
c467427_g1
c473324_g1
c479224_g10
c420335_g1
c471887_g1
c469178_g3
c475146_g5
c446181_g1
c474682_g2
c472960_g4
c233470_g1
c383607_g2
c397621_g2
c457508_g1
c478896_g3
c477111_g2
c447426_g1
c470308_g1
c461452_g1
c422606_g1
c479104_g2
c381931_g2
c476300_g3
c461867_g4
c462026_g2
c462159_g1
c480396_g1
c302126_g1
c418206_g1
c467593_g1
c430278_g1
c480831_g3
c318228_g1
c462433_g1
c478836_g1
c478266_g5
c441741_g1
c639437_g1
c469259_g2
c466893_g2
c472915_g6
c480308_g3
c413206_g1
c398311_g1
c145959_g1
c479813_g2
c477722_g3
c452653_g1
c455974_g1
c452756_g2
c426989_g1
c431339_g1
c143278_g1
c303332_g1
c451896_g2
c439818_g1
c424787_g1
c470861_g1
c288019_g1
c473750_g1
c428717_g2
c470710_g1
c468468_g1
c311716_g1
c2913_g1
c268487_g1
c321228_g1
c481079_g2
c452588_g1
c402114_g1
c482446_g1
c475819_g10
c332950_g1
c477311_g3
c478545_g1
c480291_g2
c465860_g2
c476704_g1
c480992_g5
c471466_g2
c436231_g1
c455943_g1
c406188_g1
c478785_g1
c432584_g1
c463163_g1
c388866_g1
c471364_g1
c425300_g1
c466291_g1
c460065_g2
c364940_g2
c476882_g1
c380567_g1
c480645_g1
c415318_g1
c468782_g6
c476991_g4
c440631_g1
c474243_g3
c480885_g4
c477925_g2
c433661_g4
c473613_g12
c430591_g1
c479896_g4
c443047_g1
c412144_g3
c461811_g2
c383964_g1
c479998_g4
c446513_g1
c296403_g1
c465373_g1
c476831_g1
c479381_g4
c480596_g2
c441441_g1
c462513_g3
c464479_g1
c470993_g1
c476091_g2
c446365_g2
c410164_g1
c473186_g2
c470339_g5
c437554_g1
c461463_g1
c481200_g4
c473753_g4
c447395_g1
c457619_g2
c471973_g5
c476903_g3
c452166_g1
c478487_g5
c461188_g1
c456840_g1
c437175_g1
c468163_g6
c476964_g1
c460791_g1
c470217_g2
c457536_g3
c364854_g1
c475155_g5
c437265_g2
c442209_g1
c459857_g2
c475735_g2
c448088_g1
c463363_g1
c474087_g6
c479750_g4
c471632_g2
c451066_g2
c454772_g1
c905342_g1
c87560_g1
c473882_g5
c476307_g8
c447067_g2
c462442_g3
c465574_g1
c434971_g2
c141861_g1
c434383_g1
c474766_g1
c464405_g1
c345925_g1
c447283_g1
c478363_g1
c469493_g2
c474907_g1
c468016_g1
c464781_g15
c475012_g4
c786780_g1
c478113_g3
c478697_g3
c476955_g3
c466851_g1
c465341_g3
c468700_g2
c480268_g4
c622758_g1
c450074_g3
c442858_g3
c479129_g2
c403276_g1
c446578_g1
c448805_g1
c475604_g1
c265050_g1
c453159_g1
c472497_g4
c479641_g2
c475210_g1
c477908_g12
c458818_g1
c473613_g6
c406480_g2
c463552_g2
c480849_g1
c439478_g5
c467690_g1
c476601_g1
c325986_g1
c624252_g1
c472201_g4
c339098_g1
c906193_g1
c477547_g10
c400822_g2
c470280_g1
c479396_g2
c462664_g1
c450594_g1
c477549_g1
c462671_g1
c470866_g2
c479752_g2
c476615_g2
c458761_g1
c459633_g1
c452666_g1
c451793_g3
c129555_g1
c401598_g2
c466637_g1
c451771_g1
c404457_g1
c463982_g1
c464824_g3
c361450_g1
c442519_g1
c455759_g1
c470338_g1
c91056_g1
c466892_g6
c461674_g3
c445945_g1
c458221_g4
c480972_g3
c252170_g1
c228310_g1
c334797_g1
c396313_g1
c448067_g1
c417287_g1
c476380_g1
c475445_g3
c476599_g2
c413393_g1
c433850_g1
c471911_g5
c475827_g1
c465898_g2
c453290_g3
c369935_g1
c393182_g1
c452262_g1
c449644_g2
c1206068_g1
c459638_g1
c381655_g1
c458625_g1
c330636_g2
c91245_g1
c476670_g1
c455375_g3
c481271_g2
c478442_g3
c342039_g2
c478738_g2
c457913_g1
c461806_g1
c450528_g2
c473070_g3
c477715_g2
c477786_g1
c446995_g2
c304578_g1
c478586_g12
c432605_g1
c478815_g1
c416579_g1
c460821_g1
c472300_g4
c469431_g15
c7863_g1
c469410_g2
c462745_g1
c455051_g1
c461321_g1
c478320_g10
c335038_g1
c480848_g1
c463389_g1
c261775_g1
c477157_g3
c443796_g1
c421123_g4
c463216_g1
c432326_g1
c472868_g1
c474265_g1
c478506_g2
c475875_g3
c915113_g1
c426048_g2
c469982_g4
c451049_g2
c475765_g4
c468763_g1
c454414_g1
c284473_g1
c368534_g1
c455317_g1
c289192_g1
c478399_g6
c321874_g1
c92618_g1
c465274_g1
c479599_g3
c425516_g1
c481144_g1
c467583_g3
c470041_g1
c462793_g1
c476753_g8
c382649_g1
c462261_g1
c421301_g1
c463936_g3
c463114_g6
c465551_g1
c421373_g1
c468312_g10
c480250_g4
c478980_g2
c458275_g1
c469931_g1
c474973_g3
c424068_g1
c473238_g3
c453743_g2
c672971_g1
c462585_g1
c461499_g2
c471806_g1
c464538_g1
c465440_g2
c469124_g4
c386342_g1
c471504_g1
c468390_g1
c462340_g1
c430237_g1
c80528_g1
c465040_g2
c480051_g10
c476192_g1
c293426_g1
c445250_g1
c480441_g3
c349923_g1
c447335_g1
c469975_g2
c452185_g2
c481283_g1
c475200_g5
c475157_g4
c429043_g1
c471740_g2
c462185_g2
c466387_g1
c465361_g3
c339049_g1
c479999_g5
c474125_g11
c419210_g1
c477033_g1
c440865_g2
c420256_g1
c476399_g1
c479966_g6
c480396_g2
c472890_g1
c397719_g1
c450867_g1
c478921_g1
c479098_g5
c314472_g1
c468862_g1
c476450_g5
c385306_g1
c473305_g1
c436883_g1
c477612_g4
c476183_g1
c340209_g1
c187158_g1
c476359_g6
c468706_g4
c401450_g1
c422248_g2
c470914_g11
c312936_g2
c444130_g1
c449718_g1
c461519_g1
c446062_g1
c328408_g1
c458694_g5
c60856_g1
c447571_g1
c435238_g1
c335291_g1
c456837_g1
c433889_g1
c471956_g3
c461172_g1
c453696_g1
c474771_g3
c410580_g1
c478608_g1
c454674_g2
c471237_g4
c1208552_g1
c469416_g3
c450813_g1
c200042_g1
c480965_g6
c402364_g1
c469418_g2
c476472_g13
c464362_g1
c503869_g1
c381228_g1
c459101_g1
c467200_g1
c434737_g2
c468038_g1
c441773_g1
c477575_g1
c467113_g10
c1058964_g1
c384975_g1
c458273_g1
c267779_g1
c414297_g2
c479838_g1
c447424_g2
c382730_g1
c460623_g2
c472866_g1
c481105_g4
c474256_g1
c472583_g2
c430986_g1
c470580_g3
c440980_g1
c465238_g2
c390132_g1
c459166_g5
c422808_g1
c460171_g1
c468805_g14
c468323_g4
c440613_g2
c476710_g1
c471411_g2
c465651_g1
c469551_g2
c461579_g2
c387692_g1
c1063333_g1
c459308_g1
c431640_g1
c469330_g1
c472842_g1
c466167_g2
c468476_g1
c468387_g6
c475974_g9
c426534_g2
c454294_g1
c389463_g1
c468483_g2
c453732_g1
c472351_g1
c455582_g1
c1045645_g1
c421700_g1
c452669_g3
c340765_g1
c78768_g1
c468667_g2
c445521_g1
c627597_g1
c457453_g1
c479073_g6
c475182_g1
c391780_g1
c436180_g2
c492482_g1
c455986_g2
c472710_g1
c436572_g2
c460588_g1
c431069_g1
c460773_g1
c476954_g1
c474309_g2
c450292_g1
c464515_g1
c390030_g1
c342656_g1
c459056_g1
c419248_g1
c457509_g2
c470830_g4
c461801_g2
c473096_g1
c454484_g2
c466550_g7
c463713_g5
c457070_g1
c479898_g7
c466245_g1
c415557_g1
c478382_g1
c478635_g3
c481000_g2
c477460_g2
c476312_g3
c467462_g3
c479943_g1
c476324_g2
c470176_g1
c439676_g1
c460464_g2
c481326_g10
c438989_g1
c84463_g1
c468096_g3
c475079_g1
c471215_g7
c146123_g1
c478412_g1
c410746_g1
c341668_g1
c478132_g1
c464577_g2
c473724_g2
c382303_g1
c466672_g5
c470329_g1
c433249_g1
c461378_g7
c372917_g1
c404146_g1
c386611_g1
c448389_g1
c403983_g1
c150454_g1
c467413_g1
c465064_g1
c474999_g15
c444023_g1
c398820_g1
c467629_g6
c472820_g1
c360133_g1
c436997_g1
c477226_g9
c479798_g2
c478383_g1
c478599_g1
c469934_g5
c470493_g1
c449170_g1
c467651_g3
c208515_g1
c478078_g11
c80541_g1
c475434_g2
c389055_g1
c453248_g1
c474030_g3
c429824_g1
c466042_g1
c411539_g1
c417403_g1
c438204_g1
c470201_g3
c460262_g6
c469562_g1
c330497_g1
c460699_g1
c476552_g2
c312977_g1
c421436_g1
c471913_g1
c459597_g4
c476501_g6
c468804_g2
c464079_g1
c442004_g2
c479895_g3
c458174_g1
c422030_g1
c470815_g10
c888088_g1
c461435_g5
c439600_g1
c476593_g8
c473368_g1
c475000_g1
c459898_g2
c450120_g1
c477873_g2
c446310_g1
c455254_g1
c433804_g2
c464912_g2
c925329_g1
c432719_g1
c404374_g1
c478009_g3
c439599_g1
c475255_g1
c428279_g1
c459185_g1
c459758_g2
c465163_g2
c465322_g1
c456948_g2
c471122_g1
c464697_g1
c475175_g8
c457333_g4
c430003_g1
c467489_g1
c477010_g2
c478648_g3
c474132_g2
c448992_g1
c458994_g2
c468265_g1
c94307_g1
c303871_g2
c476214_g7
c408784_g1
c471637_g1
c811150_g1
c470336_g2
c378794_g1
c466264_g1
c479080_g5
c479842_g5
c418166_g1
c404809_g1
c476089_g11
c459609_g1
c477806_g2
c395312_g1
c474481_g1
c457878_g8
c471960_g1
c476344_g1
c472321_g4
c454648_g1
c319490_g1
c462033_g1
c458701_g1
c622947_g1
c481289_g1
c403724_g1
c335340_g2
c441546_g3
c446734_g2
c78976_g1
c425312_g1
c95351_g1
c479259_g1
c478008_g1
c479732_g1
c463309_g3
c473050_g1
c443767_g1
c473574_g1
c437453_g1
c445625_g1
c471774_g3
c466837_g5
c463035_g2
c477543_g2
c364086_g1
c359812_g1
c479528_g2
c480457_g5
c434044_g2
c468723_g5
c468969_g1
c325939_g1
c433192_g1
c448164_g1
c464797_g1
c481032_g4
c474312_g6
c406260_g1
c474760_g1
c457293_g2
c472970_g4
c305226_g1
c462465_g1
c364363_g1
c469740_g2
c442092_g2
c457094_g2
c315502_g1
c453439_g2
c384603_g1
c328512_g1
c77616_g1
c460434_g1
c481194_g1
c479044_g2
c478652_g9
c467577_g4
c196609_g1
c433667_g1
c392661_g1
c473544_g1
c471400_g4
c371226_g1
c456977_g1
c460946_g1
c450702_g1
c440882_g2
c377412_g1
c447873_g1
c457420_g1
c472105_g7
c452818_g1
c340942_g1
c456099_g1
c462990_g8
c466998_g11
c435958_g2
c474099_g5
c450113_g1
c456322_g9
c416981_g1
c441550_g1
c435475_g1
c465178_g1
c479221_g1
c468958_g6
c5797_g1
c471424_g6
c430472_g1
c432785_g3
c383123_g1
c37821_g1
c388067_g1
c463789_g1
c467876_g2
c286057_g1
c434812_g2
c465584_g2
c438114_g1
c450518_g1
c457055_g2
c449447_g1
c461255_g1
c471947_g5
c448691_g1
c458289_g3
c450712_g1
c1190285_g1
c481317_g1
c455118_g2
c447103_g3
c468820_g7
c147966_g2
c416025_g1
c463086_g1
c451241_g3
c464859_g6
c418179_g1
c467008_g2
c382489_g1
c441977_g1
c411119_g1
c374191_g1
c479880_g2
c469947_g4
c471484_g2
c464847_g2
c475065_g1
c426547_g1
c456802_g2
c479308_g5
c478341_g1
c466707_g8
c301207_g1
c470163_g5
c461897_g11
c476271_g1
c469535_g6
c478623_g2
c480920_g2
c279508_g1
c470055_g2
c455723_g1
c308620_g1
c478058_g7
c467275_g10
c471415_g2
c423187_g2
c451743_g2
c453497_g1
c465525_g1
c466482_g1
c477639_g6
c466386_g2
c477214_g2
c434050_g2
c208469_g1
c475791_g6
c476662_g1
c473872_g2
c477362_g3
c421268_g2
c259602_g1
c355002_g1
c463817_g6
c446396_g1
c471178_g11
c475775_g1
c462345_g4
c464845_g1
c437157_g2
c478204_g1
c400812_g1
c477504_g2
c457847_g4
c443647_g2
c478345_g1
c472259_g4
c397607_g2
c434165_g1
c476584_g3
c474659_g2
c479725_g13
c473380_g3
c480713_g4
c445495_g1
c440557_g1
c452243_g1
c477240_g2
c443806_g1
c470905_g2
c454217_g1
c442452_g1
c475952_g3
c470161_g4
c318714_g1
c423510_g1
c463297_g5
c480483_g2
c471063_g2
c456859_g1
c476240_g2
c461093_g5
c447357_g2
c381046_g1
c315045_g1
c461940_g3
c435555_g1
c457964_g1
c427512_g1
c473139_g4
c455399_g1
c466723_g1
c481051_g8
c474944_g6
c413446_g2
c6330_g1
c289786_g1
c466578_g3
c454036_g1
c423217_g1
c480438_g7
c469191_g1
c374834_g1
c476155_g2
c478593_g1
c479921_g5
c474910_g3
c459670_g1
c470575_g5
c474446_g1
c473799_g2
c444741_g1
c464911_g1
c475035_g1
c457456_g1
c404688_g2
c468484_g1
c475691_g2
c460678_g1
c467361_g2
c471172_g3
c93697_g1
c440492_g1
c455439_g1
c295757_g1
c479581_g2
c372116_g3
c464090_g1
c469323_g1
c471627_g4
c480343_g1
c442910_g1
c361706_g1
c441163_g1
c473501_g1
c451769_g1
c463381_g1
c475754_g2
c477316_g6
c454823_g1
c479491_g8
c431872_g1
c477485_g2
c471925_g3
c435566_g1
c467229_g2
c437803_g1
c399514_g1
c287340_g1
c479026_g1
c424236_g1
c451884_g1
c429250_g1
c384041_g1
c452646_g4
c470672_g1
c470243_g1
c328893_g1
c475068_g3
c473151_g4
c465224_g1
c449934_g5
c468958_g7
c443768_g1
c455839_g2
c468465_g1
c467449_g2
c476839_g1
c435521_g1
c474410_g1
c445301_g1
c455106_g1
c81867_g1
c464883_g10
c467211_g2
c456092_g1
c476138_g3
c464091_g6
c386227_g1
c392130_g1
c464286_g1
c446833_g1
c424355_g2
c475324_g1
c396525_g2
c468782_g5
c372033_g1
c380419_g1
c315953_g1
c91973_g1
c478564_g2
c468814_g11
c463189_g1
c434822_g1
c456876_g1
c370776_g2
c462333_g1
c477280_g2
c478912_g5
c445895_g1
c463332_g1
c451887_g1
c437928_g4
c468687_g2
c460798_g1
c469234_g1
c462566_g1
c449150_g1
c428428_g1
c475593_g3
c463812_g2
c467052_g1
c450378_g1
c471173_g3
c77637_g1
c472417_g2
c420376_g1
c475981_g1
c403252_g1
c435512_g1
c458737_g1
c462224_g1
c468954_g8
c479973_g1
c476515_g10
c462665_g3
c451643_g1
c476469_g6
c479232_g14
c474108_g2
c475076_g1
c415281_g1
c480695_g1
c470928_g1
c457224_g1
c390403_g1
c420208_g1
c462933_g1
c461764_g1
c475046_g3
c467630_g3
c61640_g1
c55376_g1
c442826_g1
c475386_g8
c472613_g1
c454462_g1
c457082_g1
c913801_g1
c480223_g3
c459034_g1
c460088_g1
c457098_g2
c429124_g1
c463329_g1
c448434_g2
c638157_g1
c475401_g6
c453020_g2
c431888_g3
c432962_g1
c473195_g6
c376717_g1
c476916_g5
c476624_g3
c413897_g1
c424404_g3
c450896_g2
c401255_g1
c465118_g7
c469287_g2
c426672_g1
c874410_g1
c443379_g1
c474935_g1
c445825_g1
c424262_g1
c472397_g7
c466305_g1
c467108_g3
c471722_g1
c442058_g1
c460196_g1
c509278_g1
c442476_g1
c481358_g1
c451524_g1
c385333_g1
c446106_g1
c470684_g4
c412686_g1
c388645_g1
c407105_g1
c456710_g3
c382393_g1
c458380_g1
c468494_g3
c467741_g3
c459132_g3
c421254_g1
c479960_g4
c376442_g1
c471027_g3
c458530_g1
c408781_g1
c469158_g1
c422034_g1
c468770_g5
c476109_g4
c473273_g1
c438109_g1
c467299_g1
c422542_g2
c433034_g1
c208345_g1
c385393_g1
c471689_g1
c473687_g2
c406505_g1
c469504_g1
c464202_g7
c475174_g4
c339550_g1
c78522_g1
c479794_g1
c424094_g2
c454954_g1
c468133_g1
c441995_g1
c480490_g3
c447587_g2
c464573_g2
c469603_g3
c458711_g1
c465449_g3
c450142_g1
c477446_g1
c418196_g2
c420013_g1
c475410_g4
c404834_g1
c451513_g1
c472780_g3
c456447_g1
c390434_g2
c455941_g1
c471015_g3
c655982_g1
c454732_g1
c450951_g1
c478255_g3
c451816_g3
c383765_g1
c444386_g1
c467753_g8
c427562_g1
c284016_g1
c365873_g2
c428153_g1
c430646_g1
c846395_g1
c409188_g1
c432970_g1
c467286_g7
c480393_g8
c423817_g1
c396748_g1
c477563_g2
c407558_g1
c432888_g3
c480415_g5
c439364_g1
c476248_g5
c477767_g2
c475830_g6
c477008_g1
c479994_g3
c463429_g1
c477917_g2
c445573_g1
c474815_g3
c303297_g1
c402378_g1
c356105_g1
c437577_g1
c598451_g1
c1235718_g1
c475810_g2
c470472_g7
c442990_g1
c476044_g1
c478620_g3
c445575_g1
c422097_g1
c187447_g1
c455669_g1
c449486_g2
c475170_g1
c465452_g1
c471608_g2
c105910_g1
c479593_g1
c409222_g1
c477284_g3
c459985_g3
c446203_g1
c403892_g1
c23612_g1
c479269_g2
c416754_g1
c479014_g1
c474715_g1
c422639_g1
c904936_g1
c459929_g2
c441956_g1
c481136_g2
c144016_g1
c467705_g3
c302012_g1
c470450_g4
c469055_g2
c439304_g2
c399351_g1
c462713_g2
c475958_g1
c443320_g1
c473204_g1
c480195_g1
c478406_g2
c437903_g2
c448539_g1
c437720_g3
c436146_g1
c419696_g1
c466864_g5
c458037_g2
c428956_g2
c473583_g1
c275473_g1
c455198_g3
c475414_g2
c462251_g10
c471387_g1
c479850_g6
c465261_g1
c481388_g8
c481229_g4
c416711_g1
c479575_g2
c68963_g1
c470649_g1
c430100_g1
c465805_g2
c418910_g1
c466411_g3
c476301_g8
c420016_g1
c462501_g2
c480743_g1
c393017_g2
c466876_g2
c464360_g2
c459744_g1
c446574_g1
c460111_g1
c464731_g2
c462772_g1
c475618_g1
c462531_g3
c465114_g1
c476977_g2
c465697_g1
c473280_g7
c476871_g1
c441635_g1
c198858_g1
c476487_g1
c474328_g1
c473951_g9
c478190_g6
c783303_g1
c442700_g3
c467673_g2
c478709_g5
c457662_g1
c454191_g4
c452395_g2
c460144_g1
c435752_g1
c450987_g3
c416977_g1
c470869_g1
c451558_g1
c308012_g1
c471088_g7
c475757_g2
c436392_g1
c400777_g1
c465702_g3
c1045547_g1
c395010_g2
c470087_g1
c462487_g2
c476378_g7
c439074_g1
c459218_g1
c474295_g1
c465584_g1
c462660_g3
c461122_g2
c479045_g1
c468898_g8
c471856_g1
c478403_g2
c477752_g5
c471697_g1
c1006810_g1
c478675_g3
c404099_g1
c467814_g1
c464886_g1
c473963_g2
c343833_g1
c465418_g1
c463917_g3
c471736_g1
c479608_g2
c470799_g8
c468172_g1
c442566_g1
c407187_g1
c367726_g1
c468262_g12
c374757_g1
c465629_g3
c469079_g8
c430426_g1
c412456_g1
c392806_g2
c422509_g2
c381234_g1
c464328_g1
c429939_g1
c461384_g1
c437188_g1
c444503_g1
c479101_g1
c469179_g1
c436843_g1
c422571_g1
c466957_g3
c428289_g1
c479347_g11
c467790_g2
c457287_g2
c769633_g1
c453314_g3
c477481_g2
c476976_g2
c478038_g2
c469135_g11
c445400_g1
c451509_g1
c401169_g1
c369625_g1
c447599_g1
c460037_g1
c464812_g2
c475848_g1
c469683_g1
c444430_g2
c477439_g1
c428928_g1
c474684_g1
c391441_g1
c152799_g1
c460007_g2
c468619_g2
c478706_g4
c478115_g2
c473234_g5
c420336_g1
c436869_g2
c1070897_g1
c419665_g1
c454285_g2
c413657_g2
c269128_g1
c481122_g4
c427011_g1
c467903_g1
c473605_g5
c435885_g1
c478959_g11
c481375_g9
c392658_g1
c473564_g1
c480152_g2
c479250_g1
c449398_g3
c450106_g4
c474158_g2
c479510_g6
c470332_g1
c443945_g1
c476472_g9
c479210_g1
c446821_g1
c474881_g2
c273503_g1
c400862_g1
c396308_g1
c469713_g1
c475263_g4
c474055_g5
c447312_g1
c465982_g2
c443214_g1
c481230_g1
c410293_g1
c477226_g4
c481361_g2
c462692_g1
c413161_g1
c473653_g1
c477168_g3
c479889_g6
c458135_g2
c452423_g1
c468444_g1
c442379_g5
c435935_g1
c474271_g8
c454890_g1
c435740_g2
c455977_g1
c467487_g9
c472357_g1
c421347_g1
c460152_g1
c473386_g7
c450778_g1
c477763_g1
c417820_g1
c457586_g1
c427668_g1
c481168_g2
c476575_g4
c479936_g2
c478768_g3
c464811_g5
c481038_g1
c464371_g3
c476854_g1
c478033_g1
c253852_g1
c221222_g1
c421328_g1
c418342_g1
c449059_g3
c472154_g4
c449385_g2
c478324_g1
c465387_g2
c467102_g20
c465715_g1
c469805_g1
c460406_g1
c478665_g4
c470652_g1
c319607_g1
c420827_g1
c481015_g1
c478396_g5
c373696_g1
c459661_g1
c485242_g1
c371544_g1
c457847_g10
c481033_g2
c451775_g1
c446361_g2
c459017_g2
c942684_g1
c458784_g4
c480487_g6
c5755_g1
c438052_g1
c321527_g1
c462304_g1
c426439_g4
c474450_g1
c392610_g1
c476133_g4
c904786_g1
c446898_g1
c480310_g6
c22400_g1
c473337_g1
c450010_g1
c453426_g2
c465097_g2
c462569_g2
c461501_g1
c461120_g1
c428937_g1
c412449_g2
c481227_g1
c476262_g1
c424279_g1
c426763_g1
c444097_g1
c457809_g1
c454797_g1
c474553_g4
c429614_g1
c429852_g2
c425143_g3
c435493_g1
c463385_g11
c469728_g2
c467339_g2
c410603_g1
c458207_g1
c342351_g1
c480786_g3
c468664_g8
c438807_g1
c369832_g1
c441239_g2
c335671_g1
c389293_g1
c454908_g2
c474656_g3
c433054_g1
c186429_g1
c480244_g2
c470904_g1
c466733_g2
c479019_g1
c467365_g1
c480254_g2
c467678_g2
c420878_g1
c426221_g1
c646998_g1
c423974_g2
c318543_g1
c430388_g1
c460025_g1
c476188_g1
c454988_g3
c810140_g1
c389267_g1
c337467_g1
c341158_g1
c473819_g4
c465869_g1
c447004_g1
c475422_g8
c476199_g3
c429796_g2
c476529_g1
c429675_g1
c422688_g1
c452107_g12
c390735_g1
c473962_g8
c470073_g2
c467990_g3
c476243_g2
c471658_g1
c443126_g1
c387708_g1
c356261_g1
c475386_g17
c475397_g1
c438744_g1
c904811_g1
c474453_g3
c475983_g2
c470298_g1
c417144_g1
c280064_g1
c464106_g4
c469393_g1
c467569_g1
c418868_g2
c413250_g1
c462563_g1
c430928_g1
c460786_g1
c461500_g1
c477024_g2
c480528_g1
c452676_g2
c452364_g1
c467416_g1
c467447_g1
c468897_g1
c393338_g1
c480359_g1
c327287_g1
c437735_g2
c440480_g1
c475360_g1
c421799_g2
c420592_g2
c315079_g1
c429397_g1
c397067_g1
c478937_g5
c447054_g1
c277747_g1
c425326_g1
c469536_g3
c480967_g1
c444072_g1
c423425_g2
c457393_g1
c445904_g1
c444677_g1
c467199_g5
c462864_g3
c438448_g1
c325733_g1
c472068_g1
c461467_g2
c427545_g1
c458027_g1
c458063_g2
c336921_g1
c476182_g3
c466381_g4
c478802_g3
c454869_g1
c480170_g3
c475978_g5
c794583_g1
c463128_g1
c468622_g3
c473886_g8
c437539_g1
c478227_g2
c303266_g1
c426460_g1
c454949_g3
c477690_g1
c425002_g1
c477323_g2
c398281_g1
c481183_g5
c463992_g2
c75298_g1
c455722_g1
c434857_g1
c358803_g1
c435621_g1
c475908_g1
c479638_g1
c469796_g8
c475693_g3
c425511_g1
c477095_g6
c480899_g2
c456552_g1
c467651_g1
c464970_g6
c472007_g1
c426932_g1
c481348_g4
c465921_g1
c464836_g3
c474401_g1
c433141_g3
c437871_g1
c476287_g1
c469682_g1
c478556_g1
c467559_g12
c472413_g6
c452033_g1
c462251_g13
c479843_g1
c478870_g2
c480706_g2
c473067_g1
c461821_g4
c478153_g1
c225697_g1
c478617_g1
c474317_g4
c470422_g1
c480930_g4
c465454_g1
c431929_g1
c463959_g1
c480006_g1
c340400_g1
c475176_g1
c478980_g1
c471358_g1
c466335_g2
c454639_g1
c393622_g1
c148439_g1
c452937_g1
c449251_g1
c442855_g1
c369808_g1
c417245_g1
c481278_g1
c457414_g1
c428817_g1
c469983_g1
c363285_g1
c470430_g1
c436183_g2
c1191098_g1
c337369_g2
c457346_g2
c466039_g1
c465133_g1
c412015_g1
c421167_g1
c461192_g1
c481365_g1
c434810_g1
c440872_g1
c463466_g1
c480375_g6
c464294_g4
c463820_g3
c476378_g6
c474395_g1
c451000_g2
c457275_g2
c469003_g1
c444889_g1
c470509_g1
c466097_g2
c472346_g1
c458754_g1
c477114_g1
c453910_g2
c467637_g13
c470356_g1
c417046_g1
c463960_g1
c477826_g1
c366375_g1
c440225_g1
c474346_g1
c358947_g1
c476660_g2
c478164_g4
c472123_g9
c472795_g1
c460511_g2
c446419_g2
c472061_g1
c394039_g1
c474981_g5
c402827_g1
c455227_g2
c469171_g5
c477811_g12
c425557_g1
c441290_g2
c440485_g3
c474612_g11
c472215_g2
c301945_g1
c434743_g1
c476546_g4
c1233741_g1
c458310_g3
c480594_g5
c440683_g1
c1045527_g1
c455039_g1
c475012_g5
c475076_g3
c410526_g1
c474928_g2
c402072_g1
c473584_g5
c93509_g1
c104711_g1
c424318_g2
c456981_g1
c459412_g4
c476852_g3
c438408_g1
c454907_g1
c477404_g2
c455090_g1
c349891_g1
c378560_g2
c476769_g6
c478715_g2
c426907_g1
c474012_g5
c398115_g1
c434508_g1
c424339_g1
c415869_g2
c427283_g1
c468160_g1
c437690_g3
c468690_g5
c385501_g1
c478889_g1
c371083_g1
c468284_g4
c471452_g1
c476742_g4
c481096_g6
c470764_g9
c348973_g1
c454557_g1
c382442_g1
c473334_g1
c397729_g1
c825559_g1
c477352_g6
c463454_g12
c450875_g1
c460189_g1
c480606_g1
c320047_g2
c457564_g1
c456907_g1
c475901_g8
c473644_g2
c379863_g1
c473828_g11
c461471_g4
c475569_g3
c471305_g1
c449956_g2
c434179_g2
c450630_g1
c458328_g1
c471271_g5
c435434_g1
c462685_g9
c477947_g4
c377978_g1
c465606_g1
c478721_g8
c365371_g1
c1236977_g1
c454113_g1
c480303_g5
c439637_g4
c453801_g3
c352075_g1
c477832_g3
c475951_g4
c469556_g3
c463776_g1
c468280_g1
c69216_g1
c380036_g1
c476485_g1
c470213_g1
c435438_g1
c455459_g1
c472096_g1
c460755_g2
c480578_g5
c476404_g5
c398295_g1
c426612_g2
c448624_g1
c397400_g1
c291442_g1
c466409_g5
c429986_g1
c472063_g7
c448641_g1
c471872_g2
c451394_g2
c266716_g1
c435433_g1
c449647_g1
c461078_g1
c470916_g10
c370940_g1
c468747_g12
c470800_g1
c454037_g5
c467323_g2
c440811_g1
c405642_g1
c463426_g1
c478106_g2
c473801_g3
c437355_g1
c445028_g1
c460008_g1
c478004_g2
c470798_g4
c291676_g1
c472073_g1
c446393_g1
c36807_g1
c279172_g1
c426488_g1
c763634_g1
c455109_g2
c471385_g4
c688920_g1
c468677_g3
c468236_g2
c463117_g3
c476560_g1
c460341_g3
c468467_g3
c477354_g6
c438060_g1
c471869_g3
c375624_g1
c458276_g1
c435013_g1
c481041_g2
c460589_g1
c458895_g1
c470487_g1
c475730_g5
c456707_g1
c424378_g1
c271798_g1
c219670_g1
c468861_g3
c476081_g2
c468098_g3
c408832_g1
c437292_g2
c474222_g3
c472138_g15
c457965_g1
c467334_g1
c451961_g1
c455057_g1
c468555_g3
c438163_g1
c478362_g12
c468987_g1
c477428_g11
c479497_g4
c436058_g1
c447064_g10
c478598_g4
c468833_g5
c468740_g1
c401383_g1
c832437_g1
c439975_g1
c408200_g1
c476217_g4
c385862_g1
c354013_g2
c464276_g8
c468530_g11
c473707_g4
c471904_g1
c437062_g1
c473894_g1
c456349_g2
c439341_g1
c467580_g1
c476033_g1
c480662_g1
c26835_g1
c6161_g1
c480980_g1
c365731_g2
c451759_g1
c471553_g1
c455955_g1
c458628_g2
c436477_g1
c459046_g1
c447197_g1
c459413_g4
c466911_g1
c296402_g1
c470691_g1
c454337_g1
c480160_g2
c476246_g4
c377663_g1
c467649_g6
c387179_g1
c440214_g1
c408748_g1
c466832_g3
c469271_g2
c472959_g1
c458596_g4
c377706_g2
c480808_g2
c469168_g1
c17254_g1
c469456_g1
c473844_g1
c427919_g1
c393817_g1
c433870_g1
c456185_g1
c433858_g3
c366200_g1
c452867_g2
c369163_g1
c330649_g1
c475776_g1
c452463_g1
c455471_g2
c324732_g1
c465254_g1
c472993_g2
c470620_g5
c347285_g2
c461196_g1
c82602_g1
c953665_g1
c425673_g1
c465045_g1
c368505_g1
c349733_g1
c321294_g1
c410845_g1
c460322_g1
c462752_g1
c426923_g1
c473774_g1
c414432_g3
c428743_g1
c480670_g10
c479416_g2
c471717_g2
c451322_g1
c476071_g8
c469540_g1
c467429_g1
c283590_g1
c468370_g1
c372424_g1
c463288_g1
c481085_g5
c477068_g2
c321456_g1
c458787_g2
c468064_g1
c462964_g3
c434495_g1
c480655_g1
c477521_g1
c404599_g3
c468447_g5
c424052_g1
c448042_g2
c311008_g1
c438250_g1
c472169_g2
c471502_g1
c463176_g1
c421799_g1
c441601_g1
c459105_g1
c428839_g1
c450661_g1
c80393_g1
c443491_g1
c373767_g1
c447048_g1
c474830_g2
c429248_g3
c486875_g1
c468725_g1
c478430_g1
c470573_g2
c471031_g2
c381277_g1
c473134_g1
c464610_g3
c475604_g2
c479297_g2
c462362_g2
c444256_g1
c477584_g2
c471459_g1
c429265_g1
c405058_g1
c418295_g1
c42915_g1
c469486_g3
c468801_g2
c439615_g1
c450492_g1
c471691_g3
c376519_g1
c401600_g2
c473316_g2
c478013_g1
c342735_g1
c475044_g1
c472011_g5
c436988_g1
c476206_g1
c471682_g1
c426361_g1
c450863_g1
c367359_g1
c480518_g1
c474745_g1
c400094_g1
c338222_g1
c417233_g1
c294502_g1
c481446_g1
c461887_g2
c456504_g3
c403720_g1
c463621_g1
c461455_g4
c481301_g1
c435379_g1
c478724_g4
c114027_g1
c440193_g1
c448312_g3
c391263_g1
c475650_g15
c462981_g2
c473424_g1
c475234_g1
c426380_g1
c432770_g1
c430984_g3
c408921_g1
c434410_g2
c437706_g1
c471412_g4
c452780_g1
c464041_g1
c473968_g1
c352828_g1
c467181_g15
c457410_g2
c438007_g1
c477898_g2
c401342_g1
c474783_g4
c447396_g1
c468271_g1
c475928_g7
c408571_g2
c480565_g1
c458543_g1
c468140_g4
c469178_g2
c473600_g4
c447216_g1
c296640_g1
c480908_g2
c472859_g2
c451717_g2
c424896_g1
c468129_g2
c481226_g1
c475390_g4
c424887_g1
c452115_g1
c419104_g2
c476794_g1
c370763_g1
c417925_g1
c302295_g1
c479788_g4
c457562_g3
c459986_g1
c471739_g4
c424491_g1
c479373_g1
c627565_g1
c467709_g1
c417536_g1
c466038_g2
c344577_g1
c283711_g1
c459717_g1
c416834_g1
c420387_g1
c458940_g1
c473010_g6
c478017_g10
c476802_g1
c449572_g1
c430268_g1
c451675_g1
c296660_g1
c431265_g1
c454828_g1
c457890_g2
c481024_g2
c458699_g1
c479124_g6
c443043_g1
c476817_g6
c480255_g2
c477367_g3
c403875_g1
c475396_g6
c411655_g2
c383982_g1
c370030_g1
c464337_g1
c447680_g1
c446639_g2
c447930_g1
c479366_g5
c409190_g1
c478744_g1
c481356_g1
c474545_g7
c448628_g2
c8724_g1
c401646_g1
c474094_g1
c430073_g1
c47993_g1
c478990_g4
c472300_g1
c459027_g18
c461875_g5
c276764_g1
c472390_g1
c442539_g1
c427311_g4
c398879_g1
c431840_g1
c421342_g1
c472697_g2
c471786_g1
c475654_g1
c466592_g14
c470191_g5
c462161_g8
c478390_g1
c7071_g1
c383350_g2
c473761_g3
c479989_g3
c442172_g3
c442670_g2
c479082_g1
c347502_g1
c479531_g2
c406653_g1
c463820_g2
c474918_g4
c470228_g1
c477300_g1
c454792_g2
c457135_g3
c437741_g1
c454150_g1
c461731_g2
c476522_g2
c378121_g1
c467737_g1
c440950_g1
c475132_g2
c433998_g2
c474348_g3
c464745_g1
c469212_g1
c439508_g1
c440289_g1
c476055_g1
c1072644_g1
c470444_g1
c450397_g1
c473018_g8
c469409_g15
c325481_g1
c467400_g6
c475656_g2
c330482_g1
c445871_g1
c404924_g3
c475674_g11
c465461_g1
c320197_g1
c473334_g4
c477219_g2
c473668_g8
c479257_g2
c445626_g1
c476274_g3
c464104_g1
c7579_g1
c476301_g3
c468841_g2
c459195_g2
c475851_g2
c458685_g1
c463675_g6
c472041_g3
c8364_g1
c408049_g2
c475059_g5
c424817_g1
c448401_g2
c453424_g1
c389704_g3
c454492_g1
c479053_g1
c278879_g1
c457465_g1
c447487_g2
c467376_g1
c205993_g1
c1052424_g1
c472134_g14
c474935_g3
c475533_g1
c458241_g1
c423677_g1
c475923_g3
c452911_g1
c470075_g6
c23868_g1
c288875_g2
c468992_g3
c442527_g1
c467595_g6
c481206_g6
c466191_g1
c463648_g9
c475483_g9
c478481_g5
c470460_g1
c85170_g1
c461839_g2
c360368_g1
c476548_g2
c446563_g1
c437113_g1
c466294_g2
c442822_g1
c480236_g1
c349531_g1
c463345_g1
c466748_g1
c476592_g1
c476915_g2
c456698_g1
c472454_g13
c469199_g2
c316364_g1
c149002_g1
c463873_g9
c434963_g2
c328569_g1
c768761_g1
c1059085_g1
c368124_g2
c405933_g1
c474546_g3
c475853_g3
c1194043_g1
c451280_g1
c467684_g1
c410888_g1
c329222_g1
c300923_g1
c455590_g3
c456240_g1
c443690_g1
c440659_g2
c458719_g5
c398010_g2
c467244_g5
c440378_g1
c471887_g2
c441539_g1
c332582_g1
c472452_g2
c440778_g1
c464480_g1
c445262_g1
c441778_g3
c478287_g9
c459681_g1
c301640_g1
c442914_g1
c471539_g2
c475064_g2
c475935_g1
c451854_g2
c476636_g2
c475392_g3
c467264_g20
c480787_g14
c461529_g2
c468043_g1
c469932_g4
c421461_g1
c397983_g1
c462739_g1
c62345_g1
c417669_g1
c469469_g6
c449331_g1
c435904_g1
c441437_g1
c458926_g3
c479571_g7
c445828_g2
c430791_g2
c476381_g1
c432460_g1
c947898_g1
c479626_g13
c452558_g1
c473831_g1
c215338_g1
c443154_g1
c480206_g1
c466881_g3
c445565_g1
c466640_g2
c480887_g1
c457407_g4
c470607_g2
c475094_g2
c476915_g5
c465012_g9
c443875_g1
c455889_g1
c417433_g1
c433202_g2
c398243_g2
c475010_g5
c454858_g6
c448331_g1
c464810_g1
c449207_g1
c462226_g2
c451133_g1
c474130_g1
c447885_g1
c466205_g1
c412035_g1
c470671_g2
c141084_g1
c463543_g4
c476358_g3
c350193_g1
c469079_g1
c468071_g2
c474827_g5
c457438_g5
c439177_g3
c1191357_g1
c423259_g1
c429910_g2
c415112_g1
c60209_g1
c476747_g7
c469224_g12
c398362_g1
c325695_g1
c469134_g3
c474313_g2
c437634_g2
c447307_g2
c480004_g3
c344917_g1
c398870_g2
c427619_g2
c455978_g2
c444696_g1
c471642_g4
c479832_g7
c452946_g1
c315015_g1
c471363_g2
c465014_g8
c446737_g1
c485904_g1
c444405_g1
c473307_g10
c457043_g1
c479888_g1
c459296_g1
c429408_g1
c479042_g4
c471560_g1
c471764_g2
c446054_g1
c441456_g1
c457493_g3
c474618_g12
c464828_g1
c414000_g1
c325653_g2
c432607_g2
c453373_g2
c474838_g1
c458566_g1
c456182_g1
c165970_g1
c433918_g1
c458492_g1
c480808_g1
c472833_g2
c380563_g1
c455883_g1
c461954_g1
c313980_g1
c442306_g2
c329478_g1
c445122_g3
c467062_g2
c331278_g1
c464627_g7
c462708_g1
c471874_g11
c479183_g4
c474443_g2
c473555_g9
c477573_g6
c478022_g1
c378859_g1
c468472_g2
c390671_g1
c464449_g1
c470848_g1
c461797_g1
c470870_g1
c454515_g3
c465090_g1
c472618_g1
c83240_g1
c406334_g1
c428462_g1
c441353_g1
c474235_g2
c474738_g1
c459701_g1
c459021_g1
c456585_g1
c907209_g1
c472034_g10
c363073_g1
c478136_g3
c463768_g1
c469803_g1
c476030_g3
c424355_g1
c469386_g9
c305298_g1
c480153_g2
c467496_g1
c112966_g1
c475617_g2
c460995_g1
c626446_g1
c476810_g2
c454945_g1
c1047624_g1
c253929_g1
c465448_g1
c465741_g1
c453966_g1
c477199_g1
c480976_g2
c462069_g2
c438236_g1
c406470_g1
c358592_g1
c460980_g1
c474991_g1
c344747_g1
c479348_g6
c469467_g1
c470127_g1
c319272_g1
c356917_g1
c474967_g5
c474139_g1
c468932_g5
c480643_g5
c448156_g1
c444748_g2
c206754_g1
c472375_g2
c445648_g1
c479641_g19
c474851_g1
c6107_g1
c480350_g2
c1191395_g1
c457040_g2
c466936_g1
c460292_g3
c416746_g1
c477939_g1
c473931_g1
c454076_g1
c451841_g2
c365382_g1
c466667_g1
c480365_g7
c477486_g1
c339688_g1
c307904_g1
c422802_g1
c392474_g1
c452470_g1
c457746_g1
c474451_g10
c97378_g1
c469303_g2
c457679_g1
c362474_g1
c449800_g1
c451207_g1
c924710_g1
c472277_g1
c1303997_g1
c374120_g1
c465082_g12
c476697_g2
c456123_g1
c622263_g1
c465803_g1
c472696_g6
c459905_g1
c468723_g15
c449174_g1
c477566_g2
c440963_g2
c208050_g1
c460943_g1
c449648_g2
c422896_g2
c469942_g1
c473983_g1
c470130_g1
c475116_g3
c503322_g1
c478111_g8
c473373_g9
c479901_g3
c468981_g1
c469496_g12
c287490_g1
c439197_g2
c438121_g2
c402931_g2
c432193_g1
c466490_g1
c796362_g1
c478300_g1
c457626_g4
c464007_g1
c474433_g1
c441634_g1
c422070_g1
c464084_g1
c442766_g2
c478071_g4
c419435_g1
c480731_g4
c430843_g1
c435650_g1
c467214_g2
c480732_g6
c440744_g2
c458179_g1
c447999_g1
c450083_g1
c464478_g1
c457240_g1
c307633_g1
c443995_g1
c474618_g4
c463027_g1
c471741_g1
c479757_g2
c418541_g1
c344107_g2
c385242_g1
c467345_g3
c106188_g1
c468399_g1
c475961_g8
c475814_g1
c478701_g5
c477549_g2
c465879_g2
c454839_g1
c379885_g1
c479188_g1
c478324_g2
c475861_g12
c381567_g1
c479426_g24
c467915_g5
c207927_g1
c300613_g1
c420567_g1
c407080_g1
c410487_g1
c492829_g1
c80412_g1
c380265_g1
c479785_g1
c477373_g7
c469325_g2
c468513_g3
c424549_g1
c429832_g1
c465949_g20
c630705_g1
c208482_g1
c478883_g2
c473480_g2
c420485_g1
c460334_g1
c479746_g2
c468384_g2
c478510_g1
c457636_g1
c476759_g6
c478544_g4
c462032_g1
c471663_g11
c475771_g7
c468515_g1
c438411_g1
c472254_g4
c470091_g3
c435702_g1
c466090_g2
c475587_g2
c466924_g11
c463804_g1
c403390_g1
c444065_g1
c454531_g1
c471135_g2
c476295_g1
c475990_g5
c469177_g3
c471842_g4
c451129_g1
c439836_g1
c474064_g2
c477951_g1
c463962_g2
c463895_g1
c215863_g1
c479805_g2
c74718_g1
c477241_g1
c476528_g8
c467872_g1
c427091_g1
c402108_g1
c468614_g1
c478325_g2
c406694_g2
c472898_g2
c479313_g2
c476934_g10
c441502_g1
c332991_g1
c1193688_g1
c475411_g6
c61650_g1
c430752_g1
c147580_g1
c473434_g2
c466367_g2
c345699_g1
c459430_g2
c222901_g1
c481022_g2
c478719_g1
c476984_g1
c445858_g3
c458622_g1
c343522_g1
c458878_g1
c473520_g3
c476399_g10
c478606_g4
c908216_g1
c403257_g1
c469358_g2
c468787_g1
c443206_g1
c443062_g1
c478136_g1
c374575_g1
c470087_g5
c474585_g2
c460156_g1
c449358_g1
c481375_g2
c459329_g1
c479828_g6
c477952_g1
c452015_g2
c453803_g1
c147550_g1
c463617_g3
c475849_g4
c466989_g1
c441690_g1
c478791_g2
c460415_g1
c472816_g1
c461591_g1
c17670_g1
c457168_g3
c448037_g2
c472567_g4
c455988_g1
c465789_g1
c455882_g1
c485410_g1
c447963_g1
c467800_g1
c472717_g7
c448309_g2
c481372_g2
c432639_g1
c456159_g1
c473432_g1
c451472_g1
c478354_g2
c446478_g2
c330783_g1
c476379_g1
c480728_g7
c157999_g1
c450403_g2
c466322_g3
c449143_g1
c206525_g1
c473228_g13
c477547_g6
c480742_g1
c437586_g1
c377340_g1
c476367_g4
c478490_g2
c473015_g4
c419591_g1
c458548_g1
c428917_g1
c148809_g1
c464508_g1
c473202_g4
c435018_g1
c450957_g1
c473977_g3
c476101_g4
c468744_g2
c423711_g1
c416966_g1
c454044_g1
c480770_g2
c467330_g1
c478520_g1
c466119_g1
c469673_g1
c458222_g5
c479219_g5
c408626_g1
c458795_g2
c80802_g1
c466851_g2
c480271_g2
c444703_g2
c475533_g3
c392231_g1
c442880_g1
c479853_g3
c466025_g3
c470162_g1
c457096_g1
c480461_g2
c467833_g1
c478296_g13
c388504_g1
c468534_g5
c397461_g2
c474754_g4
c388181_g1
c478021_g1
c356307_g1
c476700_g1
c473070_g4
c452082_g3
c453785_g2
c436625_g1
c437652_g2
c67578_g1
c420173_g1
c463369_g2
c478941_g3
c475730_g4
c475304_g3
c464230_g1
c381535_g1
c446771_g1
c64404_g1
c473391_g1
c476836_g3
c475281_g3
c452238_g1
c438291_g1
c480051_g7
c471066_g5
c475058_g2
c453954_g1
c406546_g1
c439441_g1
c911188_g1
c465021_g6
c448943_g1
c449617_g1
c471261_g9
c463256_g3
c476022_g2
c344423_g3
c464515_g2
c458075_g5
c470273_g13
c479724_g1
c429058_g1
c476749_g1
c376237_g1
c454473_g1
c450411_g1
c480687_g3
c401217_g1
c439740_g3
c459246_g1
c69493_g1
c333305_g1
c478355_g2
c480811_g1
c471705_g1
c479537_g4
c479603_g5
c420786_g1
c474923_g6
c405127_g1
c473677_g12
c456119_g2
c471426_g6
c480483_g1
c473615_g2
c473546_g1
c480414_g3
c961248_g1
c1061304_g1
c468368_g1
c446688_g1
c450043_g1
c469867_g1
c480063_g3
c282661_g1
c461662_g2
c471208_g2
c471604_g1
c775395_g1
c452747_g2
c463988_g1
c465197_g1
c452227_g1
c441938_g1
c217243_g1
c459921_g3
c476418_g8
c458343_g1
c471314_g4
c469432_g1
c481150_g1
c470207_g1
c472060_g3
c471360_g4
c465574_g3
c476003_g2
c472462_g3
c466296_g3
c455301_g1
c458053_g4
c478170_g4
c426249_g1
c450734_g1
c188640_g1
c469346_g2
c472376_g1
c478583_g2
c370626_g1
c472289_g5
c464234_g2
c415716_g1
c480468_g1
c460666_g2
c465986_g1
c453079_g1
c422725_g1
c473206_g6
c219455_g1
c422904_g1
c456215_g1
c480831_g11
c419239_g1
c481315_g1
c471942_g1
c374187_g1
c432068_g1
c473941_g5
c437549_g3
c459654_g1
c461335_g1
c447618_g1
c481143_g2
c471221_g1
c477719_g1
c449609_g1
c473643_g1
c441729_g1
c461599_g3
c435417_g1
c479075_g1
c627637_g1
c456453_g2
c443168_g1
c457454_g2
c480968_g4
c476237_g13
c481363_g1
c405088_g2
c455303_g3
c474477_g1
c476316_g6
c473008_g2
c441346_g1
c368296_g1
c476515_g2
c459351_g1
c986873_g1
c452814_g2
c460489_g6
c478524_g1
c478956_g1
c423701_g1
c474089_g1
c462010_g5
c433369_g2
c799752_g1
c391362_g1
c1201889_g1
c471905_g1
c466621_g3
c439027_g1
c463093_g1
c478842_g1
c470145_g2
c464121_g1
c481260_g1
c432797_g1
c407614_g1
c478557_g3
c464553_g4
c451681_g2
c418733_g1
c480876_g1
c480377_g2
c467284_g7
c403562_g1
c423722_g2
c481257_g1
c464091_g2
c480400_g1
c56407_g1
c460151_g1
c473256_g2
c480010_g3
c154925_g1
c472245_g6
c429508_g1
c459945_g6
c479957_g1
c478737_g4
c373594_g1
c474203_g1
c459823_g3
c448457_g3
c481327_g2
c478967_g1
c473239_g2
c446837_g1
c463911_g1
c477951_g8
c625934_g1
c478966_g4
c19028_g1
c430874_g1
c408442_g1
c466588_g7
c468543_g2
c157450_g1
c472242_g1
c430943_g1
c454016_g1
c391394_g1
c377284_g1
c75394_g1
c476824_g1
c481192_g1
c419804_g2
c448309_g1
c470650_g5
c460478_g7
c453654_g1
c464985_g6
c421027_g2
c457367_g1
c413944_g2
c433745_g1
c919844_g1
c170513_g1
c476484_g1
c471755_g1
c457016_g1
c467940_g1
c474632_g1
c433304_g1
c462311_g1
c446195_g1
c474121_g8
c467631_g1
[truncated: 112,621 more chars]
