# Supplementary material for: Transcriptome analysis illuminates the nature of the intracellular interaction in a vertebrate-algal symbiosis
Source: eLife. 2017 May 2;6:e22054. doi: 10.7554/eLife.22054 (PMC5413350; doi:10.7554/eLife.22054)
Supplement: Table 2—source data 1. — DOI: http://dx.doi.org/10.7554/eLife.22054.015 [file elife-22054-table2-data1.xlsx]

## Sheet: Sheet1
Transcript ID	Fold change (log2)	Expression level (log2)	FDR adj. p-value	Uniprot ID	Gene Name	Gene Symbol	Longest ORF	CATEGORY	EC_number	Associated GO Terms
c455512_g1	3.89654	2.90783	0.0149531	Q96QZ7	Membrane-associated guanylate kinase, WW and PDZ domain-containing protein 1 (Atrophin-1-interacting protein 3) (AIP-3) (BAI1-associated protein 1) (BAP-1) (Membrane-associated guanylate kinase inverted 1) (MAGI-1) (Trinucleotide repeat-containing gene 19 protein) (WW domain-containing protein 3) (WWP3)	MAGI1	GTFSVRHSPDQQPPAPAMFERMQSALRTVKDFNPRSLVPHKVSEVHQDSPAGRDGQLKVGDRVEGVDGRSITQMSPREITQLFRQAGTKIRLRILPKSEAGIESLSDAAEIEVDEKRMPSTTAIPGPQAMQSLGPKDAQPQAKPAQGCGQYLVELQRGPTGFGFSLRGGSEYNMSIYVLGIMEGGPAERSGKMQVSDQLMEINGTSTAGMSHADAVEQIRTGGNKIHLLLRRGNGYVPDYDTHGSRSPNSELLTERKSRLSQKEYNSVPEPQCEQPPPEVARLPSGHAMAHDMNSTKESTTNTKREPRGTARMLSEEPLSIADPGVSIVPKLSNHKGGRGEQVAAREGRPRGRRSGVKGEKLTTAVSLEDNKDPPRQPPRESKSLSPHWDRATGNGRFG…	ADHESION/ECM		GO:0005524; GO:0005912; GO:0051393; GO:0005923; GO:0007155; GO:0030054; GO:0042995; GO:0007166; GO:0005911; GO:0005737; GO:0070997; GO:0005654; GO:0005886; GO:0008022; GO:0006461
c471647_g1	3.88789	3.03795	0.024362	Q12829	Ras-related protein Rab-40B (SOCS box-containing protein RAR) (Protein Rar)	RAB40B	MQGPVAKYVSYHGELKGLSRRFALINLFSVERMTHRGSPVKPYDFLLKFLLVGDSDVGKGEILASLQDGATESPYGYNMGIDYKTTTILLDGRRIKLQLWDTSGQGRFCTIFRSYSRGAQGVILVYDIANRWSFDGIDRWIKEIDEHAPGVPKILVGNRLHLAFKRQVSTEQAQVYAERLGMTFFEVSPLCNFNITESFTELARIVLMRHGMDRLWRPNKVLNLQDLCCRAIVSCTPVHLVDKLPLPVALRSHLKSFSMANGLNARMMHGRSYSLTANNSNKRNSLKKVKIIRPPQSPPKDCTRNSCKIT	ADHESION/ECM		GO:0005525; GO:0005622; GO:0005886; GO:0015031; GO:0016567; GO:0007264
c441651_g1	3.36546	3.53283	0.000407498	Q5R9X1	Cadherin-2 (Neural cadherin) (N-cadherin) (CD antigen CD325)	CDH2	KQPNGMLRYKIKSQNPSTPSPNMFTINNETGDIITLAAGLDREKVKQYTLIIQATDMEGNPTYGLTNTATAVISVTDINDNPPEFTAMTFFGEVPENRVDVTVANLTISDKDQPHTPAWNAVYRIIGGDPTGRFRVVTDPNTNDGLVTVVKPIDYEASRMFLLTVAAENQATLAKGIHHPPQSTASVSITVIDVNESPYFVPNPKVIRQEEGLPSKTLLTTFTAQDPDRYMQQTIRYSKLSDPGGWLKIDSVSGQITTMAVLDRESPHVKNNMYNATFLASDNGIPPMSGTGTLQILLLDVNDNAPQVHPQEAEICEKPNPNAINITALDADINPNAGPFAFELPYRPVDIKKNWTITRLSGDHAQLTLKSGYLESGIYNVQIIITDSGNPPMSNTSVL…	ADHESION/ECM		GO:0005509; GO:0044331; GO:0010001; GO:0007156; GO:0016021; GO:0014704; GO:0097150; GO:0005886; GO:0009966
c475188_g1	2.3724	4.2367	0.0196247	O93470	Matrix metalloproteinase-21 (MMP-21) (xMMP) (EC 3.4.24.-)	MMP21	GWIAPVIWDEGVSEESSLATGVDKAPSDVSRAITEDEPSKNLKDMHLTKPNIDSMFTESLKHFQKDNGLPISGILDEPTKAAMNTPRCGVPDHEAEGGPSNDTSGSNDTEISSPGGGATPTDQTNGAAGTNSRLRRKRSLASLLRVHGSKQENTEPSSSLGFSKRTLTWRLMGEGYSMQLSIEQQRSILNMAFRIWSEVIPLQFQEDTMSTDIDIRVGFGTGQHLGCSKAFDGVGQQFAHAWFLGDIHFDDDEHFVGPASERGLSLLKVAVHEIGHALGLTHINRFGSVMHPNYTPGEGRFELDWEDRKAIQQKYGSCEGSFSTMFDWVRRETSPRGEALYRFNTYFFKDSWYWMYENRSNRTRFGDPIPIRAGWRGLPEKDIDAFVHVWTWSKDAQYV…	ADHESION/ECM	3.4.24.-	GO:0005509; GO:0031012; GO:0005576; GO:0004222; GO:0008270
c344893_g1	-3.53819	6.16224	0.00163355	P02467	Collagen alpha-2(I) chain (Alpha-2 type I collagen) (Fragments)	COL1A2	PGLPGTSGPPGPDGTKGEPGAAGLAGAVGPSGSGGSPGERGGAGTPGGKGEKGEAGNRGEYGNQGRDGARGPAGASGAPGPSGGPGDRGESGPSGPAGPAGSRGAPGERGEPGPGGPTGFGGPPGAAGHTGVKGERGEKGPKGELGPQGPVGASGASGPAGPNGPAGAPGSRGEVGPAGATGFPGPAGRTGGPGPAGMGGPPGPSGHAGKDGPRGPRGDSGPVGRPGEQGGLGPQGISGDKGPSGEPGTAGPPGSSGPSGVLGARGILGLPGTRGERGLPGGPGGNGEPGASGPTGPAGSRGAPGPVGSAGMNGPAGEAGRDGNPGNDGPPGRDGQAGAKGERGYPGNTGGVGHAGAPGPHGSVGPAGKSGNRGEPGPSGSQGPAGLPGARGPAGPAGA…	ADHESION/ECM		GO:0005201; GO:0005583; GO:0046872
c461946_g1	-4.59297	4.10673	4.64932e-06	Q15582	Transforming growth factor-beta-induced protein ig-h3 (Beta ig-h3) (Kerato-epithelin) (RGD-containing collagen-associated protein) (RGD-CAP)	TGFBI	TQSTWGPDFASGALLDNRGCKPRRRTFAMNRFILLSCVLAFWGAFVSAARSPYQQVLQHSRLRGRQHGPNVCAVQKLIGTNKQYYTNCKQWYQRKICGKTTVISYECCPGYEKVPGQKGCPAALPLSNIYETLGAVGASTTQLYSDRALLRPEIEGPGSFTIFAPSNEAWAALPAEILDNLVSNVNIELLNALHYHMVERRLLTEELKHGMTLPSMYQNLDIQVHHYPNGIVTVNCARLIKADHHATNGVVHVIDKVITAITNDINQVVEIEESLETLRAAVAASGLNTMLESDGQYTLLAPTNEAFEKIPQETLNRILGDPEALKDLLNHHILRGAQCAEAIIAGSSFETLEGTPLEVGCNGENMTLNGRAIISKKDVLATNGVVHFIDDLLIPDSAK…	ADHESION/ECM		GO:0001525; GO:0005604; GO:0007155; GO:0008283; GO:0044267; GO:0002062; GO:0005518; GO:0070062; GO:0050840; GO:0030198; GO:0005576; GO:0005615; GO:0005178; GO:0007162; GO:0005886; GO:0005578; GO:0050896; GO:0005802; GO:0007601
c444701_g1	-5.27435	1.33463	0.0250669	Q863H1	Secreted frizzled-related protein 2 (sFRP-2)	SFRP2	MKSSEWMLPDLLTVCHMCINYTVRGYCRNTSSVKKLQSLVLHAKTHKVTSALHRRGTTLGPNSQGQKLKKGRGEITGSYISTGLARRLAGNMLKQLSHCLLQPSQNSCGLNETNANQSGGHICSHPVAALAEA*	ADHESION/ECM		GO:0004930; GO:0007186; GO:0042813; GO:0017147; GO:0060070; GO:0030154; GO:0007267; GO:0031012; GO:0005615; GO:0001968; GO:0016021; GO:0005178; GO:0007275; GO:1902230; GO:0035567; GO:0033630
c384923_g1	5.98425	0.454495	0.0286518	Q98917	Melanocyte protein PMEL (115 kDa melanosomal matrix protein) (Melanocyte protein Pmel 17) (Premelanosome protein) (Silver locus protein homolog)	PMEL	QSTWGRRGGWTGSRAAMQGLARWTVCWVLLASVAAQNRSRDRLRQNPEMSQAQGGHRPTYRSWNTQLYPVWQAGAAQQRDCWKGGQVTFDVSNDAPTLMDAKATFSIKLNLPHNQTVLPDGQIVWSQNCTVNGTHVVSGEPVFPDETSEGSDCVFPDGQRFPQGSEKRRSKFVYVWQTWGKYWQVVDGSSSHLTIDTHGVPLGSYTMEVVIYHYRGRQKFIPMGRATSQFTITDQIPFSVSISQIMDLDQADSRFVQNRAIAFNVKLHDPSQYLEDADISYSWNFGDQSGTLISQSTAITHTYVTVGSFRPQVVVQAAIPLTACGSTVDMPTTGAPEEP	CELL-TYPE SPECIFIC		GO:0042470; GO:0034493
c368824_g1	2.69374	7.38695	7.67013e-09	Q9QVP4	Myosin regulatory light chain 2, atrial isoform (MLC-2a) (MLC2a) (Myosin light chain 2a) (Myosin regulatory light chain 7)	MYL7	NAEYMGSHLGGDPRRTDAAMASRKAGTRSKAAAKHAQRGSSNVFSMFEQSQIQEFKEAFSCIDQNRDGIISKSDLKETYMQLGKVNVKDEELEEMLKEGKGPINFTVFLTLFGEKLNGSDPEDSIVAAFKLLDPNGTGNVKKDELKLLLMTQADKFSDEEVEQMFAVTPIDVAGNIDYKSLCYIITHGDEKEDA*	CELL-TYPE SPECIFIC		GO:0031672; GO:0005509; GO:0043197; GO:0016459
c458321_g1	2.35826	6.66406	1.17661e-05	Q6DK93	Cornifelin homolog	CNFN	HVLCVGIYAEYMGLHSRSVTRPMRAGTRHPTTHPALSREKGTPNGAEHRERQPASPDGNNALNTGPEKTSGHESDMSHPISSQPQSTGYSSQSSAWNTEVMDCMDDMGICLCGTFIPCYLMCKVSKDFGECFCLPLLPGTLLALRTAMRERWRIEGTICNDFLCLCLCGHCVLCQMARELKRRP	CELL-TYPE SPECIFIC
c391403_g1	5.91515	0.586568	0.0415291	Q91ZR4	Serine/threonine-protein kinase Nek8 (EC 2.7.11.1) (Never in mitosis A-related kinase 8) (NimA-related protein kinase 8)	NEK8	GEGSLLKEMEKYERIRVVGRGAFGIVHLCLRKADQKLVIIKHIPVEQMTKDERLAAQNECQVLKLLNHPNIIEYYENFLEDKALMIAMEYAPGGTLAEYIQKRCNSLLDEDTILHFFAQILLALHHVHTKLILHRDLKTQNILLDRHHMIVKIGDFGISKILSSKSKAYTVVGTPCYISPELCEGKPYNQKSDIWALGCVLYELASLKRAFEAANLPALVLKIMSGTFAPISDRYTPELRHLILSMLNLDPSKRPQLREIMAHPICIRALLNLYTDVGSVKMRRGEKPLSAVQPMSRGRAGGRVPSARARGGRVGSALGKPGVPPPLSSVYTWGSGIASPMRLSMLNTEVLQVSAGRTQKAGVTKSGRLI	DNA REPAIR	2.7.11.1	GO:0005524; GO:0097546; GO:0097543; GO:0005929; GO:0005737; GO:0005856; GO:0007368; GO:0007507; GO:0046872; GO:0009887; GO:0072372; GO:0004674; GO:0035330
c461785_g1	3.56121	1.93544	0.0378015	A3KMX0	DNA excision repair protein ERCC-6-like 2 (EC 3.6.4.-)	ERCC6L2	FQTSKLELPVDPEIEDEDHIRPVRAIAKDTFDFSSDSEDEAKAALKSEATKSRCSNTDSAINPKEQLTLLQCGFSKLLDREAKPSAQCSDSSSSFTDNKHMAEAIPTGMKIAYQKYELQSKIHAKKFTMEHHKDEDCLEQYSKQEMSKIRNHTPNWKLLSDSEEEMDSEDTKCHQKSSKEFNVVLETESGSEEGDSALLPCKVTKQQENVLNRTSEGAETTSGESENSSAENINTGSVRGDMQVASKKLFFPCVRSFFGKTKSITMNSVQKAKRAGDHEDISDESDDIEISGEPQTKKNSKLTFKPTKDKRKVSYPYSMGSDTHSQTIDAFSSSDDDLPTKKVRFRRQDPRQKRHKSQIQVEPVSKRHFAKSNVVGPVKINLSRMQNTSLKESTTVRKE…	DNA REPAIR	3.6.4.-	GO:0005524; GO:0008026; GO:0003677; GO:0006281; GO:0005815; GO:0005739; GO:0005634
c457470_g1	1.866	4.51785	0.0427809	Q5BIM8	DNA excision repair protein ERCC-8	ERCC8	MLSSICARRCGIDDPLRLRRAETTRRVLSLELNKDRDVQRIHGSGVNTLDIEPVEQRYMLSGGSDGVIVLYDLANFSRKPYYTCKSVCSVGRSHPDVHKFSVETVQWYPHDTGMFTSSSFDKTLKIWDTNTLQPADVFRFDGTVYCHHMSPVATKHCLIAVGSNNPKVKLCDLKSGSCSHILQGHRSEVLSVSWSPRYEYVLASASADSRVKLWDVRKASGCLITLDQHNGEKSKASSEAANTAHNGRVNGLCFTSDGLHLLTTGTDDRMRLWNSASGENTLVNYGKVCNESKKGLKFAVSSGCSPEFVFVPYDSTIAVYTLYSGELVTMLRGHYSNVDCCAFQSNFQELYSGSKDCNVLAWVPALREPVLDEDSEKSGPKAHLNSAFEDAWSSSDEEG…	DNA REPAIR		GO:0031464; GO:0006974; GO:0016363; GO:0006289; GO:0000109; GO:0045739; GO:0043161; GO:0051865; GO:0043234; GO:0032403; GO:0000209; GO:0009411; GO:0010165; GO:0006979; GO:0006283; GO:0004842
c444724_g1	9.04997	3.21222	6.59286e-07	P10749	Interleukin-1 beta (IL-1 beta)	IL1B	MSLVPEMGMELMESYSESYENFYEEDSVCKMEPSVPGSSWGSCSGGDRECQTGIQVKLTVAKGTPTFRQAVVVVVALEKMRRGILDRYLFSDSDLLELLGSVLVEENVPCRSFEATSMAESVYRQFSTSVNRVADTANKGMVLNEFSGQAQLVALHLQGQNIDLQVKLNMALYRTSPSPGAGKLPVTLGIVGRNLYLSCVMADGKPELRLEEVNRPLDPIKTDLLRFLFFKVDTASSGNPSSTFESASCPRWYISTSQNENEPVTVTSSNDQNAIQNFKLF*	IMMUNITY		GO:0000165; GO:0000187; GO:0007568; GO:0005776; GO:0071236; GO:0035690; GO:0071398; GO:0071333; GO:0071260; GO:0071414; GO:0071407; GO:0071310; GO:0002439; GO:0005125; GO:0019221; GO:0005829; GO:0035234; GO:0008210; GO:0070062; GO:0005576; GO:0005615; GO:0097192; GO:0001660; GO:0009100; GO:0030213; GO:0006954; GO:0032611; GO:0050900; GO:0031663; GO:0005764; GO:0007613; GO:0070487; GO:0043407; GO:…
c426048_g2	7.40311	1.56192	0.00201122	Q5KSV9	C-X-C motif chemokine 10 (Small-inducible cytokine B10)	CXCL10	MDRRATLLLCALLLGAAVVRGLSTNGGGRCLCPGPGSDSVARKLVKTIDSYPKSPGCDKVEVIATMKKTGELKCLNWSSKKVQELMKILVKEKKKRALRNAHKKYKARVLHG*	IMMUNITY		GO:0045236; GO:0048248; GO:0007186; GO:0010818; GO:0071222; GO:0008009; GO:0070098; GO:0006935; GO:0051607; GO:0042118; GO:0009897; GO:0005615; GO:0008201; GO:0006955; GO:0006954; GO:0045662; GO:1901740; GO:2000406; GO:0030816; GO:0043950; GO:0008284; GO:0002690; GO:0090026; GO:0051281; GO:0010819; GO:0042127; GO:1901509; GO:0032496
c332484_g1	6.00303	0.632932	0.0343241	P10168	Interleukin-7 (IL-7)	IL7	MLNVFFRYIFGIPPLMLVLLPVGSPTCENRSMMKIKEDYKNVLFLKVQEVMTMSSRYPNETCCKTEKPEEQRKYLCNETMEIHSLSQMGCALQHLANRTKLTNDFKCGLIILSHQTEEVLSCHCERKVAKCEGRFIKKRTKCNQKLCVIKKTISSFKSCWDQLMQNGQR*	IMMUNITY		GO:0002360; GO:0045453; GO:0005125; GO:0005576; GO:0005615; GO:0008083; GO:0048873; GO:0006955; GO:0043086; GO:2001237; GO:2001240; GO:0030890; GO:0045582; GO:0046622; GO:0010468
c478862_g2	4.57589	4.27814	6.18302e-05	P08317	Interleukin-8 (IL-8) (9E3) (C-X-C motif chemokine 8) (CEF-4) (Chemokine (C-X-C motif) ligand 8) (Embryo fibroblast protein 1) (EMF-1)	IL8	VLLRASELTPAIPKKRETHTETTMTTQGKCVLAALAICLLSLAVTEGMSLARMGTELRCQCINTESRIIHPKQIRTVELIQSGAHCPNVEVITTLKSGQAVCLDPSAKWVEKIIKRILESSKKEN	IMMUNITY		GO:0045236; GO:0007186; GO:0001525; GO:0008009; GO:0070098; GO:0005125; GO:0005615; GO:0006955; GO:0006954; GO:0048247; GO:0048246; GO:0002548; GO:0036446; GO:0048147; GO:0010628; GO:0090023; GO:0032496; GO:0042060
c474708_g1	4.51101	3.62874	1.75799e-06	Q8CIY2	Dual oxidase 1 (EC 1.11.1.-) (EC 1.6.3.1)	Duox1	CMFTNVFVNDGSDQPQKYYWWFFETVPGMTGVLLLVVLAVMYVFASRHFRRISFRGFWLTHHLYVVLYVLTLIHGSYALIQQPRFYLYMIVPAIFYVGDKLISLSRKKQEIGVVKADLLPSGVTNLRFQRPEDFDYKSGQWVRIACLSLGTNEYHPFTLTSAPHEDTLSLHIRAAGPWTTRLRELYSPDNLEELEAYPKIYLDGPFGEGHQEWNKFGVSVLVGGGIGVTPFASILKDLVFKSSVNSKIMCKKVYFIWVTRTQRQFEWLADIIRDLEENDKNDLVSVHIYITQLAEKFDLRTTMLYICERHFQKVLNQSLFTGLRSITHFGRPPFVQFFDSLQEVHPEVRKIGVFSCGPPGMTKNVEKACRQLNKRDQAHFVHHYENF	IMMUNITY	1.11.1.-; 1.6.3.1	GO:0016174; GO:0016324; GO:0005509; GO:0042335; GO:0019221; GO:0020037; GO:0042446; GO:0042744; GO:0016021; GO:0004601; GO:0051591; GO:0006979; GO:0006590
c456575_g1	3.58897	5.63098	1.21959e-10	Q544M1	Lymphocyte antigen 6H	LY6H	FFFFVFFSFFFFIFRLGGTPLFFLSFPSPHSRFQNLISYQFLQLHLPTFSLSPLPSLPPRLLWQSTFSFALFAKSKSINKIITTGNYSPDVYNLSHVFPSFYPVNILKHCENCFLDLQADIKQNKLLSVAGVAYFGPK	IMMUNITY
c458222_g4	3.29333	4.51306	7.89395e-07	Q2PQR2	hepcidin	HEP	DRNSSSAQRSLESATAGNKRQRAKAKKQERGRRPGEKDRSKMKLLAACLICTVLSTFIHWTHSASTSQVDSVEHPASASDPAMEESSLLMPLLRSKRHSALSLCSHCCNCCGNKGCGWCCRT	IMMUNITY		GO:0005623; GO:0006879; GO:0005576
c445307_g1	2.89436	5.45478	0.000221951	Q90986	Lymphocyte antigen 6E (Ly-6E) (Stem cell antigen 2) (SCA-2)	LY6E	AEYMGTPGSTKHSANMKLILSVLLAAVLCVERASALSCYTCTSQGSNSQCMASSNCTSPANVFCETDVFNYLVGLSITKKCSATCAASSLTVAGVGNTITCCTTDLCNVSGATSVRISYLALAATMGFIGLLQRSGL*	IMMUNITY		GO:0031225; GO:0008283; GO:0009986; GO:0002320; GO:0005886
c80238_g1	2.86379	8.10255	1.02472e-09	Q6UX06	Olfactomedin-4 (OLM4) (Antiapoptotic protein GW112) (G-CSF-stimulated clone 1 protein) (hGC-1) (hOLfD)	OLFM4	QRRVHGGQRKAESRLEVKMLRYLLLLVACLLSSSSEGQNVSGDVDESGHCLCKVVLPDDTFPMHRMEALEFTAQSLNVTVQQEITKMQSYQATFSLYLQRLRNLTRRVEVMEMGGVSFSELDFELLKLEIREIEALVVQLKASMNGSSVTVETLYAEIRNISVMVSQLETYDKNNVLAVRREIVALRKRLQDCEKNRETVQPTPPSYGSCSHGGLVNVSKPFVVQLNWKGFSSKYGGWGKDSFIGSSNKDMYWVAPLNPDARMMESFRRYQSYDDLLLYKNPTDKALSRLLYGNTYDYSSCGQGSGMIAFNSSLYYNCYNSRDLCKWNMDTNTVERKTLNNAVFNNRFSYAGVNFQDMDMAADEQGVWALFSSEASAGNMIIAKLNSSLMVENTWTTSQ…	IMMUNITY		GO:0045296; GO:0003824; GO:0007155; GO:0070062; GO:0005615; GO:0005739; GO:0048471; GO:0005886; GO:1900026; GO:0042803; GO:0051260; GO:0042581
c467200_g3	2.05044	5.54212	0.00201122	Q02496	Mucin-1 (MUC-1) (Episialin) (CD antigen CD227) [Cleaved into: Mucin-1 subunit alpha (MUC1-NT) (MUC1-alpha); Mucin-1 subunit beta (MUC1-beta) (MUC1-CT)]	Muc1	SDIASTTVPPSTATLTTVTTKATVSTAATTVPPVKPTSPQQKDYNLNFRITNHLFSSDLANMSSSASQDLSHQIEVMCNQVYNCSNCSTASSYLGVSVVKFSNGSVIADTVLQFAPTSDVSSSRAASILNEALQANGSHLNGLDISNASVSNGTSPTAPPSTATAATVKPTETSVSPSSVTAKTHESSSSVTPSNTSTSSHVTPNSTHSTGATSSTTKRPDSTPSSTPTTQSPSNVVYLTFRITNQLFVSDLNNPDSQLYKDLVAKVDTMCHDVYGCPNCDTRSTYIGVNVLSFSSGSVISNTKLKFNGSGETPAKVESLLNTRLAGNGGSINGLQIDYVTVSRSEINSPPTSGPLVPGWGIALLVLVCFLVLLALIYILYLLLRLCRRDKKGEMEIFA…	IMMUNITY		GO:0016324; GO:0009986; GO:0005737; GO:0016021; GO:0005634
c478605_g2	1.60589	6.15308	0.0102901	Q15025	TNFAIP3-interacting protein 1 (A20-binding inhibitor of NF-kappa-B activation 1) (ABIN-1) (HIV-1 Nef-interacting protein) (Nef-associated factor 1) (Naf1) (Nip40-1) (Virion-associated nuclear shuttling protein) (VAN) (hVAN)	TNIP1	MEGKGPYRIYDPGGARETALERLAEENAALKEKMKGIRSLGELLEESQQEASKLRQRVEDLVKENTDLDSSPDPSLGKDTQQAALPIGQDPTLGSFTLPDQDDKSQERDTKNDQKSPGSGASSDFEIVPADESERREKGSSHGSGRVDVEPHQYPKNADSALLLQLQRLESSLSDFAEEPDRNQLFTHLGRMALEFNRLAAKVHKNEQKTSVLQTLCEQLRKENEDLRKNLEKDLEQRSQDTENLRVENLELKRKVTLGGKDILKKVDMNLNGECPGSGDGMALERIQLQQTGKLAENVTVKDVLGVTEKKVKALEHQRNELLEVNKQWDKHFRSMKQQYEQKITSLRQKLADSQKLVTDLEAEREQKQRDFERKLLLAKSKIETEEGEKKALEVEVQE…	IMMUNITY		GO:0002755; GO:0005737; GO:0006952; GO:0009101; GO:0006954; GO:0005622; GO:0007159; GO:0051019; GO:0085032; GO:0070373; GO:0043124; GO:0045071; GO:0005654; GO:0050729; GO:0045944; GO:0006508; GO:0006412
c462619_g1	-1.44869	5.61535	0.0488134	Q95JC3	Liver-expressed antimicrobial peptide 2 (LEAP-2)	LEAP2	MKFTTNTGSFFHRKSVHRDSQRAPVVSAKSGAAVSGVPTGGADGPHGEPSPEGCHPSQSSGWWAICGRCTINLRHQQSASDQDGCKLHILEAHVLNNTGSTRSEMLH*	IMMUNITY		GO:0042742; GO:0005576
c455871_g2	3.36912	4.53947	2.57e-05	Q9JJ09	Sodium-dependent phosphate transport protein 2B (Sodium-phosphate transport protein 2B) (Na(+)-dependent phosphate cotransporter 2B) (Sodium/phosphate cotransporter 2B) (Na(+)/Pi cotransporter 2B) (NaPi-2b) (Solute carrier family 34 member 2) (rNaPi IIb)	SLC34A2	IIVSMVSSKLLNVKSAIPIIMGANIGTSVTNTIVALMQSGDRNEFRRAFAGATVHDFFNWLSVLVLLPIEVASSYLYHLTNVIVSTFNIKSGKDAPDILKVITDPFTKLFVQLDKKVINGIALGDESVRNQSLVKSWCKVKHVLVLKNTTLTVNETCEAPATCFSVGNMTWIEKNMTVSENIERCKHMFANTNLPDLAVGLILLALSLLALCTCLILIVKLLNSMLKGQVAVVIKKVLNTDFPFPFAWVTGLLAILVGAGMTFIVQSSSVFTSAITPLVGIGVISIERAYPLTLGSNIGTTTTAILAALASPSETLGNSLQIALCHFFFNISG	METABOLIC		GO:0007568; GO:0016324; GO:0031526; GO:0016021; GO:0031528; GO:0006817; GO:0019904; GO:0032355; GO:0009750; GO:0006814; GO:0015321; GO:0015293
c283220_g1	3.16433	4.87234	6.56879e-06	C4N376	Apolipoprotein L1/L2	APOL1/L2	VHGDSADRRGSPSRSRHATTGRQCNILTVYPQKTEQCPAAMETSLSILLLVSVVLGITQGDHQKLEDRLYRRLEDLCDNLEDFNTVLARKRHSLEKHATSLRFIADEMDTIHKDVTEDMVMWSAVAFTGDALNMGGVVLDYMGKGSPVISLVGIGISTVGGYLRESASSSEEEQHFHNKKVADKTFAECEQDLHEISDMHHEIEAKLQDLVYEEGLLGTKIHQKFVEIKRRLSYFKPSTIEKKYDDLKSNLVTFVVSLAMHTETVTSLKDTFSKEASKSSIIEPFVGQTNPTPSGSSEVVSGEIVKKGTLANAGHIVKAGVAAASLYRDGKELYKGILHLNQGAKSKLAENLREMAAYLDNVIERLDRVLPKGSRGFNI*	METABOLIC		GO:0005576; GO:0008289; GO:0006869; GO:0042157
c476508_g1	2.89537	4.42056	2.49188e-05	P55157	Microsomal triglyceride transfer protein large subunit	MTTP	EYMGGLFLFYLATGCRLFCSHINSTSTMHPWPVSGPLGLCFLVIACTVKGQFVPPSFQPGVLHQYHYTLDLQLEHVSQPSMPKGSLKADAAVQAHLLWRNSSHPDEQLVQVQIHEFQVLHLPEGTKSVNSSEGPSPVDLMGKENIAQLTLPVIFHWNSGKVVDFYGILEGNNQILDLKRGLVSLFQLQLHSGNEMDVSGMCQVTYNVSEDFITKMKDLRSCTGSTQGHTSVNKMFGVQWQPTSKSVYSLKGSLIQTVVAEEQHDISLTIKSSIGTRITSRQKLDLMSTLPGPAEALGLNVEEVVAKLPEKYHVIELMGQPLKNICQHCPSLITFLKKSGRRPMRINLSKPLATRRFHMFVQMLRHAKKKDVLQLLQQSSGDMVPFLIDAAVAAQSAASL…	METABOLIC		GO:0005783; GO:0005788; GO:0008289; GO:0006629; GO:0005319; GO:0042157; GO:0015914; GO:0005548; GO:0034377; GO:0046982; GO:0043235; GO:0044281; GO:0034197
c460449_g3	2.56978	3.30044	0.0439444	Q8NBS3	Sodium bicarbonate transporter-like protein 11 (Bicarbonate transporter-related protein 1) (Sodium borate cotransporter 1) (NaBC1) (Solute carrier family 4 member 11)	SLC4A11	LALAGAPARNRKRERAALKCRDGEDGVRLEPERAARMAAARRVFHLQPCDSPPAAMSRNGYFFEETGYLKCDTDDGCEAKEEGGGGGDELFDTVQSSIVSGESIRFFVNVNLEVPQSIAESDGSGCVLLHTSRKYLKLKNFDEEVRAHRDLDGFLARASIILDETATSLDDILREMLKHFAEDSDNTEPSCNFDKIMSTLFTDSGTPREGNVHLLSDTIQGVTATATGVQYQQSWLCIICTIKALQRRHVCISRLERPQNWGENSCEVRFVILVLAPPKMKSTKTATEVGRTFATIFSDIAFRQKLLETKTEEEFKDALVHQRHLLTNQGPSALNDSHKVQNHKPLKLQDFFNVGKGIFEDIARRLPVYPLDFTDGVIGHNKAIGKYITTMIFLYFACL…	METABOLIC		GO:0016323; GO:0015106; GO:0015701; GO:0035445; GO:0046715; GO:0046713; GO:0030003; GO:0042044; GO:0015252; GO:0005452; GO:0016021; GO:0046983; GO:0015992; GO:0005272; GO:0035725; GO:0006814; GO:0015293
c478819_g1	2.45985	5.36714	0.000500318	P98164	Low-density lipoprotein receptor-related protein 2 (LRP-2) (Glycoprotein 330) (gp330) (Megalin)	LRP2	YFQCNSGHCVAERFRCDGSADCLDFSDEATCPTRYPNGTYCHPAMFECKNHICVQPLWKCDGDDDCGDGSDEELHLCLDIPCDPPFRFRCENNRCIYRHELCNHLDDCGDGSDEKEEHCRAPTPAPCTTEEYKCANGHCVALHSVCDHYDDCGDHTDETGCNRGAGRTCSENICEHNCTDLREGGFICRCRSGYQASDTDRNSCDDIDECQVYGTCPQDCKNSKGSYECFCAEGFKSVGDAEGRQCAADGNPPLLLLPDSVRIRQYNLSSEQYSDYIDNQEHIHAVDYDWDPEDIGLSIVYYSVEGRGASYGAIKRAYLPTFDFKGNNPVKEVDLNLRYITKPEGVAVDWVGRHLYWTDAGTNRVEVAMLDGRYRKWLISSDLDQPAAIAVNPKLGLMY…	METABOLIC		GO:0005794; GO:0035904; GO:0016324; GO:0031526; GO:0005509; GO:0008283; GO:0005905; GO:0060976; GO:0030139; GO:0006897; GO:0005783; GO:0005768; GO:0070062; GO:0006775; GO:0030900; GO:0016021; GO:0006629; GO:0005765; GO:0005764; GO:0007603; GO:0005886; GO:0006486; GO:0043235; GO:0006898; GO:0001523; GO:0044281; GO:0003281; GO:0042359; GO:0006766
c477162_g7	1.923	6.06453	0.00699911	Q9JJ09	Sodium-dependent phosphate transport protein 2B (Sodium-phosphate transport protein 2B) (Na(+)-dependent phosphate cotransporter 2B) (Sodium/phosphate cotransporter 2B) (Na(+)/Pi cotransporter 2B) (NaPi-2b) (Solute carrier family 34 member 2) (rNaPi IIb)	SLC34A2	MAPLPEVEASAHDGIKLEGASALTSQSQNDIATTDGNMQSDDAGPPLPPAYSTLDLVNKSSEIADDGEEEEVDPWDMPELKSTGPKWSELDTKGKIFAVLKGIGKFFILLGLLYFFVCSLDVLSSAFQLVGGKAAGDIFKNSVLSNPVAGLVIGVLVTVLVQSSSTSSSIIVSMVSSSLLTVRAAIPIIMGANIGTSVTNTIVALMQAGDRNEFRRAFAGATVHDFFNWLSVLILLPLEVASGYLYLLTDVIVKSFNIQSGNDAPDLLNVITDPLTELIVQLDKSVINGIATGDESVRNKSLVKTWCVVDKLTVLKNVTLQGNETCDQPLNCWNDGNVSWAEKNITESINREKCQHIFANISLPDLAVGLILLALSLLILCTCLILIVKLLNSMLKGQV…	METABOLIC		GO:0007568; GO:0016324; GO:0031526; GO:0016021; GO:0031528; GO:0006817; GO:0019904; GO:0032355; GO:0009750; GO:0006814; GO:0015321; GO:0015293
c471279_g7	-2.34306	5.20376	0.00538812	P24461	Cytochrome P450 2G1 (EC 1.14.14.1) (CYPIIG1) (Cytochrome P450 olfactive) (Cytochrome P450-NMB)	CYP2G1	MDAVGGTSLSLAITLVCLLFIIVWKTFRHKVNLPPGPTPFPFLGNVLQVRGKDIVQTIIKLSEKYGPVFTLHFGSRPALVLCGHESVKEALVDQADDFSGRGDFPIFEMITKGYGVVISNGERWKQLRRFSIMTLRNFGMGKRSIEARIQEEAQFLVEELRKTNELPFDPTYFFSKAVSNVICSIVFGNRFDYEDKKFLALLQLLNGNFRFLSSSWGQILNQFPIIRFLPGPHKHFFRSLKMIRRFVKEYIKEHQETLDPSNPRDFIDCFLIKMMQETQNQMSEFSRKNLVATTINLFVAGTETVSTTLRYGLMVLLKNQGIEEKMHQEIDSVIGQNRQPCIEDRSKMPYTEAVIHEIQRFIDIIPMNLPHCVTRDTRFRGYTLPKGMTVIPVLTSVLH…	METABOLIC	1.14.14.1	GO:0070330; GO:0005789; GO:0020037; GO:0005506; GO:0050896; GO:0007608
c418780_g1	-3.97	4.02325	1.89915e-07	Q7YRK6	Cytochrome c oxidase subunit 6B1 (Cytochrome c oxidase subunit VIb isoform 1) (COX VIb-1)	COX6B1	AEYMGVSSGDRPVRGRLLSEPHLSTYPIDQKRTEFEAEFWKEMAEEIRKKLENYKTAPFDARFPSVSQTRNCYQNYLDFHRCERSLKEKGVDIYPCQWYRRVYRTLCPISWVNKWDEEREAGIFAGKI*	METABOLIC		GO:0004129; GO:0005739
c449572_g1	4.2925	1.95132	0.0424824	P51956	Serine/threonine-protein kinase Nek3 (EC 2.7.11.1) (HSPK 36) (Never in mitosis A-related kinase 3) (NimA-related protein kinase 3)	NEK3	MDQYTLLKTIGEGSFGRALLVQHESSHHKYVMKEVRLPKSPDGIRDSRQEAILLAKMRHPNIVAFKESFEADGHLYIVMEYCDGGDLLQAIKQQRGNLFPEHMILQWFVQLCRGVKHIHDKRVLHRDIKSKNIFLTQHGHVKLGDFGSARLLISAKAYACTYVGTPYYVPPEIWENTPYNNKSDIWSLGCVLYELCTLKHPFQANSWKSLIRKICQGSYSPLPSQYSYELHYLLKQMFKRSPKDRPSASTILSRSSLAKYIKQCLPAELADFEEQLKKEAGGDSDNLQGNIAQGDLEIGKEGNLPYIAQRKKWGSGPSNSVLNCLENASILKSSIKAEESESGGVIKFNESRSRKQWVKESPETLLNILMNADLSFAFQTYTIYKQADAAHLSGPLSDG…	MOTILITY	2.7.11.1	GO:0005524; GO:0030424; GO:0051301; GO:0005813; GO:0007059; GO:0005737; GO:0030010; GO:0046872; GO:0007017; GO:0007067; GO:0048812; GO:0005634; GO:0006468; GO:0004674; GO:0090043
c477742_g1	1.45161	6.29369	0.0378015	P02640	Villin-1	VIL1	AEYMGTHFCDRPLGRSRAGTNSVAVGCLAGSRLPQENTGLLREWKVPPARGASRITSRMSEKFFPSVSRKPGLQIWTIEKMEMVPLPEKAYGSFFEGDCYILLNIKQSSTGFITDIHYWIGKDSTPDEQGAAAVYTAQLDDDLGGSPIQHREVQGHESEAFKSYFKKGVIYKKGGVASGFKHVETNTYNIRRLLHVKGRKHVSANEVELSWDSFNSGDVFLLDLGKVIIQWNGPESNKSERISACSLAQSIRDDERGGRAQIGIIDNEADSPDLMQTMTAVLGTRNRELKSAVPDEKADQLQKSNVRLYHVYEKDGDLVVQEIATKPLTQDLLQHEDCHILDQGGVKIFVWRGKDSTKEEKKGAISRAVGFIKAKGYPATTNVEVVNDGAESAMFKQLF…	MOTILITY		GO:0051015; GO:0032432; GO:0051693; GO:0030042; GO:0030041; GO:0051014; GO:0045010; GO:0006915; GO:0005509; GO:0071364; GO:0035729; GO:0043027; GO:0005737; GO:0060327; GO:0007173; GO:0030175; GO:0032433; GO:0030027; GO:0035727; GO:0005902; GO:0043154; GO:0005546; GO:0032233; GO:0030335; GO:0010634; GO:0042803; GO:0051125; GO:0008360; GO:2000392; GO:0061041; GO:0009617; GO:0001726
c443383_g1	1.39892	8.51436	0.0316738	P18758	Thymosin beta-4 (T beta 4) (Thymosin beta 4Xen)	TMSB4	SAKMSDKPDMAEIEKFDKTKLKKTETQEKNPLPSKETIEQEKQVSDS	MOTILITY		GO:0007015; GO:0005737; GO:0005856
c451107_g1	-1.27389	7.74506	0.0488134	O42161	Actin, cytoplasmic 1 (Beta-actin) [Cleaved into: Actin, cytoplasmic 1, N-terminally processed]	ACTB	KILTERGYNFTTTAEREIVRDIKEKLCYVALDFEQEMGTATVSSSLEKSYELPDGQVIVIGNERFRCPEALFQPSFLGMEHVGIHETTYHSIMKCDVDIRKDLYANVVLSGGTTMYPGIADRMQKEITNLSPSAMKIKIIAPPERKYSVWIGGSILASLSTFQQMWISKQEYDESGPSIVHRKCF*	MOTILITY		GO:0005524; GO:0005623; GO:0005737; GO:0005856; GO:0005886
c389493_g1	-5.67957	0.137892	0.0251891	Q64434	Protein-tyrosine kinase 6 (EC 2.7.10.2) (SRC-related intestinal kinase)	PTK6	APTLTHGTGQLYVSLWDFEARTEEEVSFEAGDLFQLLEDTGDWWRAKKVESCGRRCNEIGYVPRNYLIEQETGDSQPWFLGELSRTEATNMLMSPENTRGTFLIRSKEKEGFEYALSVRDEISVRHFRILQNDQRMFHVNSMSFFSDLESLIQHYKEMSLISGLRLTKPCTKQEPALNDLSEDIIDVWERPQEEFELGAKLGSGNFGDVYEGTWTSGRVPVKVAIKLIKTGTMQQREFQEETQVMKTLQHRHLLTLYAICSQRDPFYIITELMPKGDLLKLLRGIEGQRLPPSDILDMANQVVEGMVYLESKKYIHRDLATRNILVGKDNLCKVADFGMARMIKDDFYLSHGKNVPYKWTAPEALSHGRFST	MOTILITY	2.7.10.2	GO:0005524; GO:0016477; GO:0071300; GO:0005737; GO:0042802; GO:0060575; GO:0016020; GO:0045926; GO:0061099; GO:0004715; GO:0005654; GO:0005634; GO:0010976; GO:0046777; GO:0001726; GO:0042503; GO:0042506
c477674_g1	6.32512	3.04693	1.79601e-08	Q687X5	Metalloreductase STEAP4 (EC 1.16.1.-) (Six-transmembrane epithelial antigen of prostate 4) (SixTransMembrane protein of prostate 2) (Tumor necrosis factor, alpha-induced protein 9)	STEAP4	MVMEIARTLGLTPLDQGSLMVANEVENYPLQLFPMWRIPMYISTALAVFIFLYCIIIEVIYNYVNAGEDVTYSIMISIPNRVFPIVSLILLALVYLAGVIAAFIQLYKGSKYSRFPDWLDKWMLCRKQLGLVALAYAFLHVIYTLVIPIRYYVRWWMNNYVITQIKNNSTAPFDTSYAWRSDGYLAPGILGFFFYVLLGITSLPSVSNIVNWREFRFVQSKLGYLTLVLCTGHTLIYGWDRFIYGPYYRWHLPPAFVLSLIIPCAVLCLKLFLILPCVDRKIVHIRQGWERHPKIPMCENGKTTV	NUTRIENT SENSING	1.16.1.-	GO:0000139; GO:0015677; GO:0008823; GO:0005768; GO:0070062; GO:0045444; GO:0097461; GO:0052851; GO:0016021; GO:0055072; GO:0046872; GO:0005886
c422535_g2	5.54778	0.16021	0.0326711	Q8N5S9	Calcium/calmodulin-dependent protein kinase kinase 1 (CaM-KK 1) (CaM-kinase kinase 1) (CaMKK 1) (EC 2.7.11.17) (CaM-kinase IV kinase) (Calcium/calmodulin-dependent protein kinase kinase alpha) (CaM-KK alpha) (CaM-kinase kinase alpha) (CaMKK alpha)	CAMKK1	MDVVSDTQTDLAERVAAMDVALGPGVSNTGVQEAISQRQRLQRHGVSMDAMLRSHSPSQCSADAGLMDTYQKGEMRPVLSNRKFSLQERSTGSYVPSTNATGQGPYATGPSPHISPRIVRRPTIESNRVSISDSEDCVQLNQYKLQSEIGKGSYGVVKLAYNQSDDKYYAMKVLSKKKLLKQYGFPRRP	NUTRIENT SENSING	2.7.11.17	GO:0005524; GO:0032147; GO:0004683; GO:0005829; GO:0005634; GO:0007268
c451287_g2	4.34534	2.28087	0.0316738	O15240	Neurosecretory Protein VGF	VGF	MIWATYLQRAALILSISLFRECCLHAAPLEEEKPQEHEPKIQYKDASKIQDGKINLEAPLESRSQPEKEVQSRSLPDFQSKASFSNDEDELFKDVDPKTLAAVLLQALNIDQDKPQSPSDKRDNVFTQFENNFADQDEPKVDEDTLTEKVQSRTRSSSIESQNQMFPKQGAKAWKEEEKSQDPELNSDDLDNLTSMLQELQKYSAASKRERSNNVIDTYNNQEKESDYGRDQNNILKELEEFQEMLDQQGEGTHTNREERRTYTKERVEEKKYVREYKDLAQARRQADKKTEDDKIADIASNLLLQYLLKGEDNTDQENNGKEEAESFADETKKSNLIFDDDIGDDTSEDVLGEQDTAAEDKRSNEAEEDMDPQTIDKLIEISSKLHLPADDVIDIIND…	NUTRIENT SENSING		GO:0033500; GO:0031410; GO:0042742; GO:0005615; GO:0006091; GO:0042593; GO:0005179; GO:0030073; GO:0043231; GO:0001541; GO:0048167; GO:0051591; GO:0009409; GO:0002021; GO:0032868; GO:0019953; GO:0030133
c466588_g6	4.11591	3.63868	2.49188e-05	Q687X5	Metalloreductase STEAP4 (EC 1.16.1.-) (Six-transmembrane epithelial antigen of prostate 4) (SixTransMembrane protein of prostate 2) (Tumor necrosis factor, alpha-induced protein 9)	STEAP4	METHSSNVIPLCNGSPRKCETVCIFGTGDFGRSLGCKMLQCGYSVVFGSRNPKASSLLPKGAEVFNHREAAKRSSVVILAVHRDHYSFLQDLTEVLHGKILVDVSNNLKLNQHPESNAEYLAQLVPGAKVVKAFNTVSAWALQSGTLDASRQVFVCSDDSTSKEMVMGICRTLGLSPLDQGSLLAAKEVENFPLQLFPMWRLPMCIALSLTAFLFLYCLVTIVVFTNVNDGQDVSFRIAISIPNKVFPIVSLMLLALVYLPGIMAAILQLYRGTKYSRFPDWLDKWMLCRKQLGLVALAYAFLHVFYTLVIPIRYYVKWRSNNFIISQIKNNKTSSFETMSAWRGDSYIALGILGFFFYVLLGITSLPSVSNVVNWREFRFVQSKLGYLTLVLCTGHAL…	NUTRIENT SENSING	1.16.1.-	GO:0000139; GO:0015677; GO:0008823; GO:0005768; GO:0070062; GO:0045444; GO:0097461; GO:0052851; GO:0016021; GO:0055072; GO:0046872; GO:0005886
c475793_g2	3.13373	3.33459	0.0286596	Q8BJ66	Kazal-type serine protease inhibitor domain-containing protein 1 (Bone and odontoblast-expressed protein 1) (Insulin-like growth factor-binding-related protein 10) (IGFBP-rP10) (IGFBP-related protein 10) (Insulin-like growth factor-binding-related protein 4)	KAZALD1	GPCKSASVIVTAPRDILSLEGNDIMFGCEVSSFPVVFVEWRKGGESGALPGDSTHITVQSRGGPQRYEITSWLQIRTLQKEDAGLYTCFTRNQFGETSSSARLRVVPLDSPLAAEVQAYRVGVYGVSDDEDSEQEEGSTSFSFEQGTLDRD	NUTRIENT SENSING		GO:0030154; GO:0030198; GO:0005614; GO:0007275; GO:0001503; GO:0005578; GO:0001558
c474437_g1	2.93592	7.032	2.1538e-07	Q762I5	Resistin	RETN	NAEYMGTDWRSARDKKQPHSAAMNSVLFLGVVLLLPGFILASPESCTLSDVLSLNSLISSMASTMLERIKLDCVDITTKGSFAHCPSEYTVTGCACGSACGSWDVQNKITCHCQCANMDWTNSRCCRITSK	NUTRIENT SENSING		GO:0070062; GO:0005615; GO:0050996
c472618_g1	1.44465	6.16553	0.0316738	Q9P0J1	Pyruvate dehydrogenase phosphatase catalytic subunit 1	PDP1	MSAPAQLLFPLIRNCELGRICSAACYCHRRHLCCLSTHSTQNPLRYVPQKKTLTTVCRPKENLKQLVQIRRYVTTPQRCYLTPPQVNSILKANEYSFKVPEFDGKNVSSILGFDSNQLPANAPIEDRRSAATCLQTRGMLLGVFDGHAGCACAQAVSERLFYYIAVSLLPADTLIEIENAVESGRALLPILQWHKHPNDYFSKEASKLYFNSLRTYWQELIDLNSGETTDVKEALINAFKRLDNDLSLEAQVGDPNSFLNYWVLRVAFSGATACVAHVDGVDLHVANTGDSRALLGVQEDDGSWSAVTLSNDHNAQNESEVKRLKSEHPKSEEKSVVKQDRLLGLLMPFRAFGDVKFKWSIDLQKRVVESGPDQLNDNEYTKFVPPNYHSPPYLTAEPE…	NUTRIENT SENSING	3.1.3.43	GO:0004741; GO:0005509; GO:0044237; GO:0000287; GO:0004724; GO:0005759; GO:0035970; GO:0004722; GO:0006090; GO:0010510; GO:0044281
c476488_g1	-2.55859	5.5485	0.000306495	P06727	Apolipoprotein A-IV (Apo-AIV) (ApoA-IV) (Apolipoprotein A4)	APOA4	RRVHGDQLQACRGRVSRVSRFLNLPLKIKMFVKVIAVVLAILAITGSRADESTDQVSDAFWDYLHELSSNAKGTVEEIQQSEISNQLNTIIQDNLQNVNVYAKNVKSQILPFATHVHTQLTQDSEKLKAQIRQELKELRIKLSPYADEVHQQLNKNIEELKLKLTPYAEELRTRVQENAEELRQQLFPYAQKIQAKLQENVGSLQEVLTPYSEELQEIFNEKVDQVKENLSPYADELMVKIGQNVAELRKSLSPYTQGVQDKFNHHLELMTFQMKKNTEALRAKISANVEDLREKLTPYMEELSLKLNDNAEDIRQSLVPYLEDLNKLVNQRIEEFTHAVSPYGEDLNKIIFEKAEEMKQKLGPYTVGIQDQLDLLEKDIQEAVDSSMSN*	NUTRIENT SENSING		GO:0016209; GO:0072562; GO:0044267; GO:0015485; GO:0006695; GO:0033344; GO:0042632; GO:0008203; GO:0017127; GO:0042627; GO:0034378; GO:0034371; GO:0005507; GO:0005829; GO:0005769; GO:0005788; GO:0070062; GO:0005576; GO:0005615; GO:0006775; GO:0034364; GO:0034380; GO:0034375; GO:0042744; GO:0002227; GO:0007159; GO:0008289; GO:0055088; GO:0006869; GO:0005319; GO:0042157; GO:0044240; GO:0034445; GO:…
c468049_g1	-3.07396	6.38504	0.0286518	P70059	Trypsin (EC 3.4.21.4)	TRY	QSTWGQGRAAETQTPNMKILLIVAFLGAAAAFPVDDDKIVGGYTCGKNALPYQVSLNIGYHWCGGSLINSQWVLSAAHCYQSRYSVRLGDHNIASNEGTEQFIDSVKVIKHPNYNSRNYDSDIMLVKLSKPATLNSYVKTVALPSGCAAAGTNCLISGWGNTLSNGVSNPSLLQCLNAPILTSSQCSNSYPGQITSNMICLGFLEGGKDSCQGDSGGPVVCNGQLQGVVSWGYGCAQRNYPGVYTKVCNYNSWIKNTIAAN*	NUTRIENT SENSING	3.4.21.4	GO:0007586; GO:0005615; GO:0046872; GO:0004252
c472419_g1	-3.10889	3.14817	0.0196247	O43451	Maltase-glucoamylase, intestinal [Includes: Maltase (EC 3.2.1.20) (Alpha-glucosidase); Glucoamylase (EC 3.2.1.3) (Glucan 1,4-alpha-glucosidase)]	MGAM	MDGLTIQANTFQYIRKQMMKIEIKIVTCFLQGGQVQSRRQTIQMSLPDDKLGLHLRGGYVYPMQQPANTTMYSRKNPMGLIIALDEKQEASGELYWDDGESRDAIATEKYVLGQFTVTSKRLHISYPKMGYNDPNILRFEEIRILGVALPITSINVTQGGIPQPSSATIQNDAFQKTATIKGLQLDLGKTYTVEWNSTTEFGRFDCHPEENANAASCEARSCIWDPPEHTNAPSCYYRNDSGYTVGKMETTPSGFTVDVQNAAAAPFRYDSLSPPINTLRLAVTYHENNMLQFKIYDPNNKRYEVPVPLNVPRIPASTEAGRLYAVNIMDKPFGIQIQRKSTGTIIWDSQVPGFTFSDMFIQISTRLPSNYVYGFGETEHKTFRHDLNWHTWGMFAKDL…	NUTRIENT SENSING	3.2.1.20; 3.2.1.3	GO:0004558; GO:0016160; GO:0016324; GO:0030246; GO:0005975; GO:0003824; GO:0070062; GO:0004339; GO:0016021; GO:0032450; GO:0005886; GO:0044245; GO:0044281; GO:0005983
c472419_g2	-3.36962	3.41212	0.00230654	O43451	Maltase-glucoamylase, intestinal [Includes: Maltase (EC 3.2.1.20) (Alpha-glucosidase); Glucoamylase (EC 3.2.1.3) (Glucan 1,4-alpha-glucosidase)]	MGAM	NSNAMDVSFQPTPALTYRTVGGILDFYMVLGPTPELVVQEYTALVGRPVMPAYWALGFQLCRYGYKNDSEIAQLYEDMKAAQIPYDVQYADIDYMVRQMDFTLSPLFSGLPALVNKIKSEGMRFIILLDPAIAGNETEPYPAFTRGLKEDVFIKWADGSGIVWGKVWPDFPNVTVNESVPWDEQALIYRAHAAFPDFFLDQTVQWWQNEIKEFHSNPNNPNKTIPFDGLWIDMNEPASFIQGSVIGCPDKNLNKPPYMPHLESRHLGLSHKTICMESQQKMTNGNVLRHYDVHSLYGWSQTKPTYDALLNTTGERGIVVTRSSYPSSGQWAGHWLGDNTAAWNQMEASIIGMMEFSLFGISYTGADICGFFQDTTRELCARWTQLGAFYPYSRNHNGKG…	NUTRIENT SENSING	3.2.1.20; 3.2.1.3	GO:0004558; GO:0016160; GO:0016324; GO:0030246; GO:0005975; GO:0003824; GO:0070062; GO:0004339; GO:0016021; GO:0032450; GO:0005886; GO:0044245; GO:0044281; GO:0005983
c471254_g1	-3.71025	4.52915	0.0220507	Q8K2A6	Lipase member M (EC 3.1.1.-) (Lipase-like abhydrolase domain-containing protein 3)	LIPM	NAEYMGDYTTEAKNGLSSRIPTMSQTTFLMKISHSKPVCREVMESKRVIESSLKSRLRPWLLVSLVIGCLSVLRSYSAGSLHSYLDETFPRAHDPDEDLDMETFVTKRGYNFSRYEMITSDGYHIEIFRLWNETSKNSSLLPVVIPSHFIGTSVTYVMDRHSTGFLYADAGFDVWLNNGRGSRFGRKHSTLDPQKDHHKFYDFDLFELATIDLAEQLDFIIRETGSKKVNYVGISQGGPLLFALLSRKPSYNAVISKASMQGAYRSFCFSELYQWKVLGWPYNLLGDYSLSPLTRSYILESDIRGCGRFLWLCELLALKIGGLHSSHYINWTRMNVYGKHYPAGCSVKIFKWYGQSRGYTCEGEMREYDYDFGMLPRLLTGLGLRSSRNLRIYGTTEPP…	NUTRIENT SENSING	3.1.1.-	GO:0005576; GO:0016788; GO:0016042
c238849_g1	-3.94628	2.90592	0.0196247	P00761	Trypsin (EC 3.4.21.4)	TRY	AEYMGILDGPPATMHGVLLLALLGAAAAFPLADDDKIVGGYTCPEQSVPYQVSLYSGYHFCGGSLINSEWVVSAAHCYESRIQVRLGEHNIKVLEGNEQFINSAKVIWHPKYSGRTLDNDIMLIKLSTPVTFSAHIQAIPLPKNCAEPGTECLISGWGNTVSSGSKYPELLQCLNAPVLSDEECNDAYPFQITGNMICAGFLEGGKDSCQGDSGGPVVCNGELQGVVSWGKGCAQKKYPGVYTKVCNYNAWIADTIASN*	NUTRIENT SENSING	3.4.21.4	GO:0007586; GO:0005615; GO:0046872; GO:0004252
c1231732_g1	-5.50663	-0.0213605	0.0286518	A5D6U8	Iron/zinc purple acid phosphatase-like protein (EC 3.1.3.2)	PAPL	ITGSAGCREELDPFVPDPRNWSAVRIKDYGYTRMQVINRTHLHLQQISDDQNGEIVDDIWLVKEKHGPDAWWW	NUTRIENT SENSING	3.1.3.2	GO:0003993; GO:0005576; GO:0046872
c400175_g1	6.63848	0.923619	0.0144904	Q5JTZ5	Uncharacterized protein C9orf152	C9orf152	RKQLWAGMMSCCCLHTSSLWEQMVKAYKCMGEILSVTHTPPDKDPAADCTRKLSSMDIDQLQEQYHCITQKQKLQTHIIVFKTGDNEPMATEGLVTTVAVNKKVQKPKAFEERIPVRGVTLEMLGDGSLHDQTDPWHVHLDIHRLVQVEYQNFQSNVAQDKDKQASFDDERMALMENALAPGTDSVEVCRLTGNDEHVLSNITDSPTGEKVGPYRSIQRKPSWKPLTSSALIHDQMTSVKQMSRSSKLFYYPFPQKKAPRISEAARRLGLYVTH*	PROLIFERATION/APOPTOSIS
c471955_g3	3.52761	2.45257	0.0293023	Q3ZBA3	Pleckstrin homology domain-containing family A member 2 (PH domain-containing family A member 2)	PLEKHA2	MPYVDRQNRICGFLDIEENEQCGRFLRRYFILDTKANFLLWYMDNPQNLPEGTGAVGSLQLTYISKVGIATAKQKPKAHYCFVINALSQRYFLQASDQKDLQDWVEALNRASKITVPKGGSLPLPEVTCDVRQEKKQQIAYKTEIIGGVVVQTPINPNDGEGQEGNEPAPHTPLKRSVSYVPGPINRSIMGLPILKSGYCVKQGNVRKNWKRRYFVLDDYSISYFKCEKDREPLRSIMLRDVQKTHECLVKSGDLLTRDNLFEIITSSRIFYVQADSPGDMHSWIKAITAAVYALKMCYRDFAPLNRSLSLNRRGSSNRPSSSTPSLSTSRLPVEEKKVFSRGPSEAMAWQPWTPVPQAERKDPSAEETLEQPKRSLIRTKRPDDVKAQDTRLRHLSEP…	PROLIFERATION/APOPTOSIS		GO:0005737; GO:0008289; GO:0005634; GO:0005886
c454890_g1	3.07075	2.4768	0.043715	Q9P2F6	Rho GTPase-activating protein 20 (Rho-type GTPase-activating protein 20)	ARHGAP20	AEYMGILSTKLCDNWVSVLEHESREERISVIQRLMEQLPRANLLLLRYLLAVLHTIERHSQTNQMTAFNLAICIAPSMLWLPTTSSPEVESNFTKKVSECVQFLIENCAEIFGEDITTLFGNLSARCEGREDGSDLCSFQLIDSSYDSLDNELNDDAESALSDLATKRGPDNRSRDSVLTLSDCDLDQAEVEGIEISLPPRSKPVRIFSGLRHKSASQEHSENGSLCSNTSGYSSTTVSDALMSSRRHRRCSEPIVGLLASKLSQLSGSHDCAARKTSCDAVMSHAEADYLKQLRSLQVEGQKLIDRSLTLGIDVNKGGGTRQEDETKDSSNHLLPPAPLRLNVCLRTSCSSLSSPGTSPSGSSMSSMDSAFSQLSDYSTFAPNEISTPLDCPFRLQRK…	PROLIFERATION/APOPTOSIS		GO:0005096; GO:0005829; GO:0051056; GO:0007264
c480474_g1	2.35012	4.52885	0.00864661	O93512	GDNF family receptor alpha-4 (GDNF receptor alpha-4) (GDNFR-alpha-4) (GFR-alpha-4)	GFRA4	MGTTREMRYFLIAIFLDGLVDAAARDCLQAGEACTNDPSCSSKFRTLRQCIAGNGANKLGPDAKSQCRSTVTALLSSQLHGCKCKRGMKKEKHCLNIYWSVHHNLMEGMNALESSPYEPVVRGPDSIRLASISAGSENEVTQVNRCLDAAKACNMDETCQKLRTYYVSVCIRRQARADMCNRSKCHKALRKFFDRVPFQYTHELLFCPCDDMACAERRRQTIVPACSYEAKERPNCLTPLDSCKENYVCRSRYAEFQYNCQSSEQSASGCARENYAACLLAYTGIIGSPITPNYMDNSTSNVAPWCTCNSSGNRQEECESFLHLFTDNICIQRAVRAFGNGTYLDSATTPSIISTTGKGKHERNSNSIGDATTVRGYIIDQVPTEERRLLDSTHMKSAE…	PROLIFERATION/APOPTOSIS		GO:0031225; GO:0005886; GO:0004872
c480070_g1	2.05683	3.93232	0.0448177	Q9CPT0	Apoptosis facilitator Bcl-2-like protein 14 (Bcl2-L-14)	BCL2L14	MNPTTEAKMEDVPLEDVDESSMEYKVLMAFAQRSLSAIHFQELVKSTSSTLSANAINGKQLAGKSGHGGEESKDHAPSTSNQTSETGSTVKRKKSNWRRRIIPQCFRGQRQKDDDVDGQRGSHEVFTISPESSMESAIHAEEEEPKPETVEQVAERLVELLHEAPEHSQDPEHRNLKSSTSVEADGATVERDEDQVIRDIVALLRESGDRMDEKIKADKTLCNGITELFTSYNYFKKLTDLYLGDVVPEDPKDAQQQGTKMALAMDVTTKLTAIDNHPMNKVLGFGIKYLKENFSPWIHDNGGWEKALGVKTQAVD	PROLIFERATION/APOPTOSIS		GO:0006915; GO:0005737; GO:0005829; GO:0043229; GO:2001238; GO:0019901
c442057_g1	1.87549	6.61749	0.0302204	Q6U1I9	Serine/threonine-protein kinase Sgk1 (EC 2.7.11.1) (Serum/glucocorticoid-regulated kinase 1)	SGK1	AEYMGRHLSICTPLPFTAPLLLLLLQASARSSFGTFTFTSTQLHIPRPIMTVKTASVPPTAQPPALTYSKMRGMVAILIAFMKQRRMGLNDFIQKLATNSYACKHPDVQSILNISQPQEPELLNDSPSPPPSPSQQINLGPSSDPHAKPTDFHFMKVIGKGSFGKVLLARHKSDEQFYAVKVLQKKAILKKKEEKHIMSERNVLLKNVKHPFLVGLHYSFQTADKLYFVLDYINGGELFYHLQRERCFLEPRARFYAAEIASALGYLHSLNIVYRDLKPENILLDSQGHIILTDFGLCKENIEQNSTTSTFCGTPEYLAPEVLHKQPYDRTVDWWCLGAVLYEMLYGLPPFYSRNTAEMYDNILNKPLQLKPNITNSARHLLEGLLQKDRTKRIGAKND…	PROLIFERATION/APOPTOSIS	2.7.11.1	GO:0005524; GO:0006915; GO:0005246; GO:0006974; GO:0006883; GO:0017081; GO:0005737; GO:0005783; GO:0035556; GO:0048812; GO:0005654; GO:0005634; GO:0018105; GO:0010765; GO:0032411; GO:0015459; GO:0004674; GO:0004712; GO:0042981; GO:0001558; GO:0042127; GO:0017080
c429549_g1	1.56387	7.17148	0.0293023	Q66KM2	Protein NDRG2	NDRG2	MTELQEVHIMEDKPLLQDPLKAAEVAAQILLDMGQKHSIETQYGTVTVTIYGSPKPKRPAIVTFHDVGLNHKTCFESLFQYDDMHEIVKNFVVCHIDAPGQEEGAAVYPLGYQYPSLDQLADTIPSVLQYLNFASIIGIGVGAGAYVLARYTLNHPDTVEGLVLLNIDPNAKGWMDWAAHKLTGLTSSVPEMILSHLFSADEISNNTEVVKQYKEALTTSTILPNNYLYWNSYNSRRDLNLERGGEVTLKCPVMLVVGDQAQHEDAVVECNSKLDPTQTSFLKMADSGGQPQLTQPGKLTEAFKYFVQGMGYMASSCMTRLSRSRTASLSSAASGEGNRSRSRTMSQSSESGQVPPAGPQATMEVSC*	PROLIFERATION/APOPTOSIS		GO:0016055; GO:0030154; GO:0005737; GO:0007399; GO:0007165
c468123_g16	3.78521	1.80622	0.0446196	Q9Y330	Zinc finger and BTB domain-containing protein 12 (Protein G10)	ZBTB12	DSEGLMIIPSGYYEEREAAASSGECESSMGGAMGYGGRSFSIGTMKDILRLGNPLRNIKCAKCEEVFQGVEKLVFHMRAQHFIFMCPRCGKQFNHSSNLNRHMNVHRGVKSHTCGICGKCFTQKSTLHDHMNLHSGARPYHCSYCNVRFAHKPAIRRHLKEQHGKTTAENVMEASVTEINLLGGYNERDDGGDLGFTERDEGPDLGYIEQDDGPIPGYPEHEEGPAPTYSKQDEGSEPVTHGPRQDEETGALG	TRANSCRIPTION		GO:0003677; GO:0046872; GO:0005634; GO:0006355; GO:0006351
c447809_g1	1.58755	5.05615	0.047826	Q8QZY9	Splicing factor 3B subunit 4	SF3B4	N/A	TRANSCRIPTION		GO:0008380; GO:0005689; GO:0006397; GO:0000166; GO:0044822; GO:0048026; GO:0005681
c416871_g1	-2.26659	9.31197	6.18302e-05	P50121	Retinol-binding protein 2 (Cellular retinol-binding protein II) (CRBP-II)	RBP2	TQSTWGPSASCFRTWSRVFHLSGAPPDTMPADYNGTWEMESNDNFEGYMKALDIDFATRKIAVHLKQTKQLVQNGDVFQTKTLSTFRNYDLDYTVGVEFEEKTKGLDNRVVQSLVSWDGDKLICVQKGEKSNRGWKHWIEGDILHLELTCEDQVCHQTFKKK*	TRANSCRIPTION		GO:0005737; GO:0016918; GO:0019841; GO:0005215; GO:0006776
c447334_g3	-4.66521	1.65769	0.0343241	Q80YP6	Zinc finger protein interacting with ribonucleoprotein K	ZIK1	N/A	TRANSCRIPTION		GO:0003677; GO:0046872; GO:0005634; GO:0006355; GO:0006351
c474142_g8	-4.90064	1.05591	0.03135	Q6PK81	Zinc finger protein 773 (Zinc finger protein 419B)	ZNF773	MATAEDTTGQVSHTFDDVAVYFSASEWKTLDDWQKQLYKNVMKDNYECMISLGFQLDKPEIVAKIEDGEEPCIWEPCSSKRQVGQSTTSGETFLCRPLKQECQEEAIETPKAFPGMPRRYLLKRPIKKEGPCMPSWPKRKSLPNVWLAETSGKFRKVTAQRKNGKGLRRHRCMDCGKTFCKKSWLIRHQRTHTGEKPYQCSGCEKCFSQSSSLVQHQRVHTGERPFKCPGCEKRFSHSSARTKHYRIHTGERPYTCVECNKSFALRSTLKLHQRSHTGERPYACPICEKTFRNNSKVNRHLRTHTGERPHKCTECNKCFTQRSTLVQHLRTHATERPYHCNECDKSYCQNSDLTKHLR	TRANSCRIPTION		GO:0000977; GO:0046872; GO:0005634; GO:0006355; GO:0003700; GO:0006351
c412448_g1	-6.05211	0.373629	0.0130383	C5PCA3	DNA-directed RNA polymerase	CPC735_066800	CEIYCNDFQPGSGMYQKHLQFRILDLCFIGVWTPLLPLPALFPLPNYLWIALPFQHGNWAKKPFGDFQKLFKLCVPFAGKLQLHNSGARAGGCAFYAGVQ*	TRANSCRIPTION	2.7.7.6	GO:0003677; GO:0003899; GO:0006351; GO:0008270
c440540_g1	5.77327	0.266981	0.0286518	H0Y9M7	Prominin-1 (Fragment)	PROM1	N/A	UNCATEGORIZED
c305832_g1	5.73445	0.365218	0.0378015	Q6ZNI0	Beta-1,3-galactosyl-O-glycosyl-glycoprotein beta-1,6-N-acetylglucosaminyltransferase 7 (EC 2.4.1.-)	GCNT7	N/A	UNCATEGORIZED	2.4.1.-	GO:0000139; GO:0008375; GO:0016021; GO:0006486
c468558_g1	5.07692	2.5659	0.00560932	Q9US46	E3 ubiquitin-protein ligase itt1 (EC 6.3.2.-) (RING finger protein itt1)	ITT1	MSPEDEKRFDPADTTLKFVRRKDDITGDDDDIIRVEMSCGHAVDPNSLTGWCRSLLDQGSVKFHCPADVDSKKCGKEWTYVEIRRHALLTDDEQRIFEEKMALIAAKQFCEYKECPGCKSYVERKDLTNLRVLCIICRSMNKDTPEFCWQCMRPWKGAGKSSLRCENTGCADPRLKILEECSVKDLPGSEIKNCPSIRACPTCGVMIEHKTMCKYVICLQCHIEFCFACLEIGRVCKASKANAWYKYCNKPIAPRQTKVPVWSQRGQKTKASFSAPVPPHIPPILPQVLPNESWCVMI	UNCATEGORIZED	6.3.2.-	GO:0005829; GO:0016874; GO:0005634; GO:1990580; GO:0061630; GO:0008270
c474626_g1	1.34547	7.98586	0.0378015	Q9CWT3	Sorting nexin-10	SNX10	MRLQEVTSVWVRDPQLQKEDYWHSYIDYEICVHTNSMCFTLKTSRVRRRFREFVWLRERLQNNARLVELPELPPKSPFFKLGNSQQMDERRQGLQDFLQKVLQNPFLLSDSRLHLFLQSQLSTDDIEACVSGQTKYSVTDAIRKFAASNRRFPEESEKAQVQHYSDSDSESSSSGPGHGDDSISHGCSADKGHEELKNNFSLPAPVNQS	UNCATEGORIZED		GO:0005545; GO:0051117; GO:0005813; GO:0042384; GO:0005783; GO:0007032; GO:0031313; GO:0005634; GO:0030316; GO:0071539; GO:0061512; GO:0015031
c430314_g1	-1.741	4.37063	0.0479832	Q7Z5L0	Vitelline membrane outer layer protein 1 homolog	VMO1	TQSTWGSPPCLQPTATMAPLLSGLLWAMAFCFPSAWGDIEVRANGTFSDRQHYSNISVGNGAQWGTWTWVDMCPEGSLATGFSVQLEEYVSASDDTALNGIRLFCTSIDGVAYTIESSIGKFGKWSRVTWCPAGVLKSFQLQVEEPQGVLDDTAANNIKFRCTSGAIVEGVGGAFGDYGGWSKECPRGGICGIETKIEPYGGAFMDDTALNDVRFYCCE*	UNCATEGORIZED		GO:0070062
c419520_g1	-2.42067	6.28109	0.00316621	Q9DG71	Freeze-responsive liver protein Li16	N/A	FFFFFFMSHGYLLFFFKEYMTRRRLPQACVPDASKRSHLKQTMCCELGSGLVAGLAHPLCVAKVGAAAGSLIQLDLFRLVTSLLRGTTTSCNHATNGFVVIPGLWLVTGIVGWPLHAYAHFSLFAGHRVLL*	UNCATEGORIZED
c958108_g1	-4.6896	-0.447993	0.0496857	W4XKX7	Uncharacterized protein	Sp-Hypp_1496	N/A	UNCATEGORIZED		GO:0016021
c1256084_g1	-5.00462	-0.286258	0.0316738	E3SG08	50S ribosomal protein L15 (Fragment)	RPL15	N/A	UNCATEGORIZED		GO:0015934; GO:0003735; GO:0006412
c381172_g1	-5.22584	1.04178	0.0196247	Q9NQC8	Intraflagellar transport protein 46 homolog	IFT46	DDDDDDDEHGAPLEGAYDPTDYEHLPVSAEIKELFQYITRYTPQVIDLDHKLKPFIPDFIPAVGDIDAFLKVPRPDSKPDNLGLLTLDEPSTKQSDPTVLSLWLTENSKQHNITQIKVKSLENAEKNPKAIETWIESISELHRSKPPANVHYTRPMPDIDSLMQEWSPEFEELLGKVGLPTADVDCTLAEYIDMICAILDIPVYKSRIQSLHILFSLYSEFKNSQHFKALAEGKKSEVFQSGPPSRSGEAETFTFH*	UNCATEGORIZED		GO:0005813; GO:0097542; GO:0005929; GO:0042384; GO:0005737; GO:0042073; GO:0030992; GO:0031514; GO:0031512; GO:0006996; GO:0072372; GO:0008022; GO:0050821; GO:0007224
c443891_g1	-5.36367	1.31428	0.0211259	Q9BZL3	Small integral membrane protein 3 (NGF-induced differentiation clone 67 protein) (Small membrane protein NID67)	SMIM3	N/A	UNCATEGORIZED		GO:0016021
c442379_g5	-5.4973	0.0661829	0.0293023	Q8T5H0	Putative differentiation regulator	22J3.8	N/A	UNCATEGORIZED
c326103_g1	6.66352	0.952511	0.0118433	Q03275	N/A	N/A	MVDSSRSELSMQRYLWTKTRSLTAQARALDKKFGRFSVIPVIEFYKAKVVPSLIYGRDAMSTIPKELWQRMEGYFWRSVLNLPKSTSIAAIRRELGLSSLKATVESSGMSLFRKMILPDTLPLYRLIENEAKRGSCKMLINWAAQKRKQLDSIVCTEDDLILNPLRIKKKLAELDWIATLERANKNKLLSHLPAHSTKLNDTMPFLKRFPNRPLRHTFLRARLNLLLTNEILHVRGLSSTKNCRLCKDTEQIESVHHLLMACPAICQIRKAYLAPVLATYTIQEEEEWLARLMSGEKTSWTIATAKILQAALAECNKLK*	X-TRANSPOSABLE-ELEMENT	2.7.7.49	GO:0003964; GO:0004519
c408715_g2	6.30822	0.668631	0.0149814	Q17003	N/A	N/A	PNTLQENNILLQNDVYLLQECWLLSELHKGGYQIFQLMAKKGLRGRPYGGLIIGVKNSIKATIIKYSGDNSSMLTVRVRLPNSNLSALIVNVYDSPGLQRTDNIAESAVEVISCNEASGGQELIIIGRDFNSRCCCKSEIMETDYVNCTSKLEISSVTSKGKAWTETLYDWDCFMLNGLVTGDRPGKSTWKSGDKVATLDYFSAINLQLHL*	X-TRANSPOSABLE-ELEMENT		GO:0003964
c398132_g2	6.11665	0.590735	0.0276158	N/A	N/A	N/A	N/A	X-TRANSPOSABLE-ELEMENT
c93734_g2	6.00428	0.424667	0.0278291	L7MI95	N/A	N/A	LLSTDLPTKKGVKQGCPLAATPFKFYIADLPECLFSTRNFPPKLNTEIPTICYADDIVLIDRTQIGLQHLLIDLQAYMVENELEINIKKSNILTICQSNKRKDMQFSWRIGTEILVKDITYLGTQFSIAEKHWEQALLLKARRPSTQGAILNGRYGKFPIMPVRIFYVQKVIPALTHGSEAALNLSWKNWEKLEIQFWKRILKLPNNMPISAIRSELGLQSLYSVTRWKSLALLRKIMQIQPPRGYQILTKKELGEKL	X-TRANSPOSABLE-ELEMENT
c469157_g4	5.87014	0.385697	0.032564	K7HPZ8	N/A	N/A	MQKLLRDKCPRALMEMIYALHSGTSIRVRLNLDGLLTSPIKTYRGLKQGCLLASAIFNYFIYDIHETFESVPSDAPNFNQTLIKMLLYADDLVLISKTPTGLRNLLAKFEAYTTLNQLTVNIKKTQIVMYAPTQCSRTRLEWKIDQTKLEVVQSYMYLGTVFEANPRAVGQVEYMERKLTTAISQSRILLH	X-TRANSPOSABLE-ELEMENT
c842471_g1	5.80506	0.388287	0.03135	N/A	N/A	N/A	N/A	X-TRANSPOSABLE-ELEMENT
c333341_g1	5.60229	0.200394	0.036002	B7S993	N/A	N/A	MCVRVLMFNSHSCTWSSCLQKTCSFLEHVMSMWICLLRHWCQMWCESWDNYQVRYVLFVYVKHGCGVLCNENTCLIGLSEHFNAIFPSRGSNTFMFLLVCCTDQFTCM*	X-TRANSPOSABLE-ELEMENT		GO:0003677; GO:0015074; GO:0006310; GO:0003964
c457902_g2	5.51406	0.134799	0.0427809	Q90Z50	N/A	N/A	NLVVNISSKILTTGQIGMLNRGLSFVPTCNTSLFEEKICLYKLLRKLRLKIYFNTEISTKSVTMEDGTLEFRPKSNFDPPVQNPMLNLFEKTVLSDLSRINYRKNTPTNVKKCQLEHIESLAKDENLTIKPADKGGAIIIMDTQHYVRKCLELLNDTATYTKLDNDPIFRIKNLVMKMIKEAEEQNLISHKTSEFLLNKHTITPVFYGLPKIHEDSSDPPLRPIVAGTDSIFDPLAIYIDKSLQPLVQGTSTYLRDTTDFLNCISDFSALS	X-TRANSPOSABLE-ELEMENT		GO:0003964
c400397_g3	5.5027	0.140077	0.0424824	H3B4U5	N/A	N/A	N/A	X-TRANSPOSABLE-ELEMENT
c437124_g3	5.48005	0.126316	0.0368575	N/A	N/A	N/A	MIAPADLISTVTRIIDDCNVSLSNPEFVICGDMNYSWFDAEKKLLVYKHDCGGRRIVDRGQRWANEMNLRDCCMVNGCTIGDMPAADTWHRNASRKTLDYFWVSKEMLKNTSQLLVLDMPASDHKALELSWMSCLVMSPWHYPGKIEVNNSTNRLQMSDIQVTRVTALFAQQVSKEAQLNYGPLFNQFRIKNLGGINATVEHKHMFNKTISDEKKKKK	X-TRANSPOSABLE-ELEMENT
c443068_g1	5.37582	0.0914998	0.0496857	N/A	N/A	N/A	MLFRKCRILNSPLPYRLINLEMENSSNKLLLAWKATNIALLKSVVSGEDELIANPTRVLKNIKELGWVETLSKAAENKLTRHLPPSIKKLNKLQGFIKQFPDKRARNFLLRARLNLLPTNEVPAIRDLSNTNCCRLCQIPNETETIRHLLLTCPALSKVRWSYMKHFSLNHRIIEESCWWARMINGDKPTWLMAAFKILQYAMAVLENPTEPLKSL*	X-TRANSPOSABLE-ELEMENT
c411939_g1	5.36419	0.0556487	0.0378015	Q7M3L4	N/A	N/A	N/A	X-TRANSPOSABLE-ELEMENT		GO:0015074; GO:0003676
c456322_g9	5.30911	1.20779	0.0282863	D7F172	N/A	N/A	N/A	X-TRANSPOSABLE-ELEMENT		GO:0003964; GO:0004519
c430811_g1	5.29595	0.0774621	0.0496857	N/A	N/A	N/A	N/A	X-TRANSPOSABLE-ELEMENT
c647612_g1	5.19902	-0.058048	0.0419519	K7JRQ7	N/A	N/A	MSRHQTPRQVCTSPRVLWNQMVGVPWKAMAWVFVEYWSCEEMALLPSVWGVARPRGILPVLFTRVAFVAGGFPWSACSPGPPQLVFTIGHHTRKEPSVPLTFVYNPWNVNRNGQTKQNRLVDSLKTLYYNSCSWLGA	X-TRANSPOSABLE-ELEMENT
c326999_g1	5.14735	-0.0846894	0.0446196	K7HPZ8	N/A	N/A	N/A	X-TRANSPOSABLE-ELEMENT
c377233_g1	4.85467	0.972857	0.0463577	Q03278	Retrovirus-related Pol polyprotein from type-1 retrotransposable element R2		MYPINLHVIFLDLKQAFDLVDREILWSKLEQWECPIDTLAAIKACSNASVRVRLAANRVTGRIKTERGLKQGCPIAATLFTLYISDIAETQKDVRALPPLLNGTAIPWLVYADDIVILDKKQIGLQRRLYSFTIYIQTNNMMINIEKSHVMTFSGTRKRKQRPLAVFLHSMRLTEVKSYKHLGIRYNCSIGEQEWSNILREKHYH*	X-TRANSPOSABLE-ELEMENT	2.7.7.49	GO:0003964; GO:0004519; GO:0046872
c479792_g3	4.6167	1.2139	0.0316738	Q03279	Retrovirus-related Pol polyprotein from type-1 retrotransposable element R2		WYTLLELGIDRGLLVMIIYLYSDTVMRVRLNNKGTLSNKIATQNGLKRGCGLAATLFNLYVSQAGKALNESGLIAPKIGELTIQWVAYADDFLLFDCTKIGLQRVIRAFEAFIAERKLVINPTKTTVFHAGSKRVRPSSLTWGCCGERIKNQTVLRYLGYVFTNSQSYMAQKNTLLMKAKESINQIRAIESKYGTFTLMPCIQFYCLKVVPRLTYGLEFLPDEVGPYLRQMEALIWRKILYLLPKCIPLEMIRYELGPQSILSIMNAKKLALMRKCLVAKKDSLYCHLNLVLKANFMQSLRNTCEKMLLNVGLSFVTLVSNPGKVKEILKAFDWLENNVVILNSRLYSQVISFWKWHPRPEEYLVKYPSRSFRNRTMRFRFNVLNTNQILYIRGKVDAE…	X-TRANSPOSABLE-ELEMENT	2.7.7.49	GO:0003964; GO:0004519
c368651_g1	4.58524	1.21893	0.0465147	N/A	N/A	N/A	N/A	X-TRANSPOSABLE-ELEMENT
c377224_g1	4.42763	1.43855	0.0432166	N/A	N/A	N/A	N/A	X-TRANSPOSABLE-ELEMENT
c444246_g1	4.18326	2.2585	0.0360848	Q8UWD0	N/A	N/A	MRVSGLPPCDLPLVLTALQAVNMERLESVSLKFSRLKTVFLVAITSARRLGEMCAVSCVATCPVAQFLKCGSSFLPKVNSRFQRLQGIVILCFFPNLFSLEEMQCSKLDVWRAVLIYLEKCTDFRPSDSLFVTFGGASPGIKAMVPAISRLCSACVMGRRYRRHTGNLYSGYMVGP*	X-TRANSPOSABLE-ELEMENT		GO:0003677; GO:0015074; GO:0006310
c475054_g3	4.0944	2.95874	0.000494854	D7F172	N/A	N/A	MYSAFQKSIGWKLKDFDSMAVANKRLVDKDNAWNRVRAVDYLQGKTTLMEYSSQSFPFKQSLAYLKYTVHHGLRRFLMLVRFNLLPSYAITGVWGKILVEHKLCRICNMRSIEYTSHLLTQCTELHNQHNIHYGSMVARIEDVGRASFGLQFIVQSPGLFLVLLTQLWCLKKN	X-TRANSPOSABLE-ELEMENT		GO:0003964; GO:0004519
c481105_g1	3.84619	1.58188	0.0439484	P21328	RNA-directed DNA polymerase from mobile element jockey (EC 2.7.7.49) (Reverse transcriptase)	pol	IESKIFMRLVVKKLTHWADQVGALSRFQTGFRRGLSTALNGVILSLVSEPTIGKGELPLNRAWIDRSKAFDQIDRCKLWSKLRQKGVPEALLVMLMELHRDTTVRVRLDDKGHLSDIVEVERGLRQGCLGAPLFFNLFLSDMGQELEPSAFASPILNGNEIFWLAYADDIVLLDRTAIGLQRLLTKLGESAAKNGLVINPLKSKILVFKHPRKIIRFDSWSLNGQIILRVDELIYLGYKIYASLTNLEFDILTKAQDLIPHMKKIKIRYCKFTILPMIKYYIVKIVPVILYGLEAKTSLWNINWGKIEGRIWKDSLNLPLRTPGWNLRFELGLKSLKCLVEWKLVSLYREIINPSPGSLYEDIRVHLRSSKSRILTGSEGRVRSILNRTVLDLETVITN…	X-TRANSPOSABLE-ELEMENT	2.7.7.49	GO:0003964
c462079_g1	1.99143	4.17625	0.0326711	H3B4U5	N/A	N/A	N/A	X-TRANSPOSABLE-ELEMENT
c475521_g4	-4.07862	1.23398	0.0493653	N/A	N/A	N/A	N/A	X-TRANSPOSABLE-ELEMENT
c263914_g2	-4.24192	1.28098	0.0491794	N/A	N/A	N/A	N/A	X-TRANSPOSABLE-ELEMENT
c479626_g12	-4.63355	-0.44467	0.0469403	P11369	LINE-1 retrotransposable element ORF2 protein (ORF2p) (Long interspersed element-1) (L1) (Retrovirus-related Pol polyprotein LINE-1) [Includes: Reverse transcriptase (EC 2.7.7.49); Endonuclease (EC 3.1.21.-)]	Pol	AARLRTQRAERWVKEIEMTQNNMQKPGTQSIADVFAEFYKQLYTSEIRHGENEIKNYMEEIDMPKLSREDTQALDSSITPEEVSEAIKRLPLRKAPGNDGYSAGFYKTYREQLLPFLVTLFNQILQTGVAPESFSQALITVIPKACKDPKYCSSYRPISLLNIDAKIYTRVLAARLETHMPTLIHPDQVGFIIGRQRADTIRKTLHLIHEARNMQNTPSL	X-TRANSPOSABLE-ELEMENT	2.7.7.49; 3.1.21.-	GO:0006310; GO:0003964; GO:0004519; GO:0046872
c469431_g11	-4.63357	-0.445912	0.0488134	N/A	N/A	N/A	N/A	X-TRANSPOSABLE-ELEMENT
c456059_g2	-4.67106	-0.442114	0.0445431	O00370	LINE-1 retrotransposable element ORF2 protein (ORF2p) [Includes: Reverse transcriptase (EC 2.7.7.49); Endonuclease (EC 3.1.21.-)]	DNA recombination	DLDIPRLTVAESENLEVEIEVDEVLRAIGQLGIGKSPGMDGIPVEFYRKCNTYLAPILCRLFNMFMREGDLCQSMCEAMITLIPKEGRDCRNCSNYRPISLLNVDVKLFAKIMANRLETYMGKLVHGSQVGFMKNRFGYDNVRTLVDIMCLQQNELSNAALVLMDAEKAFESVCWSYLRFTMER	X-TRANSPOSABLE-ELEMENT	2.7.7.49; 3.1.21.-	GO:0006310; GO:0003964; GO:0009036; GO:0046872; GO:0090305; GO:0032199; GO:0032197
c443083_g2	-4.67837	-0.386292	0.0482883	N/A	N/A	N/A	N/A	X-TRANSPOSABLE-ELEMENT
c465455_g7	-4.70475	-0.442956	0.0471142	E3NSJ7	N/A	N/A	SAAFDTVDHSLLISRLVEAGISGQVLEWFRAFLTDRSQSVSLPPFCSTSAPLCCGVPQGSALFPILFNMYIKYLLLLIELHWFRFYSYADDTQILVRLDLTKSETASRLKKCLEELGTWITLNLLKLNGSKTEVLDVGTSTPQLYWTSDFWSSSLGPLPCLSFQSGISECDSLPL*	X-TRANSPOSABLE-ELEMENT		GO:0003723; GO:0003964
c263452_g1	-4.77418	-0.386149	0.0446196	F2WZX1	N/A	N/A	N/A	X-TRANSPOSABLE-ELEMENT		GO:0003964
c464745_g1	-4.80206	-0.336638	0.0463577	N/A	N/A	N/A	N/A	X-TRANSPOSABLE-ELEMENT
c377440_g1	-4.80658	-0.33976	0.0432166	H2N020	N/A	N/A	LKCIRRYQELQDMLLVKPHSCVYCASVIVVPRSCSHSSLTFGIGVFLVTRVILYSVEADILTVPGESTYPRLGCNRGSSGKQSHVLAIAERSLRYCSFCIGVSSIVVLISSQLINCLSTNRSPKETMPLSLQCMASVPSFVGGMYGASHRGMPGLYNTVFLGTSVSLDHALQMTSVGY	X-TRANSPOSABLE-ELEMENT
c12835_g2	-4.80837	-0.336881	0.0415291	Q9YGS2	N/A	N/A	N/A	X-TRANSPOSABLE-ELEMENT		GO:0003964
c366503_g1	-4.80889	0.67025	0.0446196	H3B4U5	N/A	N/A	N/A	X-TRANSPOSABLE-ELEMENT
c633039_g1	-4.83077	-0.337395	0.0459449	N/A	N/A	N/A	N/A	X-TRANSPOSABLE-ELEMENT
c329259_g1	-4.84438	0.860802	0.0300248	N/A	N/A	N/A	N/A	X-TRANSPOSABLE-ELEMENT
c19417_g1	-4.86793	-0.336486	0.0374728	Q64IY1	N/A	N/A	N/A	X-TRANSPOSABLE-ELEMENT		GO:0003964
c441634_g1	-4.89499	0.489034	0.0316738	Q9YGS2	N/A	N/A	CIRDRPTSNASTLTIHLIYRPPRPVGSFEKEISIILSDNTKVSSQILLLGDLNLGFNDPNDQHALAISNMLTKLGFIQRVTQATHDKGRTLDWVADLNCVASITSIMRQTWTDHFLLSFTLPVNTPTTKANPIAPPLLTRNKRNIAADKILPYLIHDLNALSDSSYPDTLVDAYNAYMTKALDAIAPVKMQKSKLRAHLNSWF	X-TRANSPOSABLE-ELEMENT		GO:0003964
c378322_g2	-4.90742	-0.289178	0.0378015	H3B4U5	N/A	N/A	N/A	X-TRANSPOSABLE-ELEMENT
c241490_g1	-4.93391	-0.235733	0.0415291	C7C202	N/A	N/A	N/A	X-TRANSPOSABLE-ELEMENT		GO:0015074; GO:0003676
c436459_g1	-4.9347	-0.24697	0.0463577	K7F115	N/A	N/A	MDAQVDSATKKLQYHFKMLRLKPYVTNKNCTTLVQAIIMPRLDYCNTLFLGSTNLNLNRLHTLQKNALRCALNLPRKAHISTFRKEVHWLPIRDRIKLRLLVITHKCLYLTAPRYLSDKFTRHNSTRPTRSPCLHQLNIP	X-TRANSPOSABLE-ELEMENT
c478217_g4	-4.94949	-0.339322	0.0432166	Q9YGS2	N/A	N/A	MYLLRSCISSSSFVSPSLSTMSESSVPVLLTFQPLMDADISLALARATPTSSDDSLPSSLTLPIYSSLLPYLSVLFNSSLSTSTVTFCFKHASMLPILNKSTLDPSLPSNFHPFSRLPFHSKLLDHIVYLQVSSF	X-TRANSPOSABLE-ELEMENT		GO:0003964
c407036_g1	-4.96091	-0.339151	0.0387627	Q6AZB8	Putative nuclease HARBI1 (EC 3.1.-.-) (Harbinger transposase-derived nuclease)	harbi1	MSTAAVAYALAHRKRANGQEPVQPPVENVQDELPPPRQRRRRTNKECIYRTRVNMFNMSANHIIELYRLDADAILYLMELIKGYLEGSTNKSTAIPPLVKILAVLHFCASGSFQGTLAMAAGMSQASFSKFMQVVLAALLLK*	X-TRANSPOSABLE-ELEMENT	3.1.-.-	GO:0005737; GO:0046872; GO:0004518; GO:0005634
c480935_g5	-4.99519	-0.293859	0.0376473	F6Z4R1	N/A	N/A	N/A	X-TRANSPOSABLE-ELEMENT
c218406_g2	-4.99926	-0.244704	0.0378015	F6KMI2	N/A	N/A	N/A	X-TRANSPOSABLE-ELEMENT		GO:0003964
c306252_g1	-5.00541	-0.290184	0.0316738	L7MMI6	N/A	N/A	EKCIKMLDKHYDKYVSIILERYNFGKSKPENGETVEQYITALRVLAASCEFGNPLNERLRDQFMLECSDGKVREALWSKSNPTIDEVIKVAKVVEHTNKCVKEQRKKRLYK*	X-TRANSPOSABLE-ELEMENT		GO:0003676; GO:0008270
c256941_g1	-5.05523	-0.291046	0.0415291	P08548	LINE-1 reverse transcriptase homolog (EC 2.7.7.49)	N/A	N/A	X-TRANSPOSABLE-ELEMENT	2.7.7.49	GO:0003964; GO:0046872
c452666_g1	-5.13058	-0.192991	0.0378015	N/A	N/A	N/A	N/A	X-TRANSPOSABLE-ELEMENT
c383954_g1	-5.16078	-0.194207	0.0326711	Q17003	N/A	N/A	MLQWSNDCRATSYPIRGMGVDCGKDNTFLKNIPSNFCQMCGSMLIMVSPLSQFSCHLLPNEGRHWLKREFTEFLVEEEPLFCQRVSFGFKVSRPIQLYMRLIDPYSKIFDGLDFSNFLFL*	X-TRANSPOSABLE-ELEMENT		GO:0003964
c353379_g2	-5.22075	-0.149152	0.0316738	C7C202	N/A	N/A	MPPRIERWGIRLQEYDYDIIHRPEGGRNLAEYLSRHPAGTPTTRAGNTEYINYVAANALPPVLSLKAVTAASASDPSMALAISLTNNKWKDYRHAVLNHPWVFKEELERLARIHTELAVKDNAILLRGCRLIIPATLRAEVINTAHEGHRGADNAKRQLRYHVPLHRLTG*	X-TRANSPOSABLE-ELEMENT		GO:0015074; GO:0003676
c286327_g1	-5.26149	-0.149351	0.036002	N/A	N/A	N/A	N/A	X-TRANSPOSABLE-ELEMENT
c288808_g1	-5.27762	-0.148523	0.0293023	H3B4U5	N/A	N/A	N/A	X-TRANSPOSABLE-ELEMENT
c353451_g1	-5.28771	-0.102389	0.0316738	E3NSJ7	N/A	N/A	DVYMRQPVDFAQFFTDKFRLLGSSIQVASSSEPSLGNCPPADTFLFSFTYRYQHNTLHCSCSPYCFSSLPPSHLLLYLRSSPLLILFSLFLSLFLSSASFPSSFKHSLILPILKIPSRSVYPC*	X-TRANSPOSABLE-ELEMENT		GO:0003723; GO:0003964
c442452_g1	-5.33311	1.93021	0.00107131	O00370	LINE-1 retrotransposable element ORF2 protein	DNA recombination	MIILPKLLYRFIIFLWDLSGFSDLIGMCSSFLWSGGRVRMQWGHLDRPYEVGALTAPYFELYSLVAQIHDATHWVAEQPERPHIKLERLQVGPPPFAAACKQIQNAHTQ*	X-TRANSPOSABLE-ELEMENT	2.7.7.49; 3.1.21.-	GO:0006310; GO:0003964; GO:0009036; GO:0046872; GO:0090305; GO:0032199; GO:0032197
c219952_g1	-5.36279	-0.0182934	0.0376473	N/A	N/A	N/A	N/A	X-TRANSPOSABLE-ELEMENT
c365681_g1	-5.36707	-0.103623	0.0300248	C3YWT8	N/A	N/A	AEYMGVEIEGRERDHFRTILIVNIYNPLDGSRVWDIREELGELLTRWVKGEEGEYIIIAGNLKCHCVAPNYPYVSDNVYEKCTMKQNEMNREGKKWMSFFRAMN*	X-TRANSPOSABLE-ELEMENT
c410545_g1	-5.39855	-0.0688124	0.0296489	O00370	LINE-1 retrotransposable element ORF2 protein (ORF2p) [Includes: Reverse transcriptase (EC 2.7.7.49); Endonuclease (EC 3.1.21.-)]	DNA recombination	MTILPKLLYLFSNIPLLLRQRLIQRMKSMILDLIWAGKAARVAYNTLIQPVANGGLALPDLERYYWAAQAQFLSHWYDTPLPRPHVQIERALAAPHLLRSLILGEMQVTPNTKNIVLNTYAIWRKIALKSEIKVRFSPLLPTKFIPGMPITMEEVFL*	X-TRANSPOSABLE-ELEMENT	2.7.7.49; 3.1.21.-	GO:0006310; GO:0003964; GO:0009036; GO:0046872; GO:0090305; GO:0032199; GO:0032197
c461441_g1	-5.44711	-0.0658664	0.0239913	Q90Z50	N/A	N/A	N/A	X-TRANSPOSABLE-ELEMENT		GO:0003964
c287764_g1	-5.45226	-0.0203403	0.0239913	Q9YGS2	N/A	N/A	N/A	X-TRANSPOSABLE-ELEMENT		GO:0003964
c355380_g1	-5.45476	-0.0629163	0.02314	F2WZX1	N/A	N/A	N/A	X-TRANSPOSABLE-ELEMENT		GO:0003964
c477484_g12	-5.7063	0.204299	0.0276158	Q9YGS2	N/A	N/A	MGPLLSFSSDILFLGQVIFPPAFCYFMVSHQGSDLGPLCFSMHTIPLDSLIEFFNLFCHFYVDDSLICFLISLYTPARALRSQQPNLDVLAHTSVSFPTWPKNYGMPFLLILALPIFHSRLKTHLLLLLSSSLPISVHVIICLHRSCYSSKRFSEGAV*	X-TRANSPOSABLE-ELEMENT		GO:0003964
c472639_g5	-5.74756	0.314985	0.0286518	E7F3G4	N/A	N/A	MIVTSKVPRKHVSRLYKECQANQITNNRAKGKWEGDLDITIHDEQWLRWCRLTKEISLNDRFRLTQFKILNRLPYTPAHISRFSPAAIDECAKCSMTAADSAYVLELPTDLPVLSVSCGCRIRYY*	X-TRANSPOSABLE-ELEMENT
c469554_g9	-5.76556	0.132275	0.0216323	B2CN80	N/A	N/A	MYLTAEMLSILSKIQQLTQPLAKERTAKEPASSSRQFMCIFSSSGNQVPPVAMVPHLAPQPERLASDSIISGADPNIALPFQASMWVISKQKDAADCRYSKFVVSGCGSGLHLIPLIYICKYVSHSCISMYHISRLERKTFTKQFIFIKRYKAQSSNQRKQQEKMFSFIHKRFL*	X-TRANSPOSABLE-ELEMENT		GO:0003964; GO:0005882; GO:0005198
c278549_g1	-5.76597	0.134784	0.0170778	H3B4U5	N/A	N/A	MRSQHNCEIWEHFVRYLCFFCYILPSHHSALSLNKRWISESCFPQFSDPLTFLSALPFSATSFISISAPSQKSYVPLTNVFSCTQTTYRTYCATNTATQMGLLPSVYRP*	X-TRANSPOSABLE-ELEMENT
c414402_g1	-5.86784	0.232702	0.0196247	F6Z4R1	N/A	N/A	MWRSMCVNGNLCSLNLCERSRPIKILNRVYWSPERLEKRGMLDSSECWGCLCEVGTLEHLLWNCVRVRGFWTDVCSMCVSVLGKHTDLDFKTMVLGCDDLLDTLSLSQKKWLLRGASTCKKMILRG	X-TRANSPOSABLE-ELEMENT
c477450_g6	-5.90767	0.294811	0.024362	C7C202	N/A	N/A	MGWNMPLQHFITQRVMQQWKGLTALMEVILIAIVTGGDWSQAVMERATQYRIAPHRLTSVSPFEVLRRMLPNSRLRPGWMGKCGGSRSVVPQEVIRERIMCAQAKSKMRYDRKNCVKERTMQEGLEVKVRSGRRVQKGTQNFQFFAGSE*	X-TRANSPOSABLE-ELEMENT		GO:0015074; GO:0003676
c438776_g1	-6.4796	0.603057	0.00669452	E7F3G4	N/A	N/A	MICLERPRVKSLLRPTHWHLLASHVAVVQYRCGKGFGKLSDPLWSDNTIDISPVAAVAFAALPGSSPCSAVSPDASAHQSDFLQLGSTSPFQLCFLPRFFPPLSRFPLCIFCSTSQLL*	X-TRANSPOSABLE-ELEMENT
c464573_g2	7.19511	2.81413	2.1538e-07	N/A	N/A	N/A	N/A	Z-UNANNOTATED
c466550_g5	6.97677	1.18806	0.00864661	N/A	N/A	N/A	MRFTSSNSRSRKALLDDHILISTSLALHFTHLSFPFCTRCMRLSQRSFYFLLSPHPIFSHPFYFTASTRISYWILYIPHFWAIYFFGCLILYSDNGLTLFLCM	Z-UNANNOTATED
c427299_g1	6.88649	1.35803	0.0165322	N/A	N/A	N/A	N/A	Z-UNANNOTATED
c395778_g2	6.86918	1.10323	0.0076933	N/A	N/A	N/A	N/A	Z-UNANNOTATED
c30289_g1	6.67659	0.946795	0.00864661	N/A	N/A	N/A	N/A	Z-UNANNOTATED
c825915_g1	6.56462	0.939977	0.0196247	N/A	N/A	N/A	MQQDMAPYTQSFNLSLPGWTDIPASCCANPPPAPLCSVEDTSCLKSPNREAHSNTIPAFRKAMDFPSSSHRRSGRRVSSSLPFARHLPTWLPYHTRQIYASCLDRLLSYWW	Z-UNANNOTATED
c789673_g1	6.40652	0.900447	0.020147	N/A	N/A	N/A	N/A	Z-UNANNOTATED
c409259_g1	6.29123	0.847099	0.0293023	N/A	N/A	N/A	MSKATLTAAQRTLKLTHSTLTMQGRESPRQLTLVLWCCDTLSKVSEERVSSSFCPSQPIARVLGNSTLAAVKLFKQQVASNISLKGRGNICTLLGDFYLYPSDCGLWADFTSTKFQ*	Z-UNANNOTATED
c423541_g1	6.08879	0.578249	0.0300248	N/A	N/A	N/A	N/A	Z-UNANNOTATED
c435280_g2	6.06489	0.512879	0.0216206	N/A	N/A	N/A	MSAGLRSGKLAHGALSLGSPSLPHINTIDKLWGSGPMTSISSLPDINKPRTMGIQRQCLPHTVSPHASSMPKLQPLVAASFPIKDLLDCNYTIQQSFSSVHKPALETKEMPETAVLVEVGQLDFTMMAPVVLGELGKRTRLSHGPSTPASGLAGGIDRVHLHQCMKEGSKRPLKQEGNAVCTQTAALPVCQLPDSIAGNDTDESGLLRNICSSPKDLTSAARCPGGIAHSIFKLQFSVLTRILNLLDKGHELTHAELRAQQVINCEILSQLSKMEGFLFATVRDSKEVDKVEGPPILAH	Z-UNANNOTATED
c812401_g1	6.0228	0.449924	0.0286518	N/A	N/A	N/A	N/A	Z-UNANNOTATED
c431167_g1	6.01949	0.521753	0.0286518	N/A	N/A	N/A	QSTWGTQPRLSSCYVSHYSPQLLFSQLPRSQLKPQQKNMAREDVQDPLRPDGRNLRHEMYLRQLRQMYQVSLSNVASSRRLLEKNSLFADFEDENSVHNLVSYLFPQKNKERESKHEARKSQQKRQICQASKGDISEGTKENSDQTLSEDGKPVDTSRKSTEDRICVCCPSKDIVSIPLSIEEIALKNPTMEAKKASSNWTNYITKENRTCDVAAERGEKDDGPSPGNN*	Z-UNANNOTATED
c456843_g1	5.95671	0.411505	0.0300248	N/A	N/A	N/A	N/A	Z-UNANNOTATED
c350015_g1	5.95092	0.559884	0.0326711	N/A	N/A	N/A	N/A	Z-UNANNOTATED
c426751_g2	5.93347	0.369189	0.0278291	N/A	N/A	N/A	N/A	Z-UNANNOTATED
c365603_g1	5.87713	0.378676	0.0316738	N/A	N/A	N/A	N/A	Z-UNANNOTATED
c297407_g1	5.78437	0.284019	0.03135	N/A	N/A	N/A	N/A	Z-UNANNOTATED
c310918_g1	5.77918	0.343743	0.0300248	N/A	N/A	N/A	MHSSAVRTFPSGDVVPAAPGPDPLFVHIPFSCLSFQVCGPWSSWVRQGLVSTVQASHLFQIRALISHRFRKGVLAHCTCTFATIPKTRALQAVIHACTAASSLHVVLALLYYC*	Z-UNANNOTATED
c379054_g2	5.76215	0.301679	0.0368575	N/A	N/A	N/A	MDWEVLYEINPTAHIQLLTIKTEQVPITLQRVLIIINVYWNPVVPANEKFPEDIAKLIDEQREKWLDPTFIIVGDLNCSYFNSGNLLNNKLVVSTKKQKRGTRWIHSLISRDCSIEWINKRGYPGKTNLERTILDRDPGLHKHLFELFI*	Z-UNANNOTATED
c383416_g1	5.73442	0.365218	0.0378015	N/A	N/A	N/A	N/A	Z-UNANNOTATED
c414716_g2	5.71564	0.308993	0.0316738	N/A	N/A	N/A	N/A	Z-UNANNOTATED
c1204498_g1	5.68509	0.253595	0.0332296	N/A	N/A	N/A	MWCSVALISSCLLVVDRHASVQTTTKFAVAHKLGVHKSKTLNRGPLSSNTHASYANLMVSVSSPIEQRTAIPQFLTTVYPLVLQCNPVKGVSRSALPTR*	Z-UNANNOTATED
c404266_g1	5.6682	0.300803	0.0378015	N/A	N/A	N/A	N/A	Z-UNANNOTATED
c442665_g3	5.64556	0.183368	0.0368575	N/A	N/A	N/A	N/A	Z-UNANNOTATED
c323208_g1	5.54407	0.197299	0.0435099	N/A	N/A	N/A	N/A	Z-UNANNOTATED
c414052_g1	5.51614	1.36991	0.0132471	N/A	N/A	N/A	N/A	Z-UNANNOTATED
c420323_g2	5.49198	0.205656	0.043715	N/A	N/A	N/A	N/A	Z-UNANNOTATED
c300801_g1	5.471	0.120077	0.0378015	N/A	N/A	N/A	N/A	Z-UNANNOTATED
c393518_g2	5.4229	0.0633245	0.0378015	N/A	N/A	N/A	MTTALISMVKHLGRDYQRKNTNQQENEMRPQSQHETQLAKTANKTELKNLGDKNIIELKQPTFSIFEGSQKGDEQQEKLKHQIPGLKEKINPRPKNTMKGSCAFLRNIKMPQQATGHLHKTQEKKIEQNNQQESKKGEQFKKNHKSTYHTMN*	Z-UNANNOTATED
c148862_g1	5.40129	0.0379526	0.0381907	N/A	N/A	N/A	N/A	Z-UNANNOTATED
c416867_g1	5.38823	0.0824378	0.0393049	N/A	N/A	N/A	MRVRLNLRNTKDLQTRCKLLQPYENIYRFCKNLNAKENVQNLLTECDALLSMRLQCLKPAVDQYCIFTSDVLWSLIFIGQQVALRIGTLRMLHALKLDAVITSGC*	Z-UNANNOTATED
c480487_g8	5.33916	0.0222754	0.0378015	N/A	N/A	N/A	N/A	Z-UNANNOTATED
c392713_g1	5.33229	0.0332401	0.0415291	N/A	N/A	N/A	N/A	Z-UNANNOTATED
c631118_g1	5.33149	-0.00882524	0.0378015	N/A	N/A	N/A	MALFPAGRRALDVLQPFLYRFPDAAMRATYLRFRLNLFETYERAKYRAKTDDPIKSCRLCKGEAETLKHLILFCPSLRNLRTLHLGSFFQKRTTLTAEDWWLLMIDGLELRLIVGLVHFVKRMEVLLCEGDTG	Z-UNANNOTATED
c86399_g1	5.32421	0.00603091	0.0446196	N/A	N/A	N/A	MSSLNTSTCPLMATICLARNLKLQAFKAAATSLSAQCTNSQCNQLCRPGRAGLFSTLMPSARGWGPPQNKDGEGFLDQEDAEVEREHKQVCHPQYETLLQNHFGAFSHASTAGGRLALHYKE	Z-UNANNOTATED
c913512_g1	5.30118	-0.00818908	0.0381907	N/A	N/A	N/A	N/A	Z-UNANNOTATED
c470392_g1	5.28658	0.0165773	0.0446196	N/A	N/A	N/A	N/A	Z-UNANNOTATED
c771984_g1	5.27539	-0.0402471	0.0439484	N/A	N/A	N/A	GLRAHLRVTGSTWGGRLVMGLNVFVRRLASIIQLNMAAALKSQGQRRICGLVASQHTNSSAPVDASRTVEPGRAGDQCSHRLSHHIVDFWRQPHQSSSRFWLFFCAERWYPVACPTTSRLQLLATNAN	Z-UNANNOTATED
c417892_g1	5.19356	-0.0577697	0.042741	N/A	N/A	N/A	N/A	Z-UNANNOTATED
c974386_g1	5.1656	-0.0615983	0.0446196	N/A	N/A	N/A	N/A	Z-UNANNOTATED
c472108_g8	5.14835	-0.0961512	0.0427809	N/A	N/A	N/A	AGLLCSLFSFSFIQLTTLFPHGGQQPFLIIFTAFIQVLVLNNVCVCNSSTAFAWLFLSTAFVLAVVPLPLVRLFCSTMLILVIILLPLLGPFLSSMCVSVIIAFPLPWLFLSSIFRSVIIASSLLGLFLSPILLSVMISLLLGLARVVRGAQHSPRSTLVTRSVRRLQRSSCFTSVCAPGPLTKYGL	Z-UNANNOTATED
c203487_g1	5.12922	-0.118852	0.0473581	N/A	N/A	N/A	N/A	Z-UNANNOTATED
c371438_g2	5.11103	-0.130088	0.0443369	N/A	N/A	N/A	TYKEYANYTHKRTPYCSYIYIFPCRHARRKFQRFKCNQFPTREGCSGWKKNEMRQLDLRCRFMNCNCTLETLKHLVLECDHFKVPRTNFLQKFATVAFDDCMLSLWERMMRGYHNPLTFALVQFLNIIESELMSTA*	Z-UNANNOTATED
c55376_g1	5.0654	-0.125519	0.0497901	N/A	N/A	N/A	N/A	Z-UNANNOTATED
c457927_g3	5.05783	-0.166565	0.0443184	N/A	N/A	N/A	N/A	Z-UNANNOTATED
c413350_g2	5.04911	-0.139275	0.0496857	N/A	N/A	N/A	N/A	Z-UNANNOTATED
c465462_g6	5.04453	-0.134749	0.047637	N/A	N/A	N/A	N/A	Z-UNANNOTATED
c149302_g1	5.01647	-0.138353	0.0496857	N/A	N/A	N/A	N/A	Z-UNANNOTATED
c463094_g4	4.77147	0.695268	0.0473581	N/A	N/A	N/A	N/A	Z-UNANNOTATED
c456211_g1	4.73508	0.722033	0.0445431	N/A	N/A	N/A	MSFCINVINADEILCIRSGLPNNLSFCRYCKNLTTVENLKHLLIFYPAFLSQCILLLGRCVYNLAGVDVENLWLSVMGGRSVSKALATVRFIKLCGLMW	Z-UNANNOTATED
c467879_g3	4.60958	1.28282	0.0357972	N/A	N/A	N/A	MDSHIAPYSLQSMAVEPNADGDPPSPSLRLPLPQTQCNLSLHPSSMYGLNGTFHIPTQSLNPILMPKSNLHVCSEYIERFKNQISDVSILAPAIGIEWANCIGVSLDPSSPVSMLPSEIEDICLHNPQRVFDNVQPKWHPHRNGEHCNRPSTSSPTSPKTLGKTNLEPFNQYTHEVSQPQLTISYLLRPHLIFNNLLSLLITPFKS	Z-UNANNOTATED
c458297_g1	4.5951	1.37359	0.0435099	N/A	N/A	N/A	N/A	Z-UNANNOTATED
c468430_g1	4.56053	1.7096	0.0276158	N/A	N/A	N/A	N/A	Z-UNANNOTATED
c450496_g2	4.00807	1.8916	0.0324314	N/A	N/A	N/A	MSLSRRGTVPGSKKILMPPHVRKGGSWMSLRRLFKNKKQKRPRHRSKQASQNRAPGCRFHDSEKYWVFRYTQSTFPTLYTTLKWHACTRETAHVSSVNMPISTLPLVNPAKKHILYTNNSHHDKETGMTQTDWKFQHSRTFPYSNFQPYQL*	Z-UNANNOTATED
c474430_g13	3.02844	2.6887	0.0381907	N/A	N/A	N/A	MGSNVTLVNVLHFCYTKCHTTIWNPIKHLEYTFITKMHLLDTYLDSKSTLERRTWNTPSEYLFSHVYTFRINIHNLNTYLVNTHIASHSGSISQVLIRYILLGYYKCNISILPDPAAKLAAACTSST	Z-UNANNOTATED
c475073_g1	2.90702	4.09127	0.0076933	N/A	N/A	N/A	N/A	Z-UNANNOTATED
c447568_g1	2.51446	3.82312	0.0326711	N/A	N/A	N/A	MVVVVYFGFFSTFGCLIFLWCTSDLPMICRGKDSTFCGRWTYFWMAHSQTPNFKNCLQRGGVFLEGQDYAPCKGYSTSLLSLSSLFWDWYRGLRHPKGIGKAELWTAPHARSCLLSRSITDVHRGHCGLYQHPSPRWS*	Z-UNANNOTATED
c470210_g2	2.50506	3.64154	0.0200407	N/A	N/A	N/A	MDVFTFACCSFVSCECRPECSEECVLSPCILHQCSQYPDFLCLFGYYIKTLLLVPILPDVGFGFPQTLFNDSPSIASCLELSPTLREGARNSYITHGSSVLLP	Z-UNANNOTATED
c336131_g1	2.13596	4.76762	0.0316738	N/A	N/A	N/A	N/A	Z-UNANNOTATED
c450403_g1	2.13198	3.74502	0.0488134	N/A	N/A	N/A	N/A	Z-UNANNOTATED
c450397_g1	-2.29894	3.85243	0.0446196	N/A	N/A	N/A	MCLFNSLIHHFSSLPTCPSFPLLVVAPCLFQPLPFSPPLLLCSFQCFLFSSLVLLIFSLPFVFPQFAWSLKLQDKRLLFSLLFFLLILLDDQAFPPCDCEILSLSVLSSHLAFLLSCYLIFSLASTPCPSPI*	Z-UNANNOTATED
c420757_g1	-3.94961	2.15303	0.0445431	N/A	N/A	N/A	MHLRIGSLSLADFNSQYWEYLCFWEPITNATQFLDSRYPSFSVPKSDYVIWSGNSHKVLKPMITKLSLMAFNREGSSYPGWSRISIRWDLWTEEPGRAKF*	Z-UNANNOTATED
c479494_g4	-4.2129	1.38758	0.0378015	N/A	N/A	N/A	MIDIVWPEITSHKMHWAVLLSDIEQQFALPGFTNALMPDNILSEPTKPKKHCTELLKDRTACTFQDSSRCDAGDFKARKQHLPWCIAPINSGQRSHSLHD*	Z-UNANNOTATED
c422176_g2	-4.30616	1.55129	0.0324484	N/A	N/A	N/A	MTNSSLGRNILCNGLGKTCQRPSNFTNKQNIQYHSGPPLPPPRICLILAYFLFQPDLKKGLCTLLRHPQTSLKCAITLPSPQLSLVKRKTCKQLLRITFDLSINNTF*	Z-UNANNOTATED
c385869_g2	-4.42996	0.562762	0.0488134	N/A	N/A	N/A	N/A	Z-UNANNOTATED
c639885_g1	-4.50763	0.630723	0.0435099	N/A	N/A	N/A	MVSYHFRKGAKVIVSADIMSTFSCLCESYLLLVNLVVLLDGPSPRFNDLPSRCNEAVNDSPINIIIGPYWRLGPGFSWAVQNPPLPLPTHFCFKSMTRLI	Z-UNANNOTATED
c961671_g1	-4.54289	-0.441513	0.0488134	N/A	N/A	N/A	N/A	Z-UNANNOTATED
c462651_g2	-4.67622	-0.445341	0.0446196	N/A	N/A	N/A	N/A	Z-UNANNOTATED
c453016_g2	-4.6838	0.402748	0.0378015	N/A	N/A	N/A	N/A	Z-UNANNOTATED
c1296752_g1	-4.68846	-0.445511	0.0459449	N/A	N/A	N/A	RVHGNQGMFTEKNLHSVPTYYMTFPDQHYRPDIMRMRLDLWPTKIVKARRTIHAVSVRILHLINTQLWNVKAYLDLGENNILILYEAYRTISKLNMWGLVFNAENCCKFSNCKFSGVRCIIGC*	Z-UNANNOTATED
c178377_g1	-4.6944	-0.443527	0.0445431	N/A	N/A	N/A	N/A	Z-UNANNOTATED
c281698_g1	-4.6981	-0.391985	0.0488134	N/A	N/A	N/A	N/A	Z-UNANNOTATED
c478767_g5	-4.7008	1.16826	0.0393049	N/A	N/A	N/A	N/A	Z-UNANNOTATED
c1100073_g1	-4.70495	-0.442785	0.0442455	N/A	N/A	N/A	N/A	Z-UNANNOTATED
c1240515_g1	-4.72483	-0.445611	0.0495457	N/A	N/A	N/A	N/A	Z-UNANNOTATED
c463640_g5	-4.74355	-0.386719	0.0463577	N/A	N/A	N/A	KRQVHGGRGDVSERERFTVRPTGCQQSSSQNSASGDWSWSQGIGEWQLFKGRLKMQVVSRLVRPISPGEEVVCSGSSLSIRRGCWSSGYLAVLSSVGLLSHSAVGPSPLRRNPANQQTYWQTKT*	Z-UNANNOTATED
c4607_g1	-4.7645	-0.341557	0.0478288	N/A	N/A	N/A	N/A	Z-UNANNOTATED
c740329_g1	-4.76757	-0.38565	0.0435099	N/A	N/A	N/A	N/A	Z-UNANNOTATED
c1193688_g1	-4.7894	-0.392085	0.0424824	N/A	N/A	N/A	N/A	Z-UNANNOTATED
c150304_g2	-4.80043	-0.392994	0.0415291	N/A	N/A	N/A	N/A	Z-UNANNOTATED
c356885_g2	-4.8023	0.616052	0.0458243	N/A	N/A	N/A	N/A	Z-UNANNOTATED
c766431_g1	-4.80911	-0.39062	0.0463577	N/A	N/A	N/A	N/A	Z-UNANNOTATED
c322349_g1	-4.81893	-0.340991	0.0424824	N/A	N/A	N/A	N/A	Z-UNANNOTATED
c339459_g1	-4.82003	-0.388472	0.0419106	N/A	N/A	N/A	N/A	Z-UNANNOTATED
c133258_g1	-4.83657	-0.392923	0.0415291	N/A	N/A	N/A	N/A	Z-UNANNOTATED
c327921_g2	-4.84168	-0.290156	0.0459449	N/A	N/A	N/A	N/A	Z-UNANNOTATED
c398999_g1	-4.85299	-0.291382	0.0448177	N/A	N/A	N/A	N/A	Z-UNANNOTATED
c479001_g23	-4.87199	-0.283527	0.0415291	N/A	N/A	N/A	GILSCQGFLDLHTCVFSLSFRFTQLQLPSTLFFQDFLFSHTCNGLVYSLLPGILVFMHLQWLGIFTYQGFLFSHTCNGLVCFPARASCFHTPIMAFYTLLTGPLVVVHLYNSTFDSLPH*	Z-UNANNOTATED
c459681_g10	-4.89069	-0.295716	0.0459449	N/A	N/A	N/A	MRFKCNQYRTRERSGYWNKDKSEVINLKCRFQACEESIETQKHLVLFCPYFKTHRTNLLMKFANIHYEDCLEALWARMMNGNYRPLIFALVWFLKHIESELENHAL*	Z-UNANNOTATED
c37643_g1	-4.89743	-0.240382	0.0468196	N/A	N/A	N/A	N/A	Z-UNANNOTATED
c154502_g1	-4.91919	-0.2477	0.0488134	N/A	N/A	N/A	N/A	Z-UNANNOTATED
c256402_g1	-4.94507	-0.340283	0.0343241	N/A	N/A	N/A	N/A	Z-UNANNOTATED
c767575_g1	-4.95618	-0.339888	0.0378015	N/A	N/A	N/A	HNNVHHCFFPSNLSILHYISLVFPDGTLYFPLQTCPSLFAAKQSLSSSRILGAPLYLRRRTTPLLQHHNLFFHNLFFHNSSFLFTAPRSSHCTIHRYLLLPGLHL*	Z-UNANNOTATED
c479841_g2	-4.95664	0.782896	0.0326711	N/A	N/A	N/A	N/A	Z-UNANNOTATED
c395925_g1	-4.97288	-0.284613	0.0376473	N/A	N/A	N/A	MASIGKELILYTSAFDLGLLVDALNNWMSDFCPLRVNTASQTDGPHSLVTGAQSSKLDNVYQTNIQSERVHQESQTDPGNRGPLVPTRSTTDPNETIEHFNVDTIGTAQNSSPPLLAPVKELGQKARKPQPVAKATFKMESAQNLRRRKPHMPKFEDTSIHDFIMDNRNFVITNIRKVDGLESREALRNKVLAWLRQRTGPGVVRQFDLKILRRLDLRDWCSQPNSDCVLVGCGASSLPAFLKLCKYFPRGASNCNVIL*	Z-UNANNOTATED
c76622_g1	-4.99385	-0.289278	0.0316738	N/A	N/A	N/A	N/A	Z-UNANNOTATED
c18510_g1	-5.01754	-0.232156	0.0403741	N/A	N/A	N/A	N/A	Z-UNANNOTATED
c418877_g4	-5.03112	-0.286186	0.0324314	N/A	N/A	N/A	N/A	Z-UNANNOTATED
c1117017_g1	-5.05306	-0.289549	0.0316738	N/A	N/A	N/A	N/A	Z-UNANNOTATED
c245434_g1	-5.07121	-0.19644	0.036002	N/A	N/A	N/A	N/A	Z-UNANNOTATED
c275576_g1	-5.08346	-0.247899	0.0378015	N/A	N/A	N/A	N/A	Z-UNANNOTATED
c939841_g1	-5.09912	-0.144685	0.0401033	N/A	N/A	N/A	N/A	Z-UNANNOTATED
c474567_g2	-5.12332	-0.147495	0.0326711	N/A	N/A	N/A	MFAKIRSVLSVSAAKILSTLVFSHLFYCSSFLLCLPAFCIGPLLFALYITILSISFSLPYSQAPALPSLLLSIRWPCLLLVSKFVFPFCLILKCLHSLAPPYLSAQPCTTVSFCTNIFLFPFSAFAANLMFCSLYLEHHGRSLVFIHSPFSIRSLPSLPLLPAHLKTRIYSPNVTC*	Z-UNANNOTATED
c324179_g1	-5.12865	-0.24678	0.0374222	N/A	N/A	N/A	N/A	Z-UNANNOTATED
c317460_g1	-5.15541	-0.196853	0.0296001	N/A	N/A	N/A	MPNFDCMASTASMPVNNDSHLHNFDNIGSVSPTTANFDLHLTNVSHMPMPVSYAFHMPPHASVVDDLPVPVSHVAPMPTHTSFVDILPVPVSHDAPIPLHASDILPVPV	Z-UNANNOTATED
c462069_g2	-5.16493	-0.192229	0.0293023	N/A	N/A	N/A	N/A	Z-UNANNOTATED
c250019_g1	-5.16896	-0.198724	0.0316738	N/A	N/A	N/A	N/A	Z-UNANNOTATED
c232999_g1	-5.18834	-0.194835	0.0300248	N/A	N/A	N/A	N/A	Z-UNANNOTATED
c378614_g1	-5.19059	0.820349	0.0300248	N/A	N/A	N/A	MQKKMRKTKGGCPNRMNIHFRPFQYILHTKDDGNCDVTASNSKCSKKRKANVFKRASLLIWIKRDKGERTEQLESGKDIHSYFPNTAAEWGAQQTSSNKLRSALDEPQI*	Z-UNANNOTATED
c200050_g1	-5.20697	-0.0167224	0.0427809	N/A	N/A	N/A	N/A	Z-UNANNOTATED
c398010_g2	-5.21697	-0.198338	0.0297468	N/A	N/A	N/A	N/A	Z-UNANNOTATED
c1209594_g1	-5.21966	-0.197124	0.0290375	N/A	N/A	N/A	N/A	Z-UNANNOTATED
c162820_g1	-5.22856	-0.19861	0.0326711	N/A	N/A	N/A	N/A	Z-UNANNOTATED
c303782_g2	-5.24759	-0.10822	0.0300248	N/A	N/A	N/A	N/A	Z-UNANNOTATED
c431684_g1	-5.27119	-0.147967	0.0316738	N/A	N/A	N/A	N/A	Z-UNANNOTATED
c767313_g1	-5.27942	-0.113131	0.0327573	N/A	N/A	N/A	N/A	Z-UNANNOTATED
c328358_g1	-5.29133	0.776508	0.0326711	N/A	N/A	N/A	MNTVLEREQVPPLQDIRALVKTSIDTYFKDVQEKGCSKRAAQCITFPDLSMLLKGPMKACRSNGTNEADHFDKQTFIGISKPPSKGQYLPSPLAYDSSAKRSNCYSLTIKCRGAPFPQYALNRASILNI*	Z-UNANNOTATED
c14891_g1	-5.30394	-0.151982	0.0282863	N/A	N/A	N/A	N/A	Z-UNANNOTATED
c304176_g1	-5.36014	-0.0181481	0.0293023	N/A	N/A	N/A	N/A	Z-UNANNOTATED
c408084_g1	-5.37475	-0.0292443	0.0326711	N/A	N/A	N/A	N/A	Z-UNANNOTATED
c622947_g1	-5.37959	-0.0202406	0.0286518	N/A	N/A	N/A	N/A	Z-UNANNOTATED
c446842_g1	-5.38639	-0.101996	0.0286518	N/A	N/A	N/A	MLACLLTVQMQRSAALHVLPLLARPAVLLDGYHFCSSLVLGNLFLLSATSATSFHTHPMPPACLPANLQYLPSRNYANLIYPPFTSNITSIVLGLCNARSLCNKSTSVTEYIFPLWH*	Z-UNANNOTATED
c926147_g1	-5.43524	0.0161695	0.0293023	N/A	N/A	N/A	N/A	Z-UNANNOTATED
c328061_g1	-5.47109	-0.0265093	0.0427809	N/A	N/A	N/A	N/A	Z-UNANNOTATED
c372930_g1	-5.47662	0.0235878	0.0282863	N/A	N/A	N/A	N/A	Z-UNANNOTATED
c285772_g1	-5.48312	0.143698	0.0327573	N/A	N/A	N/A	MEEGERRTRGITCRKVECGKRNTLHISISPNVYVPQVYFIVNMQNFSSGSGPLQVNTKCKNEQGMLGVLEIFSCVTSDRNVYSWTIFFKKKPANLIVVPLVK*	Z-UNANNOTATED
c425311_g1	-5.48387	0.0294625	0.0286518	N/A	N/A	N/A	N/A	Z-UNANNOTATED
c458075_g5	-5.48485	-0.0131563	0.0293023	N/A	N/A	N/A	N/A	Z-UNANNOTATED
c401255_g1	-5.50254	0.0141125	0.0463577	N/A	N/A	N/A	N/A	Z-UNANNOTATED
c325288_g1	-5.57696	0.220461	0.0378015	N/A	N/A	N/A	N/A	Z-UNANNOTATED
c493632_g1	-5.58199	0.057621	0.0211798	N/A	N/A	N/A	N/A	Z-UNANNOTATED
c1045519_g1	-5.59613	1.09452	0.0154182	N/A	N/A	N/A	MSLPFPPQKKQFLNNSKAPIIFFLNGGFDSCLAFQLHSKKLKKNNANDWQNHELVKQMDFLPDCHVFLKLDKYCTKNRSQIYKNMGDSQPHLPHSSKDGGN*	Z-UNANNOTATED
c628350_g1	-5.60594	0.020408	0.0202858	N/A	N/A	N/A	N/A	Z-UNANNOTATED
c369897_g1	-5.60807	0.0160188	0.0278291	N/A	N/A	N/A	N/A	Z-UNANNOTATED
c86805_g1	-5.64919	0.2486	0.0316738	N/A	N/A	N/A	N/A	Z-UNANNOTATED
c482306_g1	-5.71376	0.135164	0.0293023	N/A	N/A	N/A	N/A	Z-UNANNOTATED
c62345_g1	-5.72511	0.092242	0.022571	N/A	N/A	N/A	N/A	Z-UNANNOTATED
c477173_g10	-5.73785	0.0956615	0.0196247	N/A	N/A	N/A	IHSIYPFSQCIHLFLPFLHPIIPSIRCFPSLLPNSIFHRIRPFNPFVHSIHQFHIHTFQSFHRFHQSVLYTYIPLILHASMSSIPSIPHASSIPSFPSIPSILSIHSFHFIHPTHLSVTHWSN*	Z-UNANNOTATED
c765163_g1	-5.74346	0.177042	0.0196247	N/A	N/A	N/A	MQQHSLDTSTMGFKHFSFRGRYGFLMIYTSATIPLLTRLGREVRMFILLHCACTRSRCAVRKDGILKKCQEMSILFIQPEPILCKVRPVPAFHVREPLLQQQCHIEGNDNRTLLFKLVEA*	Z-UNANNOTATED
c461803_g6	-5.78908	0.204233	0.0196247	N/A	N/A	N/A	N/A	Z-UNANNOTATED
c291324_g1	-5.79123	0.211702	0.0196247	N/A	N/A	N/A	FFFFFSLFNIFLGRTCHSCLSLEVVLWVELAKNALMSDTLDIFCLYFTLRANLFTGFVYHSHVIACIIWLFINRLYFGISYNSFCSHNWQRWFNIIDARSTLSINNTAVSCTTRLISAVHNCLTIFFLLSIFRLNLVCAFPFAKVLVVITWFLDGGRSEIVYSLFLSLGPLSMINSSPLLLLSTFSTSTGVLVLESLYLFFFADLA*	Z-UNANNOTATED
c800993_g1	-5.79132	0.207098	0.0196247	N/A	N/A	N/A	N/A	Z-UNANNOTATED
c433695_g1	-5.79513	0.239929	0.0202438	N/A	N/A	N/A	N/A	Z-UNANNOTATED
c405058_g1	-5.81681	0.259398	0.0302204	N/A	N/A	N/A	N/A	Z-UNANNOTATED
c36219_g1	-5.83794	0.164534	0.0196247	N/A	N/A	N/A	N/A	Z-UNANNOTATED
c413861_g3	-5.87105	0.208132	0.0149369	N/A	N/A	N/A	FFFFAFLFFPFFPPPPLFLSQWQIYAGMMVSNDYWQHGAEATDTFQPVFVQINHNCKNSTIGDYLLTVTTSFGLHNSLVPCSIDILDPLTWMHDKKRIDA*	Z-UNANNOTATED
c451079_g1	-5.99274	0.303546	0.0286518	N/A	N/A	N/A	ILLHICKWHCNHPYFIMPIYSRQTNLCAYYVFYPLPCPHSCTLYLVYLFLPFVHLQCRNITWPAQVVMSTSASTGTVTLKMLANHAADRKTGSHRTAKINPNE*	Z-UNANNOTATED
c476936_g6	-6.04293	0.339859	0.0132471	N/A	N/A	N/A	ARYSVGYRDFSLLVIFDSLAGVFSDMCSVFVMVSAGVWRVSSWFVPELVCSIFHFSLASSCSLMRHLSVFGGAIARNLGYRGCSACRTLRGLKVVEFCPLPLC*	Z-UNANNOTATED
c465074_g11	-6.10548	0.367567	0.0149369	N/A	N/A	N/A	GFPYWNRSPFPVWSHFTRTLWRVLLSGLSSPVSKGVAPLGGEGTNSFITPSCNCPYCPLMKIPPANPAPLSNCSLPLSYASFTILPNAIRVTPPSPYPTPNPSISATSHINAE	Z-UNANNOTATED
c460612_g2	-6.14929	0.420116	0.0196247	N/A	N/A	N/A	N/A	Z-UNANNOTATED
c377663_g1	-6.18387	0.423386	0.0196247	N/A	N/A	N/A	PNSLPMPLLRFELALQSLSSIVIWKSLMMYRKTLIPDKPRAMEIFTTDQNKITTKSLRDWHKAQMAVLNQENITINSLLTRPQLIKKRLMWNDWANTCDTKNSYKENVIKCWETRALHQLPGYLIKFPDKGKRTLFLKMRLNILLTHAHLAIIKAIDSEKQQCRFCNDPESIEDLYHICMICLKLQTERDRIRGWYLEDEIPCDTEERWAKILMGLNKRMIIAISR	Z-UNANNOTATED
c280483_g1	-6.34766	0.546209	0.0144904	N/A	N/A	N/A	N/A	Z-UNANNOTATED
c379929_g1	-6.54402	0.704423	0.00802355	N/A	N/A	N/A	MVYGELVLLKMMLCNGRSTYSSLYQHLQQHSSEPAQGSRGRAYTVIVLHSKVRTLDPRLEFSRVSFSVKHRNHTATTFPCPLTIESESVKVLCWSIKCPFVVDY*	Z-UNANNOTATED
c504761_g1	-6.62094	0.724927	0.0118433	N/A	N/A	N/A	N/A	Z-UNANNOTATED
c1218385_g1	-6.79372	0.881638	0.00560932	N/A	N/A	N/A	N/A	Z-UNANNOTATED
