# Supplementary material for: Transcriptome analysis illuminates the nature of the intracellular interaction in a vertebrate-algal symbiosis
Source: eLife. 2017 May 2;6:e22054. doi: 10.7554/eLife.22054 (PMC5413350; doi:10.7554/eLife.22054)
Supplement: Figure 2—source data 1. — DOI: http://dx.doi.org/10.7554/eLife.22054.017 [file elife-22054-fig2-data1.txt]

Sample	PhT1.2	NaPhT	group
100pM	-4.006444466	-8.751805769	low
100pM	-1.329006599	-5.867038265	low
100pM	-1.121450482	-5.777206591	low
1nM	-2.075346642	-6.687119892	low
1nM	-3.116265809	-8.729690299	low
1nM	-3.66812515	-10.11329153	low
10nM	-3.250934488	-9.105709364	low
10nM	-2.569813194	-7.808442552	low
10nM	-3.579407775	-8.793003309	low
100nM	-3.201256357	-8.205919541	low
100nM	-2.586976515	-6.163967287	low
100nM	-2.267008325	-6.340273602	low
1uM	-2.204938335	-5.695986033	low
1uM	-1.612622939	-5.30564137	low
1uM	-1.659458038	-5.419016646	low
10uM	-2.574506048	-5.644723125	low
10uM	-3.748214759	-6.193848591	low
10uM	-3.85638431	-7.00501061	low
100uM	-7.816489419	-8.271943422	high
100uM	-9.861052141	-10.81647972	high
100uM	-7.590267596	-8.069449074	high
1mM	-7.969400987	-7.587216955	high
1mM	-6.900829372	-6.508652219	high
1mM	-6.813335301	-6.031064719	high
5mM	-7.240574797	-6.110998457	high
5mM	-7.527310903	-6.937954839	high
5mM	-7.315857492	-5.910612466	high
10mM	-7.588512037	-6.074890015	high
10mM	-7.195948359	-5.917343366	high
10mM	-8.672303322	-8.801873291	high
IntraCaps	-0.703700929	0.269474243	caps
IntraCaps	0.446257156	-0.085801229	caps
IntraCaps	0.257443773	-0.183673014	caps
IntraCell	-3.92308254	-3.001225542	cell
IntraCell	-4.506616144	-1.490782851	cell
IntraCell	-5.100031853	-7.668108033	cell
IntraCell	-4.906679643	-3.904651973	cell
