# Supplementary material for: Transcriptome analysis illuminates the nature of the intracellular interaction in a vertebrate-algal symbiosis
Source: eLife. 2017 May 2;6:e22054. doi: 10.7554/eLife.22054 (PMC5413350; doi:10.7554/eLife.22054)
Supplement: Figure 2—source data 2. — DOI: http://dx.doi.org/10.7554/eLife.22054.018 [file elife-22054-fig2-data2.txt]

Sample	NormalizedExpressionLevel
AMT1_InVitro_m	-0.292674989
AMT1_InVitro_m	-0.926794226
AMT1_InVitro_m	1.219469215
NRT1_InVitro_m	-0.340618889
NRT1_InVitro_m	-1.23325933
NRT1_InVitro_m	1.573878219
DUR3_InVitro_m	-0.234237538
DUR3_InVitro_m	-0.213427055
DUR3_InVitro_m	0.447664593
AMT1_InVitro_p	-5.248952148
AMT1_InVitro_p	-3.214886676
AMT1_InVitro_p	-3.699532225
NRT1_InVitro_p	-3.762880661
NRT1_InVitro_p	-2.131098263
NRT1_InVitro_p	-2.653150414
DUR3_InVitro_p	-7.847935822
DUR3_InVitro_p	-8.127267834
DUR3_InVitro_p	-8.392217529
AMT1_intraCaps	-1.140543226
AMT1_intraCaps	-0.108588631
AMT1_intraCaps	1.249131857
NRT1_intraCaps	-1.07259531
NRT1_intraCaps	0.078688479
NRT1_intraCaps	0.993906831
DUR3_intraCaps	0.707585962
DUR3_intraCaps	-0.541347383
DUR3_intraCaps	-0.166238579
AMT1_intraCell	-3.198044305
AMT1_intraCell	-2.272564067
AMT1_intraCell	-4.078077331
AMT1_intraCell	-3.675205709
NRT1_intraCell	-3.114036705
NRT1_intraCell	-8.779910867
NRT1_intraCell	-2.081532333
NRT1_intraCell	-8.779910867
DUR3_intraCell	-6.180405979
DUR3_intraCell	-6.254925885
DUR3_intraCell	-5.732864306
DUR3_intraCell	-12.43124284
