# Supplementary material for: Transcriptome analysis illuminates the nature of the intracellular interaction in a vertebrate-algal symbiosis
Source: eLife. 2017 May 2;6:e22054. doi: 10.7554/eLife.22054 (PMC5413350; doi:10.7554/eLife.22054)
Supplement: Figure 3—source data 1. — Use as input for normalizing algal count data based on GC content and gene length for algal libraries prepared by different methods. DOI: http://dx.doi.org/10.7554/eLife.22054.020 [file elife-22054-fig3-data1.txt]

geneID	length	gc
c1000479_g1	218	60.5504587155963
c1000767_g1	298	51.3422818791946
c100082_g1	751	55.659121171771
c1000956_g1	219	47.4885844748858
c1001077_g1	590	55.4237288135593
c1001082_g1	241	60.1659751037344
c1001197_g1	320	46.5625
c1001418_g1	441	31.2925170068027
c100143_g1	207	52.6570048309179
c1001456_g1	323	62.5386996904025
c10015_g1	340	52.3529411764706
c1001641_g1	214	51.8691588785047
c1001751_g1	225	69.3333333333333
c1001859_g1	244	59.4262295081967
c1001866_g1	284	56.6901408450704
c1001921_g1	300	55.3333333333333
c1001922_g1	212	64.622641509434
c1001938_g1	289	61.5916955017301
c1001976_g1	255	45.0980392156863
c1002052_g1	286	47.9020979020979
c1002082_g1	222	62.1621621621622
c1002125_g1	281	65.8362989323843
c1002244_g1	235	55.3191489361702
c1002269_g1	220	50
c1002302_g1	209	46.4114832535885
c1002356_g1	312	56.0897435897436
c1002418_g1	321	58.5669781931464
c1002548_g1	223	57.847533632287
c1002560_g1	253	52.5691699604743
c1002569_g1	274	58.3941605839416
c1002605_g1	245	63.265306122449
c1002608_g1	249	56.6265060240964
c1002703_g1	275	59.6363636363636
c1002725_g1	375	52.8
c1002737_g1	258	48.4496124031008
c1002761_g1	248	42.741935483871
c1002807_g1	246	48.780487804878
c1002833_g1	534	62.9213483146067
c1002975_g1	329	42.5531914893617
c1002_g1	279	45.8781362007168
c100306_g1	288	62.1527777777778
c1003079_g1	228	60.9649122807018
c1003117_g1	297	55.8922558922559
c1003181_g1	203	58.128078817734
c1003190_g1	215	57.6744186046512
c10031_g1	378	50
c1003214_g1	348	59.7701149425287
c1003262_g1	311	64.6302250803859
c1003433_g1	216	62.037037037037
c1003519_g1	272	58.8235294117647
c1003537_g1	456	58.3333333333333
c1003637_g1	401	60.8478802992519
c1003638_g1	267	53.5580524344569
c1003860_g1	257	56.420233463035
c1003964_g1	237	59.0717299578059
c1003981_g1	232	60.3448275862069
c1004030_g1	570	60.3508771929825
c1004038_g1	408	63.4803921568627
c1004061_g1	230	59.1304347826087
c1004106_g1	289	59.5155709342561
c1004116_g1	261	54.7892720306513
c1004134_g1	337	62.6112759643917
c1004147_g1	219	52.0547945205479
c100414_g1	395	64.3037974683544
c1004292_g1	201	67.1641791044776
c100432_g1	280	45.3571428571429
c1004340_g1	266	56.390977443609
c1004418_g1	272	59.9264705882353
c1004494_g1	281	51.9572953736655
c1004609_g1	271	60.5166051660517
c1004665_g1	319	52.9780564263323
c1004764_g1	264	49.2424242424242
c1004772_g1	214	61.6822429906542
c10047_g1	621	55.0724637681159
c1004856_g1	333	56.1561561561562
c1004889_g1	306	61.437908496732
c1004913_g1	251	54.9800796812749
c1004935_g1	220	50.4545454545455
c1004955_g1	231	56.7099567099567
c1005010_g1	267	62.9213483146067
c1005020_g1	254	58.2677165354331
c1005023_g1	207	61.8357487922705
c1005029_g1	662	58.6102719033233
c1005043_g1	221	67.420814479638
c1005086_g1	229	68.1222707423581
c1005092_g1	347	47.8386167146974
c1005113_g1	202	62.3762376237624
c1005155_g1	272	54.4117647058824
c1005322_g1	270	59.2592592592593
c1005409_g1	206	57.7669902912621
c1005414_g1	328	48.780487804878
c1005436_g1	321	54.2056074766355
c1005478_g1	225	51.1111111111111
c1005489_g1	483	62.3188405797101
c1005522_g1	282	60.2836879432624
c1005572_g1	201	65.6716417910448
c1005595_g1	305	54.7540983606557
c1005611_g1	203	43.8423645320197
c1005671_g1	310	55.4838709677419
c100567_g1	490	52.2448979591837
c1005697_g1	298	59.7315436241611
c1005710_g1	306	66.9934640522876
c1005727_g1	208	44.2307692307692
c1005744_g1	212	62.7358490566038
c1005751_g1	245	49.3877551020408
c1005755_g1	330	53.6363636363636
c1005781_g1	329	60.4863221884498
c1005827_g1	212	62.7358490566038
c1005867_g1	279	64.8745519713262
c1005893_g1	350	64.2857142857143
c1005914_g1	229	62.0087336244542
c1005939_g1	228	57.4561403508772
c1005944_g1	296	54.0540540540541
c1005977_g1	276	63.4057971014493
c1005979_g1	356	64.6067415730337
c1006002_g1	262	53.8167938931298
c1006024_g1	275	46.9090909090909
c1006027_g1	361	51.8005540166205
c1006042_g1	327	48.9296636085627
c1006043_g1	214	53.7383177570093
c1006068_g1	420	60.2380952380952
c1006115_g1	242	62.396694214876
c1006157_g1	239	57.3221757322176
c1006163_g1	219	62.5570776255708
c1006189_g1	276	45.2898550724638
c1006192_g1	201	55.2238805970149
c1006223_g1	234	59.4017094017094
c1006227_g1	321	63.8629283489097
c1006260_g1	227	61.6740088105727
c1006320_g1	206	60.6796116504854
c1006344_g1	496	44.758064516129
c1006401_g1	283	49.469964664311
c1006422_g1	348	64.9425287356322
c1006544_g1	247	60.3238866396761
c100657_g1	222	51.8018018018018
c100657_g2	222	44.5945945945946
c1006612_g1	378	51.0582010582011
c1006640_g1	225	60.4444444444444
c1006684_g1	285	62.4561403508772
c1006771_g1	220	64.5454545454545
c1006803_g1	319	58.9341692789969
c1006805_g1	287	47.7351916376307
c1006833_g1	253	56.1264822134387
c1007067_g1	405	57.7777777777778
c1007111_g1	217	58.5253456221198
c1007241_g1	492	59.349593495935
c1007302_g1	277	60.6498194945848
c1007358_g1	400	55.75
c1007361_g1	357	49.2997198879552
c1007392_g1	234	58.5470085470085
c1007411_g1	246	56.9105691056911
c1007413_g1	232	60.7758620689655
c1007518_g1	237	47.2573839662447
c100762_g1	229	57.6419213973799
c1007735_g1	218	66.9724770642202
c1007748_g1	283	42.4028268551237
c1007815_g1	202	48.019801980198
c1008064_g1	266	48.4962406015038
c1008406_g1	252	65.0793650793651
c1008530_g1	273	53.8461538461538
c1008627_g1	246	59.349593495935
c1008645_g1	222	60.3603603603604
c1008735_g1	293	58.703071672355
c1008809_g1	226	63.716814159292
c1009020_g1	243	57.201646090535
c1009041_g1	218	53.2110091743119
c1009143_g1	290	48.6206896551724
c100931_g1	247	57.8947368421053
c1009558_g1	511	59.0998043052838
c1009624_g1	245	58.3673469387755
c1009636_g1	213	47.4178403755869
c1009801_g1	204	56.8627450980392
c1009867_g1	234	49.1452991452991
c1009936_g1	225	57.3333333333333
c1009985_g1	214	57.0093457943925
c1010016_g1	217	55.7603686635945
c1010020_g1	309	66.3430420711974
c1010042_g1	212	56.6037735849057
c1010138_g1	324	57.4074074074074
c1010250_g1	304	52.9605263157895
c1010334_g1	300	57.6666666666667
c1010391_g1	377	57.8249336870027
c1010471_g1	235	59.5744680851064
c1010482_g1	342	57.6023391812866
c1010492_g1	360	60.8333333333333
c1010518_g1	216	65.2777777777778
c1010581_g1	229	62.0087336244542
c1010672_g1	254	57.0866141732283
c1010744_g1	359	57.3816155988858
c101075_g1	281	64.4128113879004
c1010824_g1	201	59.7014925373134
c1010828_g1	281	53.0249110320285
c1010898_g1	223	42.6008968609865
c1010944_g1	314	52.5477707006369
c101109_g1	349	61.0315186246418
c1011122_g1	206	62.1359223300971
c1011137_g1	234	43.5897435897436
c101113_g1	535	51.4018691588785
c1011159_g1	242	58.2644628099174
c1011227_g1	252	61.1111111111111
c1011288_g1	292	54.1095890410959
c1011477_g1	235	58.2978723404255
c101158_g1	313	57.8274760383387
c1011637_g1	300	48
c1011652_g1	400	59.25
c101172_g1	217	58.5253456221198
c101172_g2	231	53.2467532467532
c1011744_g1	251	60.1593625498008
c1011833_g1	286	46.5034965034965
c1012043_g1	236	53.8135593220339
c101213_g1	257	54.0856031128405
c1012159_g1	202	52.970297029703
c1012325_g1	266	51.5037593984962
c1012418_g1	213	61.9718309859155
c1012462_g1	287	54.7038327526132
c101249_g1	398	59.5477386934673
c1012529_g1	363	62.2589531680441
c1012631_g1	442	52.9411764705882
c1012673_g1	268	67.5373134328358
c1012675_g1	220	59.0909090909091
c1012701_g1	205	64.8780487804878
c1012731_g1	395	47.3417721518987
c1012778_g1	291	64.2611683848797
c101278_g1	215	39.0697674418605
c1012925_g1	274	52.1897810218978
c101305_g1	203	67.9802955665025
c1013101_g1	260	62.6923076923077
c1013124_g1	213	59.1549295774648
c101312_g1	275	58.1818181818182
c1013155_g1	262	56.1068702290076
c1013163_g1	344	51.7441860465116
c1013173_g1	256	51.953125
c101328_g1	539	53.0612244897959
c1013292_g1	301	59.1362126245847
c1013407_g1	363	58.1267217630854
c1013434_g1	313	51.4376996805112
c1013443_g1	207	56.5217391304348
c1013450_g1	209	63.1578947368421
c1013487_g1	263	62.7376425855513
c1013596_g1	248	62.5
c1013682_g1	210	61.9047619047619
c1013718_g1	341	48.6803519061584
c1013776_g1	232	59.9137931034483
c1013960_g1	248	47.9838709677419
c101406_g1	350	60.8571428571429
c1014096_g1	315	59.6825396825397
c1014098_g1	215	54.8837209302326
c1014191_g1	202	49.5049504950495
c1014396_g1	217	58.0645161290323
c1014435_g1	357	61.0644257703081
c1014479_g1	322	59.3167701863354
c1014490_g1	207	68.1159420289855
c1014516_g1	302	54.9668874172185
c1014576_g1	276	59.7826086956522
c1014581_g1	244	48.3606557377049
c1014640_g1	294	57.8231292517007
c1014900_g1	239	62.3430962343096
c1015071_g1	228	46.4912280701754
c101509_g1	321	59.5015576323988
c1015138_g1	324	61.1111111111111
c1015236_g1	288	55.2083333333333
c1015287_g1	517	51.8375241779497
c1015312_g1	222	61.7117117117117
c1015352_g1	338	43.7869822485207
c1015568_g1	216	53.2407407407407
c1015641_g1	223	59.1928251121076
c1015646_g1	305	58.3606557377049
c101577_g1	206	54.3689320388349
c1015917_g1	369	50.4065040650407
c1015940_g1	332	63.2530120481928
c1015989_g1	207	66.1835748792271
c101611_g1	432	53.4722222222222
c1016212_g1	289	58.1314878892734
c1016248_g1	233	63.9484978540773
c1016293_g1	247	55.4655870445344
c1016319_g1	236	61.864406779661
c1016706_g1	204	56.8627450980392
c1016819_g1	226	53.9823008849558
c1017211_g1	313	61.3418530351438
c1017216_g1	277	50.5415162454874
c101731_g1	366	55.7377049180328
c101737_g1	315	53.6507936507937
c1017504_g1	243	51.0288065843621
c1017520_g1	205	62.4390243902439
c1017536_g1	225	48
c1017608_g1	252	55.1587301587302
c1017618_g1	203	59.1133004926108
c1017645_g1	205	62.9268292682927
c1017684_g1	216	64.8148148148148
c1017753_g1	265	67.1698113207547
c1017912_g1	219	42.4657534246575
c1017950_g1	213	60.093896713615
c1018071_g1	354	55.3672316384181
c1018263_g1	202	47.029702970297
c1018479_g1	210	51.9047619047619
c1018647_g1	283	60.7773851590106
c1018920_g1	223	58.2959641255605
c1019041_g1	284	64.4366197183099
c1019546_g1	206	58.7378640776699
c1019833_g1	344	56.1046511627907
c1020148_g1	273	54.2124542124542
c1020293_g1	406	61.8226600985222
c1020412_g1	258	58.5271317829457
c1020463_g1	220	57.7272727272727
c1020487_g1	292	56.1643835616438
c1020500_g1	308	67.2077922077922
c1020585_g1	224	45.9821428571429
c1021057_g1	230	60
c1021210_g1	236	41.1016949152542
c102129_g1	478	53.347280334728
c1021367_g1	336	52.3809523809524
c1021572_g1	450	41.5555555555556
c1021903_g1	287	60.2787456445993
c1021941_g1	407	56.5110565110565
c1021943_g1	221	45.2488687782805
c1022098_g1	313	57.1884984025559
c1022349_g1	205	57.0731707317073
c1022470_g1	215	45.5813953488372
c1022524_g1	201	46.2686567164179
c1022717_g1	241	59.3360995850622
c102276_g1	518	51.5444015444015
c102276_g2	356	47.4719101123596
c1022792_g1	201	62.6865671641791
c1022857_g1	238	55.4621848739496
c1022875_g1	213	54.9295774647887
c1023005_g1	217	60.36866359447
c1023024_g1	223	61.8834080717489
c1023142_g1	223	53.3632286995516
c1023169_g1	227	62.1145374449339
c1023336_g1	320	56.875
c1023367_g1	233	50.2145922746781
c1023401_g1	248	56.0483870967742
c1023454_g1	256	63.671875
c1023546_g1	235	56.5957446808511
c1023854_g1	277	55.2346570397112
c1024036_g1	208	66.3461538461538
c1024243_g1	204	56.3725490196078
c1024509_g1	253	62.4505928853755
c1024773_g1	206	53.8834951456311
c1024817_g1	426	57.981220657277
c1024837_g1	372	54.5698924731183
c1025242_g1	236	57.6271186440678
c1025474_g1	216	47.6851851851852
c102600_g1	431	51.9721577726218
c1026456_g1	362	48.3425414364641
c1026578_g1	223	54.2600896860987
c1026638_g1	282	39.7163120567376
c1026657_g1	369	57.1815718157182
c1027525_g1	240	59.5833333333333
c102810_g1	304	58.8815789473684
c1028424_g1	241	49.792531120332
c1029097_g1	276	52.536231884058
c1029256_g1	326	40.7975460122699
c1029382_g1	354	27.4011299435028
c1029418_g1	414	61.1111111111111
c1029817_g1	214	46.2616822429907
c1029929_g1	336	57.7380952380952
c1030079_g1	281	49.4661921708185
c1030241_g1	201	37.8109452736318
c1030325_g1	203	51.2315270935961
c10305_g1	399	58.3959899749373
c1030739_g1	209	42.5837320574163
c1030911_g1	356	41.8539325842697
c1031357_g1	246	41.0569105691057
c1031538_g1	263	36.8821292775665
c103167_g1	431	49.6519721577726
c1031744_g1	237	45.9915611814346
c1031750_g1	366	60.3825136612022
c1031950_g1	287	46.3414634146341
c1032269_g1	348	46.551724137931
c103237_g1	1221	55.9377559377559
c1032554_g1	204	53.921568627451
c1032833_g1	253	54.1501976284585
c1032958_g1	207	52.1739130434783
c1033067_g1	214	61.6822429906542
c103311_g1	376	61.7021276595745
c1033120_g1	370	63.2432432432432
c1033350_g1	343	43.4402332361516
c1033457_g1	201	53.2338308457711
c1033644_g1	207	45.8937198067633
c1033672_g1	222	45.4954954954955
c1033735_g1	288	60.0694444444444
c1033772_g1	388	61.340206185567
c1033816_g1	229	61.5720524017467
c1033870_g1	242	55.3719008264463
c1033917_g1	259	47.1042471042471
c1034020_g1	398	51.0050251256281
c1034185_g1	274	42.7007299270073
c1034706_g1	298	50.6711409395973
c1034814_g1	265	48.3018867924528
c1034874_g1	327	53.5168195718654
c103514_g1	204	63.7254901960784
c1035487_g1	246	46.3414634146341
c1035607_g1	484	43.5950413223141
c1035803_g1	244	47.9508196721311
c1035882_g1	244	43.4426229508197
c1036215_g1	362	49.4475138121547
c103626_g1	422	52.3696682464455
c1036395_g1	209	55.5023923444976
c1036442_g1	247	46.5587044534413
c1036602_g1	233	58.7982832618026
c1036626_g1	253	56.9169960474308
c1036636_g1	229	51.9650655021834
c1036638_g1	201	56.7164179104478
c1036678_g1	214	65.4205607476636
c1036772_g1	244	62.2950819672131
c1036781_g1	300	44.6666666666667
c1036871_g1	203	26.1083743842365
c103707_g1	369	53.1165311653117
c1037233_g1	350	48.2857142857143
c1037260_g1	523	48.1835564053537
c1037326_g1	242	62.8099173553719
c1037556_g1	221	64.7058823529412
c1037793_g1	208	59.1346153846154
c103802_g1	1132	55.3886925795053
c1038097_g1	320	63.4375
c1038236_g1	261	47.5095785440613
c1038338_g1	265	56.9811320754717
c1038550_g1	236	53.8135593220339
c1038603_g1	255	64.7058823529412
c1038605_g1	230	58.695652173913
c1038648_g1	222	48.1981981981982
c1038675_g1	217	52.9953917050691
c1039030_g1	291	58.0756013745704
c1039060_g1	250	49.6
c1039271_g1	230	60.8695652173913
c103933_g1	448	62.0535714285714
c1039394_g1	213	47.4178403755869
c1039838_g1	224	53.5714285714286
c1039872_g1	245	60
c104019_g1	394	52.2842639593909
c1040339_g1	240	42.9166666666667
c10407_g1	249	59.4377510040161
c1041000_g1	226	42.9203539823009
c104186_g1	336	55.0595238095238
c1042260_g1	389	51.1568123393316
c1042399_g1	212	65.5660377358491
c1042557_g1	236	48.728813559322
c1042564_g1	219	62.1004566210046
c1042602_g1	216	34.2592592592593
c1042938_g1	211	54.5023696682464
c1042949_g1	223	47.085201793722
c1043173_g1	205	48.2926829268293
c1043354_g1	261	45.2107279693487
c1043525_g1	213	54.4600938967136
c104362_g1	380	56.3157894736842
c1043636_g1	211	49.2890995260664
c104381_g1	305	53.7704918032787
c1043978_g1	208	57.2115384615385
c104505_g1	315	53.968253968254
c1045311_g1	234	28.2051282051282
c1045496_g1	906	62.4724061810155
c1045504_g1	2822	57.6541459957477
c1045507_g1	542	55.1660516605166
c1045534_g1	268	58.955223880597
c1045535_g1	1259	56.9499602859412
c1045565_g1	726	41.7355371900826
c1045568_g1	208	64.4230769230769
c1045572_g1	419	36.2768496420048
c1045577_g1	1393	58.435032304379
c1045611_g1	593	58.6846543001686
c1045622_g1	727	60.2475928473177
c1045630_g1	288	52.7777777777778
c1045632_g1	1799	59.5330739299611
c1045644_g1	371	54.9865229110512
c1045694_g1	215	44.1860465116279
c1045701_g1	478	60.8786610878661
c1045706_g1	657	48.8584474885845
c1045707_g1	936	61.6452991452991
c1045725_g1	1608	54.5398009950249
c1045732_g1	267	55.8052434456929
c1045761_g1	1385	59.2779783393502
c1045768_g1	298	63.0872483221477
c1045777_g1	845	51.5976331360947
c1045781_g1	740	51.7567567567568
c1045790_g1	1049	56.4346997140133
c1045808_g1	659	56.1456752655539
c1045836_g1	646	52.4767801857585
c1045838_g1	887	58.2863585118377
c1045848_g1	260	53.4615384615385
c1045856_g1	1292	56.2693498452012
c1045859_g1	213	45.0704225352113
c1045878_g1	725	51.5862068965517
c1045886_g1	669	50.9715994020927
c1045910_g1	695	58.273381294964
c1045913_g1	1067	54.2642924086223
c1045919_g1	632	54.746835443038
c1045927_g1	1573	60.2034329307057
c1045928_g1	244	68.4426229508197
c1045929_g1	1073	54.7996272134203
c1045984_g1	411	61.8004866180049
c1046014_g1	323	56.3467492260062
c1046055_g1	457	58.6433260393873
c1046061_g1	319	46.3949843260188
c1046064_g1	289	63.6678200692042
c1046073_g1	1075	56.9302325581395
c1046107_g1	435	49.1954022988506
c1046115_g1	837	60.4540023894863
c1046126_g1	420	48.3333333333333
c1046136_g1	2405	55.2598752598753
c1046156_g1	277	61.7328519855596
c1046184_g1	1012	59.6837944664032
c1046221_g1	218	64.2201834862385
c1046236_g1	687	49.9272197962154
c1046263_g1	1915	58.9556135770235
c1046269_g1	217	41.4746543778802
c1046292_g1	1184	54.8986486486486
c1046315_g1	1215	56.4609053497942
c1046347_g1	1669	61.114439784302
c1046352_g1	232	61.2068965517241
c1046353_g1	269	60.9665427509294
c1046419_g1	338	61.5384615384615
c1046433_g1	390	60
c1046455_g1	948	54.6413502109705
c1046480_g1	600	61.5
c1046484_g1	552	52.8985507246377
c1046500_g1	425	53.4117647058824
c1046526_g1	513	55.1656920077973
c1046531_g1	1407	57.0717839374556
c1046533_g1	724	57.4585635359116
c1046543_g1	336	63.0952380952381
c1046560_g1	2320	56.551724137931
c1046575_g1	297	45.1178451178451
c1046593_g1	1087	55.2897884084637
c1046603_g1	337	57.566765578635
c1046605_g1	561	57.9322638146168
c1046614_g1	235	63.8297872340426
c1046615_g1	1122	61.1408199643494
c1046627_g1	277	50.9025270758123
c1046631_g1	488	45.4918032786885
c1046641_g1	274	47.8102189781022
c1046664_g1	1163	55.4600171969046
c1046690_g1	1043	57.3346116970278
c1046714_g1	796	53.0150753768844
c1046741_g1	1090	58.7155963302752
c1046747_g1	689	47.4600870827286
c1046753_g1	361	56.5096952908587
c1046767_g1	415	53.0120481927711
c1046779_g1	810	60
c1046812_g1	546	48.7179487179487
c1046851_g1	239	50.2092050209205
c1046855_g1	429	54.3123543123543
c1046859_g1	320	53.125
c1046884_g1	861	56.4459930313589
c1046924_g1	900	53
c1046928_g1	476	53.5714285714286
c1046941_g1	529	48.5822306238185
c1046949_g1	223	56.9506726457399
c1046963_g1	1676	60.799522673031
c1046965_g1	899	32.8142380422692
c1046967_g1	294	56.1224489795918
c1046973_g1	278	59.7122302158273
c1046974_g1	235	54.468085106383
c1046984_g1	245	66.530612244898
c1046988_g1	313	54.9520766773163
c1047003_g1	267	63.6704119850187
c1047004_g1	372	50.8064516129032
c1047025_g1	1153	57.6756287944493
c1047032_g1	412	58.495145631068
c1047073_g1	485	60.8247422680412
c1047101_g1	441	56.4625850340136
c1047136_g1	535	63.1775700934579
c1047137_g1	1392	56.0344827586207
c1047199_g1	341	60.1173020527859
c1047206_g1	1421	54.3279380717804
c1047249_g1	283	51.9434628975265
c1047294_g1	255	40.3921568627451
c1047299_g1	309	46.6019417475728
c1047334_g1	404	58.4158415841584
c1047349_g1	214	59.8130841121495
c1047359_g1	907	53.4729878721058
c1047362_g1	378	54.2328042328042
c1047376_g1	1049	52.4308865586273
c1047385_g1	1129	53.4986713906112
c1047432_g1	720	66.6666666666667
c1047435_g1	318	52.2012578616352
c1047451_g1	928	53.0172413793103
c1047454_g1	235	65.9574468085106
c1047495_g1	714	56.7226890756302
c1047506_g1	239	49.7907949790795
c1047509_g1	788	55.9644670050761
c1047530_g1	376	59.0425531914894
c1047545_g1	815	50.4294478527607
c1047611_g1	569	61.5114235500879
c1047628_g1	294	54.0816326530612
c1047654_g1	337	48.3679525222552
c1047666_g1	234	58.974358974359
c1047667_g1	310	57.4193548387097
c1047691_g1	377	37.1352785145889
c1047709_g1	340	51.1764705882353
c1047755_g1	559	47.0483005366726
c1047769_g1	412	64.5631067961165
c1047779_g1	321	58.5669781931464
c1047802_g1	554	55.5956678700361
c1047803_g1	394	59.1370558375635
c1047868_g1	348	54.8850574712644
c1047872_g1	372	59.6774193548387
c1047878_g1	608	50.6578947368421
c1047904_g1	247	65.587044534413
c1047912_g1	653	57.427258805513
c1047927_g1	269	46.4684014869888
c1047934_g1	355	51.2676056338028
c1047996_g1	270	64.4444444444444
c1048002_g1	286	60.1398601398601
c1048012_g1	320	52.8125
c1048016_g1	267	56.5543071161049
c1048020_g1	402	50.4975124378109
c1048049_g1	529	47.6370510396975
c1048100_g1	373	57.6407506702413
c1048109_g1	487	61.8069815195072
c1048144_g1	796	55.1507537688442
c1048150_g1	702	52.5641025641026
c1048159_g1	239	58.1589958158996
c1048180_g1	427	50.5854800936768
c1048194_g1	333	60.6606606606607
c1048202_g1	685	60.8759124087591
c104822_g1	326	51.2269938650307
c1048271_g1	229	47.5982532751092
c1048274_g1	292	55.4794520547945
c1048279_g1	258	60.8527131782946
c1048305_g1	342	48.8304093567251
c1048326_g1	522	62.4521072796935
c1048329_g1	315	53.015873015873
c1048338_g1	756	56.8783068783069
c1048355_g1	248	48.7903225806452
c1048362_g1	1032	52.5193798449612
c1048381_g1	311	55.9485530546624
c1048387_g1	741	54.9257759784076
c1048421_g1	310	46.4516129032258
c1048429_g1	1086	58.0110497237569
c1048433_g1	443	62.979683972912
c1048450_g1	642	47.6635514018692
c1048469_g1	655	56.793893129771
c1048486_g1	261	48.6590038314176
c1048558_g1	328	62.8048780487805
c1048561_g1	359	67.1309192200557
c1048565_g1	232	53.0172413793103
c1048578_g1	635	38.2677165354331
c104857_g1	355	58.5915492957746
c1048597_g1	1061	51.555136663525
c1048621_g1	671	56.1847988077496
c1048628_g1	570	57.0175438596491
c1048674_g1	264	60.2272727272727
c1048704_g1	1083	52.9085872576177
c1048711_g1	493	51.9269776876268
c1048717_g1	392	46.6836734693878
c1048734_g1	246	55.2845528455285
c1048749_g1	596	58.8926174496644
c1048844_g1	590	58.3050847457627
c1048849_g1	753	62.8154050464807
c1048866_g1	299	54.8494983277592
c1048883_g1	949	53.9515279241307
c1048885_g1	205	48.2926829268293
c1048948_g1	966	52.6915113871636
c1048955_g1	562	52.6690391459075
c1048959_g1	313	59.7444089456869
c1049035_g1	1077	58.5886722376973
c1049039_g1	304	57.2368421052632
c1049063_g1	328	66.4634146341463
c1049073_g1	706	56.3739376770538
c1049086_g1	294	60.5442176870748
c1049091_g1	202	42.5742574257426
c1049112_g1	270	66.2962962962963
c1049119_g1	256	59.375
c1049155_g1	369	51.219512195122
c1049163_g1	252	52.7777777777778
c1049212_g1	322	61.1801242236025
c1049249_g1	335	65.0746268656716
c1049297_g1	336	66.0714285714286
c1049299_g1	389	53.4704370179949
c1049300_g1	210	44.2857142857143
c1049311_g1	303	43.8943894389439
c1049314_g1	315	54.2857142857143
c1049321_g1	285	41.4035087719298
c1049329_g1	963	55.1401869158879
c1049336_g1	243	61.3168724279835
c1049361_g1	579	52.6770293609672
c1049391_g1	515	57.6699029126214
c1049403_g1	340	59.7058823529412
c1049418_g1	772	57.1243523316062
c1049523_g1	354	57.909604519774
c1049529_g1	321	50.4672897196262
c1049553_g1	261	53.639846743295
c1049557_g1	206	48.0582524271845
c1049558_g1	1358	58.3210603829161
c1049560_g1	597	53.0988274706868
c1049565_g1	830	58.3132530120482
c1049570_g1	226	51.7699115044248
c1049572_g1	381	59.8425196850394
c1049588_g1	251	58.9641434262948
c1049592_g1	936	55.7692307692308
c1049597_g1	568	54.5774647887324
c1049602_g1	283	59.7173144876325
c1049669_g1	308	63.961038961039
c1049680_g1	215	58.1395348837209
c1049687_g1	784	52.8061224489796
c1049719_g1	453	48.1236203090508
c1049753_g1	227	51.9823788546256
c1049777_g1	565	58.9380530973451
c1049859_g1	573	58.6387434554974
c1049870_g1	218	53.6697247706422
c1049891_g1	382	60.9947643979058
c1049905_g1	1083	55.4939981532779
c1049951_g1	300	49.6666666666667
c1049955_g1	713	48.2468443197756
c1049964_g1	325	67.0769230769231
c1049967_g1	331	66.4652567975831
c1050010_g1	290	58.2758620689655
c1050030_g1	284	63.3802816901408
c1050054_g1	226	62.3893805309735
c1050055_g1	220	48.6363636363636
c1050076_g1	444	63.963963963964
c1050094_g1	601	45.2579034941764
c1050100_g1	421	57.9572446555819
c1050102_g1	310	66.1290322580645
c1050109_g1	361	46.5373961218837
c1050117_g1	276	61.9565217391304
c1050177_g1	328	48.4756097560976
c1050215_g1	422	62.3222748815166
c1050283_g1	235	44.2553191489362
c1050320_g1	370	51.3513513513514
c1050351_g1	290	52.0689655172414
c1050363_g1	362	55.8011049723757
c1050377_g1	245	62.0408163265306
c1050429_g1	673	53.7890044576523
c1050436_g1	206	49.0291262135922
c1050442_g1	291	64.2611683848797
c1050462_g1	625	56
c1050500_g1	360	59.7222222222222
c1050527_g1	280	60.7142857142857
c1050536_g1	236	63.5593220338983
c1050548_g1	450	53.3333333333333
c1050620_g1	220	63.6363636363636
c1050639_g1	218	61.4678899082569
c1050642_g1	514	51.7509727626459
c1050691_g1	310	55.1612903225806
c1050695_g1	404	56.6831683168317
c1050729_g1	580	58.7931034482759
c1050739_g1	227	62.5550660792952
c1050777_g1	212	56.1320754716981
c105078_g1	333	57.6576576576577
c1050792_g1	354	44.9152542372881
c1050808_g1	462	56.7099567099567
c1050844_g1	352	62.2159090909091
c105085_g1	238	55.0420168067227
c1050866_g1	285	65.6140350877193
c1050871_g1	263	63.4980988593156
c1050884_g1	577	50.2599653379549
c1050918_g1	217	47.926267281106
c1050973_g1	230	62.6086956521739
c1050975_g1	604	53.3112582781457
c1051003_g1	821	58.0998781973203
c105103_g1	382	51.5706806282722
c1051094_g1	288	35.4166666666667
c1051107_g1	323	46.1300309597523
c1051168_g1	275	64.7272727272727
c1051194_g1	265	66.4150943396226
c1051195_g1	941	61.317747077577
c1051201_g1	310	62.5806451612903
c1051212_g1	220	59.5454545454545
c1051247_g1	293	52.2184300341297
c1051359_g1	275	64.7272727272727
c1051389_g1	270	60.7407407407407
c1051411_g1	470	49.5744680851064
c1051493_g1	957	28.2131661442006
c1051505_g1	279	60.9318996415771
c1051547_g1	207	42.0289855072464
c1051569_g1	210	64.2857142857143
c1051571_g1	250	53.2
c1051577_g1	213	56.3380281690141
c1051578_g1	320	57.1875
c1051612_g1	323	60.9907120743034
c1051630_g1	786	60.0508905852417
c1051642_g1	1040	52.3076923076923
c1051649_g1	360	57.2222222222222
c1051658_g1	265	56.9811320754717
c1051700_g1	340	54.1176470588235
c1051855_g1	267	60.2996254681648
c1051893_g1	451	45.0110864745011
c1051908_g1	304	57.2368421052632
c1051960_g1	220	53.6363636363636
c1051990_g1	693	55.988455988456
c1052022_g1	220	62.7272727272727
c1052074_g1	220	57.7272727272727
c1052081_g1	266	56.390977443609
c1052099_g1	460	58.9130434782609
c1052143_g1	272	48.5294117647059
c1052153_g1	1141	50.7449605609115
c105228_g1	226	45.1327433628319
c1052360_g1	470	58.5106382978723
c1052364_g1	461	48.1561822125813
c1052422_g1	368	52.9891304347826
c1052475_g1	1363	54.8055759354365
c1052484_g1	316	53.7974683544304
c1052566_g1	1086	60.3130755064457
c1052596_g1	417	53.7170263788969
c1052679_g1	346	57.2254335260116
c1052717_g1	563	55.595026642984
c1052723_g1	229	51.9650655021834
c1052731_g1	438	53.1963470319635
c1052751_g1	218	58.256880733945
c1052807_g1	1849	56.4088696592753
c1052845_g1	577	55.8058925476603
c1052906_g1	336	56.25
c1052908_g1	357	53.2212885154062
c1052921_g1	506	60.2766798418972
c1052945_g1	386	52.8497409326425
c1052996_g1	1143	59.1426071741032
c1053008_g1	855	64.7953216374269
c1053029_g1	832	54.4471153846154
c1053037_g1	467	47.96573875803
c1053045_g1	314	59.5541401273885
c1053102_g1	1067	58.5754451733833
c1053164_g1	211	59.2417061611374
c1053249_g1	585	53.1623931623932
c1053269_g1	540	59.4444444444444
c1053303_g1	517	30.9477756286267
c1053316_g1	1220	57.6229508196721
c1053328_g1	850	62.5882352941176
c1053372_g1	284	60.5633802816901
c1053397_g1	347	58.7896253602305
c1053401_g1	564	58.6879432624113
c1053435_g1	1143	54.8556430446194
c1053458_g1	674	62.0178041543027
c1053494_g1	413	54.2372881355932
c1053668_g1	497	64.7887323943662
c1053674_g1	223	62.780269058296
c1053694_g1	220	61.3636363636364
c1053715_g1	742	53.9083557951482
c1053723_g1	238	50.4201680672269
c105376_g1	318	58.4905660377358
c1053807_g1	221	42.9864253393665
c1053865_g1	319	61.7554858934169
c1054040_g1	345	65.2173913043478
c1054068_g1	265	61.8867924528302
c1054123_g1	251	59.3625498007968
c1054158_g1	1211	52.6837324525186
c1054173_g1	258	53.1007751937984
c1054183_g1	656	50.3048780487805
c1054205_g1	665	50.6766917293233
c1054241_g1	711	50.4922644163151
c1054313_g1	373	54.1554959785523
c1054330_g1	376	64.6276595744681
c1054365_g1	407	62.8992628992629
c1054394_g1	207	51.6908212560386
c1054530_g1	213	61.5023474178404
c1054573_g1	390	61.025641025641
c1054577_g1	228	59.6491228070175
c1054602_g1	604	52.6490066225166
c1054680_g1	272	65.0735294117647
c1054696_g1	333	57.0570570570571
c1054721_g1	268	64.1791044776119
c1054765_g1	212	60.8490566037736
c1054777_g1	604	59.1059602649007
c1054836_g1	518	53.2818532818533
c1054920_g1	426	60.5633802816901
c1054928_g1	346	48.5549132947977
c1054944_g1	339	52.5073746312684
c1054961_g1	424	51.4150943396226
c1054981_g1	418	60.0478468899522
c1055132_g1	226	45.5752212389381
c1055265_g1	556	54.8561151079137
c1055338_g1	344	61.6279069767442
c1055414_g1	280	46.7857142857143
c1055445_g1	310	59.0322580645161
c1055619_g1	1526	56.0288335517693
c1055669_g1	361	67.590027700831
c1055700_g1	508	57.8740157480315
c1055703_g1	205	57.5609756097561
c1055763_g1	329	59.8784194528875
c1055786_g1	460	62.6086956521739
c1055816_g1	381	62.7296587926509
c105581_g1	419	58.472553699284
c1055820_g1	476	58.4033613445378
c1055860_g1	472	58.6864406779661
c1055865_g1	253	49.0118577075099
c1055888_g1	252	57.9365079365079
c1055918_g1	451	52.7716186252772
c1055945_g1	511	60.2739726027397
c1055970_g1	811	53.3908754623921
c1055974_g1	320	52.1875
c1056025_g1	205	63.4146341463415
c1056071_g1	466	51.2875536480687
c1056090_g1	461	58.5683297180043
c1056107_g1	314	52.5477707006369
c1056128_g1	253	58.102766798419
c1056144_g1	407	43.2432432432432
c1056323_g1	303	59.4059405940594
c1056326_g1	464	61.4224137931034
c1056356_g1	219	58.9041095890411
c1056357_g1	514	52.5291828793774
c1056383_g1	235	60.4255319148936
c1056406_g1	963	54.932502596054
c1056455_g1	279	60.2150537634409
c1056482_g1	1371	59.9562363238512
c1056599_g1	632	57.5949367088608
c1056726_g1	394	54.8223350253807
c1056811_g1	641	59.1263650546022
c1056835_g1	548	56.021897810219
c1056889_g1	222	43.2432432432432
c105689_g1	295	48.135593220339
c1056929_g1	203	58.6206896551724
c1056945_g1	231	57.1428571428571
c1056963_g1	394	56.5989847715736
c1056991_g1	343	63.265306122449
c1057000_g1	410	54.8780487804878
c1057121_g1	311	47.2668810289389
c1057123_g1	604	56.4569536423841
c1057213_g1	330	58.1818181818182
c1057327_g1	336	42.2619047619048
c1057438_g1	228	57.8947368421053
c1057460_g1	226	59.2920353982301
c1057499_g1	202	39.6039603960396
c1057547_g1	385	56.6233766233766
c1057588_g1	244	65.5737704918033
c1057590_g1	327	47.4006116207951
c1057647_g1	203	58.6206896551724
c1057752_g1	351	62.962962962963
c1057782_g1	273	48.7179487179487
c1057798_g1	433	55.1963048498845
c1057833_g1	386	61.9170984455959
c1057917_g1	259	58.6872586872587
c1057924_g1	498	53.2128514056225
c1057977_g1	274	55.8394160583942
c1058002_g1	376	59.5744680851064
c1058011_g1	240	59.1666666666667
c1058012_g1	262	52.6717557251908
c1058051_g1	411	58.3941605839416
c1058064_g1	338	61.5384615384615
c1058091_g1	303	52.8052805280528
c1058113_g1	294	61.9047619047619
c1058124_g1	281	50.1779359430605
c105813_g1	210	60
c1058143_g1	363	59.228650137741
c1058226_g1	405	64.1975308641975
c1058283_g1	434	55.2995391705069
c1058295_g1	312	49.0384615384615
c1058313_g1	1005	50.7462686567164
c1058351_g1	208	52.8846153846154
c1058386_g1	311	57.556270096463
c1058389_g1	469	58.8486140724947
c1058434_g1	493	50.1014198782961
c1058442_g1	263	63.8783269961977
c1058448_g1	255	61.9607843137255
c1058495_g1	225	53.3333333333333
c10584_g1	304	50
c1058504_g1	284	54.5774647887324
c1058522_g1	240	41.6666666666667
c1058530_g1	315	47.6190476190476
c1058665_g1	303	66.006600660066
c1058699_g1	218	61.4678899082569
c1058734_g1	254	67.3228346456693
c1058879_g1	238	42.436974789916
c1058922_g1	242	48.7603305785124
c1058951_g1	887	60.8793686583991
c1058953_g1	580	52.0689655172414
c1058957_g1	234	61.5384615384615
c1058963_g1	735	56.8707482993197
c1059003_g1	205	57.5609756097561
c1059036_g1	394	58.8832487309645
c1059037_g1	774	55.5555555555556
c1059087_g1	409	63.3251833740831
c1059091_g1	555	57.6576576576577
c1059105_g1	226	55.7522123893805
c105912_g1	1202	52.7454242928453
c1059182_g1	498	64.0562248995984
c1059219_g1	420	55.2380952380952
c1059255_g1	441	58.0498866213152
c1059261_g1	728	62.6373626373626
c1059272_g1	428	50
c105933_g1	536	47.2014925373134
c1059364_g1	363	52.3415977961432
c1059382_g1	295	64.406779661017
c1059519_g1	208	61.5384615384615
c1059521_g1	261	60.536398467433
c1059543_g1	547	56.4899451553931
c1059601_g1	374	56.1497326203209
c1059652_g1	929	58.6652314316469
c1059792_g1	350	53.4285714285714
c1059846_g1	344	50.5813953488372
c1059867_g1	367	57.2207084468665
c1059873_g1	514	55.4474708171206
c1059882_g1	542	50.1845018450185
c1059893_g1	555	61.2612612612613
c1059894_g1	218	57.7981651376147
c1059942_g1	600	61.1666666666667
c1060067_g1	309	54.6925566343042
c1060090_g1	230	62.6086956521739
c1060104_g1	266	59.0225563909774
c1060121_g1	357	62.1848739495798
c1060144_g1	208	41.8269230769231
c1060156_g1	365	61.3698630136986
c1060207_g1	235	65.1063829787234
c1060210_g1	499	52.7054108216433
c1060214_g1	464	61.8534482758621
c1060270_g1	223	60.0896860986547
c1060277_g1	666	61.1111111111111
c1060312_g1	367	56.6757493188011
c1060315_g1	283	57.5971731448763
c1060360_g1	415	50.6024096385542
c1060373_g1	451	45.6762749445676
c1060376_g1	557	48.8330341113106
c1060388_g1	258	60.077519379845
c1060502_g1	812	59.4827586206897
c1060561_g1	201	63.18407960199
c1060609_g1	790	56.3291139240506
c1060616_g1	254	53.9370078740157
c1060654_g1	559	51.3416815742397
c1060705_g1	307	49.185667752443
c1060811_g1	405	63.7037037037037
c1060850_g1	224	60.7142857142857
c1060879_g1	382	58.1151832460733
c1060894_g1	224	49.1071428571429
c1060937_g1	219	56.1643835616438
c1060960_g1	546	54.7619047619048
c1060963_g1	352	56.5340909090909
c1060974_g1	345	62.3188405797101
c1060982_g1	208	63.9423076923077
c1061043_g1	230	61.304347826087
c1061063_g1	276	68.4782608695652
c1061186_g1	206	63.5922330097087
c10611_g1	395	50.6329113924051
c1061242_g1	257	56.0311284046693
c1061347_g1	442	55.6561085972851
c1061470_g1	871	55.683122847302
c1061529_g1	663	57.0135746606335
c1061531_g1	977	51.8935516888434
c1061633_g1	219	66.6666666666667
c1061664_g1	384	59.375
c1061687_g1	232	61.6379310344828
c106171_g1	456	52.4122807017544
c1061760_g1	676	57.2485207100592
c1061867_g1	315	53.6507936507937
c1061875_g1	267	64.0449438202247
c1061897_g1	1299	53.810623556582
c1061926_g1	953	53.7250786988457
c1061962_g1	285	56.4912280701754
c1061977_g1	363	60.6060606060606
c1062033_g1	389	46.7866323907455
c1062074_g1	305	66.8852459016394
c1062102_g1	227	58.1497797356828
c1062146_g1	586	56.8259385665529
c1062180_g1	213	44.6009389671362
c1062201_g1	313	48.8817891373802
c1062276_g1	607	54.2009884678748
c1062320_g1	393	63.8676844783715
c1062340_g1	247	48.582995951417
c1062349_g1	297	50.1683501683502
c1062478_g1	214	64.4859813084112
c1062506_g1	290	45.8620689655172
c1062518_g1	317	63.7223974763407
c1062553_g1	206	63.5922330097087
c1062590_g1	598	52.6755852842809
c1062604_g1	300	59.3333333333333
c1062629_g1	276	65.5797101449275
c1062684_g1	227	53.7444933920705
c1062773_g1	391	50.1278772378517
c1062812_g1	319	44.5141065830721
c1062815_g1	213	47.887323943662
c1062866_g1	447	61.0738255033557
c1062884_g1	573	47.6439790575916
c1062997_g1	780	55.8974358974359
c1063013_g1	1118	54.9194991055456
c1063025_g1	479	56.5762004175365
c1063045_g1	926	54.4276457883369
c1063055_g1	686	48.6880466472303
c1063093_g1	381	53.0183727034121
c1063127_g1	459	53.8126361655773
c1063139_g1	380	48.6842105263158
c1063173_g1	215	56.2790697674419
c1063176_g1	419	50.1193317422434
c1063185_g1	617	63.2090761750405
c1063194_g1	345	65.2173913043478
c1063212_g1	205	66.3414634146341
c1063252_g1	408	46.8137254901961
c1063276_g1	479	64.7181628392484
c1063320_g1	310	52.5806451612903
c1063367_g1	272	56.9852941176471
c1063395_g1	226	60.1769911504425
c1063421_g1	647	56.1051004636785
c1063431_g1	203	60.5911330049261
c1063482_g1	450	58.8888888888889
c1063522_g1	430	51.3953488372093
c1063543_g1	355	61.1267605633803
c1063549_g1	336	63.6904761904762
c1063686_g1	523	53.5372848948375
c1063751_g1	715	53.7062937062937
c1063809_g1	252	53.968253968254
c1063864_g1	322	53.416149068323
c1063880_g1	830	56.144578313253
c1063901_g1	386	59.5854922279793
c1063902_g1	262	56.8702290076336
c1063956_g1	443	49.6613995485327
c1064133_g1	234	60.6837606837607
c1064139_g1	211	60.1895734597156
c1064152_g1	349	50.4297994269341
c1064220_g1	803	54.9190535491905
c1064304_g1	216	51.3888888888889
c1064346_g1	558	54.4802867383513
c1064412_g1	204	61.7647058823529
c1064415_g1	362	57.4585635359116
c1064463_g1	321	61.993769470405
c1064486_g1	229	62.0087336244542
c1064592_g1	667	56.5217391304348
c1064603_g1	377	54.6419098143236
c1064674_g1	406	52.9556650246305
c106467_g1	207	64.2512077294686
c1064757_g1	419	48.6873508353222
c1064931_g1	304	65.1315789473684
c1065039_g1	704	52.8409090909091
c1065050_g1	412	58.0097087378641
c1065056_g1	308	61.6883116883117
c1065251_g1	448	49.3303571428571
c1065379_g1	234	62.3931623931624
c1065405_g1	370	61.8918918918919
c1065477_g1	379	55.4089709762533
c1065523_g1	564	50.531914893617
c1065524_g1	291	55.3264604810997
c1065598_g1	482	50.6224066390041
c1065605_g1	265	63.7735849056604
c1065734_g1	218	54.5871559633027
c1065746_g1	258	55.4263565891473
c106582_g1	608	55.4276315789474
c1065876_g1	247	50.2024291497976
c1065891_g1	278	57.5539568345324
c1065908_g1	298	49.3288590604027
c1066015_g1	501	54.8902195608782
c106601_g1	1007	55.2135054617676
c1066077_g1	334	54.7904191616766
c1066173_g1	287	62.3693379790941
c1066198_g1	796	53.7688442211055
c1066232_g1	306	59.8039215686275
c1066449_g1	544	46.6911764705882
c1066490_g1	320	59.375
c1066509_g1	572	66.7832167832168
c1066566_g1	497	58.3501006036217
c1066597_g1	263	41.8250950570342
c10665_g1	834	57.9136690647482
c1066633_g1	636	61.0062893081761
c1066663_g1	214	51.4018691588785
c1066802_g1	496	62.0967741935484
c1066895_g1	554	51.985559566787
c1066897_g1	267	50.561797752809
c1066937_g1	1064	64.9436090225564
c1066991_g1	265	63.0188679245283
c1067024_g1	210	65.7142857142857
c1067063_g1	435	54.7126436781609
c1067081_g1	266	48.4962406015038
c1067291_g1	237	63.2911392405063
c1067350_g1	280	58.9285714285714
c1067358_g1	247	62.3481781376518
c1067388_g1	1033	53.8238141335915
c10673_g1	337	49.5548961424332
c1067432_g1	378	61.3756613756614
c1067452_g1	406	63.0541871921182
c106752_g1	324	54.6296296296296
c1067560_g1	235	60.8510638297872
c1067647_g1	235	60
c1067863_g1	422	62.085308056872
c106788_g1	356	54.2134831460674
c1067913_g1	304	49.6710526315789
c1067935_g1	395	53.9240506329114
c1067949_g1	208	51.9230769230769
c1068122_g1	238	47.8991596638655
c1068126_g1	809	58.7144622991347
c1068156_g1	328	51.8292682926829
c1068192_g1	393	58.7786259541985
c1068212_g1	737	58.0732700135685
c1068448_g1	227	58.1497797356828
c1068791_g1	257	55.2529182879377
c1068799_g1	472	49.1525423728814
c1068925_g1	224	48.6607142857143
c1069005_g1	222	53.6036036036036
c1069006_g1	537	61.6387337057728
c1069077_g1	406	64.0394088669951
c1069088_g1	299	62.876254180602
c1069169_g1	432	57.6388888888889
c1069195_g1	213	60.093896713615
c1069248_g1	397	54.6599496221662
c1069387_g1	236	60.5932203389831
c106940_g1	737	53.3242876526459
c1069593_g1	459	60.7843137254902
c1069649_g1	257	61.0894941634241
c1069795_g1	269	52.4163568773234
c1069993_g1	276	47.1014492753623
c1070008_g1	268	65.2985074626866
c1070061_g1	524	58.587786259542
c107009_g1	216	58.7962962962963
c1070102_g1	329	55.6231003039514
c1070110_g1	711	57.8059071729958
c1070184_g1	337	62.3145400593472
c1070257_g1	416	46.1538461538462
c1070298_g1	834	47.3621103117506
c1070342_g1	214	64.018691588785
c1070401_g1	731	61.1491108071135
c1070523_g1	391	49.616368286445
c1070525_g1	376	49.468085106383
c1070526_g1	486	56.9958847736626
c1070586_g1	265	49.4339622641509
c1070588_g1	386	54.9222797927461
c1070649_g1	203	55.1724137931034
c1070777_g1	376	61.968085106383
c107086_g1	280	46.7857142857143
c1070885_g1	723	56.5698478561549
c10708_g1	432	62.037037037037
c10708_g2	678	50.1474926253687
c1070907_g1	437	54.9199084668192
c1070994_g1	551	52.4500907441016
c1071057_g1	441	57.5963718820862
c1071065_g1	785	54.7770700636943
c1071132_g1	262	50.381679389313
c1071140_g1	215	35.8139534883721
c1071197_g1	326	65.9509202453988
c1071269_g1	388	55.1546391752577
c1071276_g1	548	63.1386861313869
c1071283_g1	244	54.0983606557377
c1071413_g1	207	50.2415458937198
c1071499_g1	580	52.2413793103448
c1071501_g1	456	56.7982456140351
c1071571_g1	316	58.5443037974684
c1071584_g1	244	56.9672131147541
c1071610_g1	426	62.206572769953
c1071680_g1	386	59.0673575129534
c1071683_g1	483	51.9668737060041
c1071714_g1	332	50.3012048192771
c1071791_g1	257	56.420233463035
c1071854_g1	308	54.2207792207792
c1072014_g1	357	52.3809523809524
c10720_g1	599	61.10183639399
c1072170_g1	208	64.9038461538462
c1072235_g1	293	53.2423208191126
c1072332_g1	491	50.3054989816701
c1072413_g1	414	60.3864734299517
c1072463_g1	219	66.6666666666667
c1072528_g1	365	51.2328767123288
c1072545_g1	310	52.258064516129
c107255_g1	375	60.5333333333333
c107255_g2	599	52.4207011686144
c1072671_g1	888	56.981981981982
c10727_g1	431	51.2761020881671
c1072805_g1	345	50.4347826086956
c1072840_g1	234	51.7094017094017
c1072887_g1	210	54.2857142857143
c1072915_g1	435	53.7931034482759
c1072981_g1	387	60.7235142118863
c1073026_g1	659	52.6555386949924
c1073064_g1	336	57.1428571428571
c1073083_g1	387	47.0284237726098
c1073138_g1	1071	55.2754435107376
c1073166_g1	403	60.0496277915633
c1073195_g1	504	50.9920634920635
c1073211_g1	316	59.1772151898734
c1073226_g1	379	67.8100263852243
c1073277_g1	400	60
c1073327_g1	333	62.7627627627628
c1073561_g1	218	64.2201834862385
c1073575_g1	336	53.8690476190476
c1073596_g1	364	46.1538461538462
c1073613_g1	503	60.0397614314115
c1073679_g1	582	61.1683848797251
c1073782_g1	231	58.4415584415584
c1073897_g1	224	62.5
c1073931_g1	454	57.2687224669604
c1074044_g1	422	53.0805687203791
c1074083_g1	467	53.1049250535332
c1074093_g1	361	49.8614958448753
c1074152_g1	249	46.9879518072289
c1074215_g1	342	57.6023391812866
c1074350_g1	232	60.7758620689655
c1074386_g1	645	49.4573643410853
c1074435_g1	307	57.6547231270358
c1074506_g1	352	55.6818181818182
c1074578_g1	340	64.4117647058823
c1074669_g1	508	48.6220472440945
c107472_g1	213	55.868544600939
c1074772_g1	374	55.6149732620321
c1074780_g1	375	47.2
c1074799_g1	366	57.103825136612
c1074854_g1	266	62.406015037594
c1074873_g1	729	51.9890260631001
c1074919_g1	241	57.2614107883817
c1074949_g1	249	55.421686746988
c1075067_g1	399	58.6466165413534
c1075155_g1	556	61.3309352517986
c1075267_g1	383	59.0078328981723
c1075377_g1	398	49.4974874371859
c1075399_g1	621	51.5297906602254
c1075407_g1	364	53.5714285714286
c1075518_g1	330	56.969696969697
c1075523_g1	599	54.0901502504174
c1075530_g1	255	62.3529411764706
c1075628_g1	202	47.5247524752475
c1075636_g1	342	53.2163742690058
c1075646_g1	406	62.5615763546798
c1075686_g1	379	59.3667546174143
c1075719_g1	397	49.3702770780856
c1075805_g1	222	58.1081081081081
c1075919_g1	350	52.2857142857143
c1075965_g1	246	55.6910569105691
c1075991_g1	276	57.2463768115942
c1076188_g1	609	52.5451559934319
c1076214_g1	442	49.7737556561086
c1076224_g1	326	46.6257668711656
c1076258_g1	338	49.7041420118343
c1076295_g1	1656	52.536231884058
c1076324_g1	439	58.5421412300683
c1076329_g1	237	45.1476793248945
c1076382_g1	286	59.4405594405594
c1076395_g1	300	59
c1076427_g1	363	60.0550964187328
c1076581_g1	541	62.8465804066543
c1076601_g1	274	51.8248175182482
c1076753_g1	238	63.8655462184874
c1076863_g1	293	62.457337883959
c1076914_g1	355	56.6197183098592
c1076921_g1	709	48.2369534555712
c1077106_g1	622	54.983922829582
c1077134_g1	213	53.5211267605634
c1077200_g1	239	58.1589958158996
c1077217_g1	387	61.4987080103359
c1077225_g1	437	51.9450800915332
c1077261_g1	626	48.2428115015974
c1077312_g1	202	50.990099009901
c1077329_g1	247	58.7044534412955
c1077330_g1	386	63.2124352331606
c1077370_g1	243	62.962962962963
c1077406_g1	305	61.3114754098361
c1077407_g1	503	62.624254473161
c1077408_g1	383	51.9582245430809
c1077444_g1	462	57.7922077922078
c1077521_g1	202	66.8316831683168
c1077531_g1	209	61.244019138756
c1077594_g1	613	46.3295269168026
c1077638_g1	218	56.4220183486239
c1077656_g1	522	58.6206896551724
c1077706_g1	284	61.6197183098592
c1077711_g1	349	51.0028653295129
c1077715_g1	892	54.5964125560538
c1077812_g1	378	47.8835978835979
c1077860_g1	322	63.0434782608696
c107801_g1	737	55.6309362279512
c1078030_g1	247	53.0364372469636
c1078163_g1	654	55.8103975535168
c1078342_g1	634	55.205047318612
c1078373_g1	447	54.3624161073826
c1078416_g1	238	44.1176470588235
c1078462_g1	363	59.504132231405
c1078474_g1	361	53.7396121883656
c1078551_g1	236	65.2542372881356
c1078584_g1	472	50.2118644067797
c1078664_g1	299	55.1839464882943
c1078744_g1	566	49.1166077738516
c1078784_g1	363	56.7493112947658
c1078814_g1	416	44.4711538461538
c1078979_g1	262	55.3435114503817
c1079011_g1	230	57.3913043478261
c1079064_g1	882	57.1428571428571
c1079158_g1	364	58.5164835164835
c1079203_g1	312	56.7307692307692
c1079352_g1	202	58.4158415841584
c1079353_g1	272	65.0735294117647
c1079354_g1	362	56.0773480662983
c1079400_g1	375	52.5333333333333
c1079432_g1	213	63.849765258216
c1079527_g1	306	60.1307189542484
c1079529_g1	338	59.1715976331361
c1079536_g1	255	60.3921568627451
c1079553_g1	372	59.9462365591398
c1079605_g1	209	48.3253588516746
c107966_g1	385	56.3636363636364
c1079685_g1	313	53.6741214057508
c1079689_g1	422	62.3222748815166
c1079696_g1	647	48.8408037094281
c1079770_g1	282	64.8936170212766
c1079782_g1	847	56.9067296340024
c1079833_g1	686	49.7084548104956
c1079837_g1	239	64.4351464435146
c1079880_g1	592	51.6891891891892
c1079908_g1	204	49.5098039215686
c107998_g1	298	57.0469798657718
c1080028_g1	245	53.469387755102
c1080029_g1	230	46.5217391304348
c1080040_g1	207	65.7004830917874
c1080128_g1	201	62.1890547263682
c1080154_g1	336	66.0714285714286
c1080221_g1	678	57.3746312684366
c1080523_g1	300	63
c1080542_g1	211	58.7677725118483
c1080559_g1	306	44.1176470588235
c1080607_g1	216	47.6851851851852
c1080662_g1	799	53.566958698373
c1081030_g1	327	52.9051987767584
c108119_g1	284	46.4788732394366
c108119_g2	656	59.6036585365854
c1081384_g1	265	53.9622641509434
c1081428_g1	423	54.1371158392435
c1081536_g1	264	68.5606060606061
c1081595_g1	225	55.1111111111111
c1081635_g1	492	55.2845528455285
c1081669_g1	205	55.1219512195122
c1081694_g1	294	66.3265306122449
c1081883_g1	279	59.8566308243728
c1082053_g1	305	56.3934426229508
c1082066_g1	284	57.7464788732394
c1082095_g1	351	62.6780626780627
c1082288_g1	620	50
c1082494_g1	497	51.307847082495
c1082502_g1	204	63.2352941176471
c1082605_g1	299	53.1772575250836
c1082608_g1	309	56.957928802589
c1082629_g1	299	52.1739130434783
c1082775_g1	317	47.6340694006309
c1082781_g1	434	62.6728110599078
c1082956_g1	226	53.9823008849558
c1082970_g1	372	55.6451612903226
c1082986_g1	319	52.3510971786834
c1082990_g1	366	57.103825136612
c1083053_g1	574	49.1289198606272
c1083141_g1	220	59.5454545454545
c1083156_g1	208	58.6538461538462
c1083355_g1	339	55.7522123893805
c1083549_g1	208	43.2692307692308
c1083585_g1	270	57.4074074074074
c1083734_g1	259	47.8764478764479
c108373_g1	431	55.2204176334107
c1083790_g1	384	56.7708333333333
c1083868_g1	359	44.5682451253482
c1083969_g1	941	52.1785334750266
c1084015_g1	271	55.3505535055351
c1084088_g1	254	56.2992125984252
c108417_g1	224	47.3214285714286
c1084220_g1	238	61.7647058823529
c1084331_g1	300	58.3333333333333
c1084363_g1	468	58.3333333333333
c1084423_g1	222	57.2072072072072
c10844_g1	983	52.5940996948118
c1084551_g1	495	55.959595959596
c108467_g1	435	43.448275862069
c1084734_g1	239	58.5774058577406
c1084809_g1	244	45.0819672131148
c1084859_g1	409	55.2567237163814
c1084909_g1	268	60.4477611940299
c1084969_g1	271	51.2915129151292
c1084970_g1	335	59.1044776119403
c1085050_g1	241	62.2406639004149
c108507_g1	311	56.5916398713826
c108507_g2	706	53.399433427762
c1085081_g1	341	50.1466275659824
c1085084_g1	381	58.5301837270341
c1085111_g1	675	54.0740740740741
c1085151_g1	539	45.6400742115028
c1085348_g1	475	62.7368421052632
c1085361_g1	272	55.5147058823529
c1085382_g1	287	46.6898954703833
c1085413_g1	411	52.7980535279805
c1085459_g1	207	62.3188405797101
c1085546_g1	408	48.0392156862745
c1085556_g1	252	50
c1085645_g1	350	60.8571428571429
c1085666_g1	263	53.9923954372624
c1085737_g1	653	60.7963246554365
c1085776_g1	402	49.7512437810945
c1085799_g1	384	65.625
c1085823_g1	202	56.9306930693069
c1085839_g1	208	52.8846153846154
c1085897_g1	526	45.6273764258555
c1085939_g1	267	50.561797752809
c1085949_g1	410	62.6829268292683
c1085961_g1	589	57.8947368421053
c108600_g1	310	62.5806451612903
c1086081_g1	334	61.0778443113772
c1086116_g1	320	56.25
c1086163_g1	240	52.5
c1086172_g1	267	53.5580524344569
c1086181_g1	258	62.7906976744186
c1086211_g1	548	53.4671532846715
c1086232_g1	378	64.2857142857143
c1086288_g1	235	62.9787234042553
c1086340_g1	209	68.4210526315789
c1086373_g1	351	50.7122507122507
c1086389_g1	328	55.1829268292683
c1086566_g1	352	63.9204545454545
c1086581_g1	216	57.8703703703704
c1086592_g1	411	54.9878345498783
c1086593_g1	330	65.1515151515152
c1086596_g1	288	57.9861111111111
c1086598_g1	211	64.4549763033175
c1086639_g1	1055	59.1469194312796
c1086649_g1	246	67.0731707317073
c1086721_g1	365	60.5479452054795
c1086731_g1	278	66.9064748201439
c1086789_g1	241	55.6016597510373
c1086859_g1	215	56.7441860465116
c1086873_g1	480	62.5
c1086885_g1	269	49.0706319702602
c1086921_g1	319	59.8746081504702
c1086980_g1	348	50.5747126436782
c1087017_g1	389	59.3830334190231
c1087024_g1	275	67.2727272727273
c1087027_g1	352	56.8181818181818
c1087027_g2	470	47.4468085106383
c1087064_g1	290	54.8275862068966
c1087115_g1	222	54.5045045045045
c1087152_g1	364	53.5714285714286
c1087165_g1	251	50.199203187251
c1087198_g1	305	59.672131147541
c1087202_g1	366	58.4699453551913
c1087223_g1	307	62.214983713355
c1087275_g1	582	47.0790378006873
c1087300_g1	407	62.1621621621622
c1087366_g1	214	59.8130841121495
c1087367_g1	261	60.1532567049808
c1087376_g1	239	61.5062761506276
c1087383_g1	376	64.6276595744681
c1087387_g1	364	63.4615384615385
c1087397_g1	533	51.4071294559099
c1087406_g1	459	50.5446623093682
c1087411_g1	257	58.7548638132296
c1087422_g1	342	54.3859649122807
c1087456_g1	217	63.1336405529954
c1087459_g1	708	51.5536723163842
c1087487_g1	340	44.4117647058824
c1087492_g1	553	60.9403254972875
c1087583_g1	237	67.5105485232068
c1087681_g1	203	59.6059113300493
c1087775_g1	287	44.9477351916376
c1087790_g1	261	50.5747126436782
c1087798_g1	460	47.8260869565217
c1087800_g1	431	55.4524361948956
c1087816_g1	402	58.2089552238806
c1087818_g1	701	55.0641940085592
c1087890_g1	533	64.3527204502814
c1087917_g1	278	47.4820143884892
c1088071_g1	203	55.1724137931034
c1088081_g1	336	55.0595238095238
c1088111_g1	221	58.3710407239819
c1088149_g1	295	59.6610169491525
c1088205_g1	659	62.3672230652504
c1088282_g1	497	57.5452716297787
c1088346_g1	302	59.2715231788079
c1088357_g1	897	57.0791527313266
c1088365_g1	296	55.0675675675676
c1088420_g1	233	61.8025751072961
c1088428_g1	209	65.0717703349282
c1088438_g1	233	64.8068669527897
c1088441_g1	229	66.3755458515284
c1088466_g1	442	63.1221719457014
c1088480_g1	327	61.1620795107034
c108848_g1	1338	53.6621823617339
c1088554_g1	524	57.0610687022901
c1088561_g1	496	62.2983870967742
c1088582_g1	219	57.5342465753425
c1088601_g1	379	59.3667546174143
c1088620_g1	558	59.4982078853047
c1088647_g1	269	56.8773234200743
c1088692_g1	752	58.1117021276596
c1088705_g1	254	54.7244094488189
c1088713_g1	724	54.4198895027624
c1088739_g1	252	66.2698412698413
c1088763_g1	247	69.6356275303644
c1088865_g1	277	60.2888086642599
c1088906_g1	206	62.621359223301
c1088919_g1	649	53.3127889060092
c1088921_g1	204	64.7058823529412
c1089019_g1	323	58.5139318885449
c1089038_g1	366	50
c1089134_g1	774	54.6511627906977
c1089140_g1	419	54.4152744630072
c1089153_g1	387	65.374677002584
c1089196_g1	380	52.6315789473684
c1089381_g1	262	62.2137404580153
c1089415_g1	325	59.0769230769231
c1089488_g1	441	61.9047619047619
c1089563_g1	265	58.8679245283019
c108957_g1	298	49.3288590604027
c1089591_g1	446	61.2107623318386
c1089607_g1	530	50.7547169811321
c1089632_g1	321	54.2056074766355
c1089649_g1	329	56.838905775076
c1089674_g1	246	57.7235772357724
c1089679_g1	213	61.0328638497653
c1089702_g1	410	50
c1089763_g1	278	58.9928057553957
c1089768_g1	612	54.2483660130719
c10897_g1	601	57.9034941763727
c1089815_g1	305	63.2786885245902
c1089852_g1	318	57.8616352201258
c1089936_g1	546	57.3260073260073
c1089957_g1	212	50.4716981132075
c1089973_g1	350	33.4285714285714
c1090015_g1	235	59.1489361702128
c1090038_g1	215	60.4651162790698
c1090041_g1	735	49.7959183673469
c1090047_g1	964	57.0539419087137
c1090081_g1	297	63.2996632996633
c1090174_g1	242	56.6115702479339
c1090186_g1	376	60.9042553191489
c1090225_g1	246	57.7235772357724
c1090364_g1	375	62.6666666666667
c1090413_g1	330	56.6666666666667
c1090559_g1	755	54.0397350993377
c1090612_g1	582	57.5601374570447
c1090835_g1	271	59.409594095941
c1090880_g1	231	58.4415584415584
c1090890_g1	429	58.974358974359
c109100_g2	247	49.3927125506073
c1091143_g1	468	56.4102564102564
c1091145_g1	358	57.5418994413408
c1091159_g1	329	54.4072948328268
c1091175_g1	233	59.656652360515
c1091179_g1	271	47.6014760147601
c1091195_g1	231	62.7705627705628
c1091198_g1	400	64
c10911_g1	219	57.0776255707763
c1091278_g1	279	67.0250896057348
c1091304_g1	256	62.109375
c1091312_g1	407	59.2137592137592
c1091329_g1	308	58.7662337662338
c1091408_g1	272	67.6470588235294
c1091412_g1	241	52.6970954356846
c1091476_g1	384	58.0729166666667
c1091495_g1	330	56.3636363636364
c1091528_g1	526	57.6045627376426
c1091542_g1	683	56.0761346998536
c1091566_g1	287	25.4355400696864
c1091609_g1	478	61.2970711297071
c1091644_g1	370	54.8648648648649
c1091652_g1	433	51.9630484988453
c1091811_g1	312	58.6538461538462
c1091812_g1	250	50.8
c1091818_g1	1175	59.3191489361702
c1091822_g1	388	64.1752577319588
c109186_g1	295	49.8305084745763
c1091870_g1	764	55.3664921465969
c1091898_g1	332	55.7228915662651
c1091939_g1	470	62.3404255319149
c1091940_g1	900	51.4444444444444
c1091956_g1	217	55.7603686635945
c1092026_g1	322	59.0062111801242
c1092139_g1	295	64.0677966101695
c1092166_g1	383	59.7911227154047
c1092176_g1	257	58.7548638132296
c1092188_g1	400	51.75
c1092199_g1	260	51.1538461538462
c1092254_g1	221	50.2262443438914
c1092313_g1	221	56.1085972850679
c1092350_g1	555	60.7207207207207
c1092386_g1	262	48.0916030534351
c1092428_g1	216	56.4814814814815
c1092437_g1	261	52.1072796934866
c1092466_g1	380	52.3684210526316
c1092539_g1	394	59.3908629441624
c1092582_g1	741	53.5762483130904
c1092585_g1	263	57.0342205323194
c1092654_g1	428	50.7009345794393
c1092738_g1	431	51.9721577726218
c1092742_g1	204	60.7843137254902
c1092746_g1	790	55.1898734177215
c1092808_g1	276	63.0434782608696
c1092871_g1	246	53.6585365853659
c1092884_g1	331	59.214501510574
c1092905_g1	270	56.2962962962963
c1093021_g1	515	50.2912621359223
c1093040_g1	350	50
c1093064_g1	390	51.5384615384615
c1093083_g1	252	54.7619047619048
c1093085_g1	460	62.1739130434783
c1093106_g1	221	56.1085972850679
c1093190_g1	213	57.2769953051643
c1093210_g1	272	62.5
c1093229_g1	333	61.5615615615616
c1093263_g1	288	57.9861111111111
c1093270_g1	320	60
c1093276_g1	287	60.2787456445993
c1093301_g1	270	58.5185185185185
c1093391_g1	273	46.1538461538462
c109341_g1	372	59.9462365591398
c1093549_g1	253	65.2173913043478
c1093565_g1	220	55.4545454545455
c1093574_g1	347	46.3976945244957
c1093575_g1	616	56.3311688311688
c1093593_g1	413	54.4794188861985
c1093678_g1	299	58.8628762541806
c1093758_g1	439	58.3143507972665
c1093830_g1	287	56.0975609756098
c1093872_g1	252	56.7460317460317
c1093907_g1	207	57.0048309178744
c1093999_g1	490	47.7551020408163
c1093_g1	253	66.403162055336
c1093_g2	202	63.3663366336634
c1094048_g1	532	61.8421052631579
c1094095_g1	228	67.9824561403509
c10940_g1	274	58.7591240875912
c10940_g2	310	59.0322580645161
c109412_g1	777	53.9253539253539
c1094145_g1	532	58.2706766917293
c1094171_g1	356	54.4943820224719
c1094228_g1	262	58.3969465648855
c1094423_g1	316	63.2911392405063
c1094464_g1	311	55.6270096463022
c1094510_g1	243	59.2592592592593
c1094570_g1	210	59.5238095238095
c1094663_g1	265	55.8490566037736
c1094668_g1	517	52.6112185686654
c1094770_g1	226	64.1592920353982
c1094906_g1	307	53.7459283387622
c1094929_g1	264	56.4393939393939
c1094953_g1	343	51.3119533527697
c1094992_g1	260	62.3076923076923
c1095042_g1	635	61.4173228346457
c1095144_g1	518	58.8803088803089
c1095160_g1	420	35
c1095186_g1	261	56.7049808429119
c1095194_g1	257	48.2490272373541
c1095317_g1	427	58.7822014051522
c1095344_g1	482	64.9377593360996
c1095362_g1	268	58.955223880597
c1095382_g1	239	56.4853556485356
c1095460_g1	345	57.1014492753623
c1095477_g1	382	54.4502617801047
c1095572_g1	203	57.6354679802956
c1095595_g1	220	65
c1095596_g1	252	57.5396825396825
c1095622_g1	332	60.5421686746988
c1095623_g1	214	56.5420560747664
c1095710_g1	247	42.1052631578947
c1095716_g1	404	54.7029702970297
c1095733_g1	408	51.4705882352941
c1095745_g1	265	61.5094339622642
c1095816_g1	223	55.6053811659193
c1095886_g1	707	57.2842998585573
c1095965_g1	226	61.5044247787611
c1095979_g1	379	58.311345646438
c1096002_g1	201	60.1990049751244
c109609_g1	417	39.8081534772182
c1096137_g1	248	50.4032258064516
c1096190_g1	265	61.1320754716981
c1096207_g1	256	60.9375
c1096213_g1	375	57.8666666666667
c1096231_g1	314	46.8152866242038
c1096446_g1	684	53.3625730994152
c1096466_g1	642	51.7133956386293
c1096544_g1	290	54.1379310344828
c1096547_g1	313	59.1054313099042
c1096573_g1	210	67.1428571428571
c1096578_g1	273	58.974358974359
c1096601_g1	385	43.8961038961039
c1096784_g1	242	54.1322314049587
c1096805_g1	255	61.1764705882353
c1096920_g1	217	60.36866359447
c1096952_g1	367	58.0381471389646
c1096967_g1	428	49.0654205607477
c1097030_g1	376	52.3936170212766
c1097056_g1	248	64.1129032258064
c1097163_g1	273	56.4102564102564
c1097230_g1	372	66.6666666666667
c1097272_g1	233	52.7896995708155
c1097397_g1	260	55.3846153846154
c1097495_g1	354	55.0847457627119
c1097497_g1	343	67.3469387755102
c1097570_g1	215	63.7209302325581
c1097772_g1	353	56.0906515580737
c1097790_g1	369	47.4254742547425
c1097825_g1	393	63.6132315521629
c1098070_g1	241	60.5809128630705
c1098182_g1	321	58.5669781931464
c1098312_g1	472	51.9067796610169
c1098315_g1	281	54.8042704626335
c1098350_g1	312	59.9358974358974
c109838_g1	206	65.5339805825243
c109838_g2	755	60.5298013245033
c1098400_g1	315	60.9523809523809
c1098447_g1	434	61.9815668202765
c1098625_g1	419	62.291169451074
c1098749_g1	441	63.718820861678
c1098758_g1	219	47.9452054794521
c1099039_g1	262	53.4351145038168
c1099331_g1	328	52.4390243902439
c1099381_g1	724	51.5193370165746
c1099386_g1	345	39.7101449275362
c1099447_g1	327	61.1620795107034
c1099715_g1	234	50.4273504273504
c1099856_g1	346	53.1791907514451
c1099931_g1	445	63.1460674157303
c1099944_g1	340	64.4117647058823
c1099999_g1	242	59.0909090909091
c1100277_g1	494	62.1457489878542
c1100437_g1	309	61.8122977346278
c1100485_g1	448	48.4375
c1100634_g1	380	47.3684210526316
c1100725_g1	468	56.8376068376068
c1100797_g1	247	57.4898785425101
c110098_g1	440	56.1363636363636
c110098_g2	267	61.0486891385768
c1101070_g1	367	55.0408719346049
c1101169_g1	438	52.2831050228311
c1101224_g1	338	61.8343195266272
c1101321_g1	313	57.8274760383387
c1101404_g1	733	53.8881309686221
c1101425_g1	241	53.5269709543568
c1101446_g1	296	60.8108108108108
c1101577_g1	319	56.7398119122257
c1101717_g1	240	57.5
c1101727_g1	217	62.6728110599078
c1101819_g1	962	56.2370062370062
c1101903_g1	471	57.7494692144374
c1102047_g1	254	44.8818897637795
c1102132_g1	264	56.8181818181818
c1102166_g1	305	59.672131147541
c1102194_g1	204	57.3529411764706
c1102276_g1	331	51.0574018126888
c1102615_g1	478	53.5564853556485
c1102621_g1	212	43.3962264150943
c1102639_g1	341	55.425219941349
c1102650_g1	422	55.6872037914692
c1102760_g1	440	50
c110299_g1	367	46.5940054495913
c110299_g2	349	54.7277936962751
c1103149_g1	205	67.8048780487805
c1103199_g1	228	49.1228070175439
c1103216_g1	213	50.2347417840376
c1103286_g1	254	59.8425196850394
c1103308_g1	221	48.4162895927602
c1103327_g1	261	62.0689655172414
c1103433_g1	259	51.7374517374517
c1103452_g1	257	54.863813229572
c1103498_g1	257	61.0894941634241
c1103548_g1	225	52
c1103653_g1	207	57.487922705314
c1103707_g1	219	61.1872146118721
c1103714_g1	219	68.4931506849315
c1103732_g1	463	63.4989200863931
c1103819_g1	349	59.3123209169054
c1103824_g1	572	64.1608391608392
c1103826_g1	293	55.9726962457338
c1103909_g1	280	61.0714285714286
c1103967_g1	325	49.5384615384615
c1103993_g1	233	65.2360515021459
c1104062_g1	492	57.7235772357724
c1104083_g1	252	56.3492063492063
c1104286_g1	369	59.0785907859079
c110440_g1	348	45.9770114942529
c1104429_g1	389	57.5835475578406
c1104467_g1	288	67.0138888888889
c1104720_g1	298	63.758389261745
c1104846_g1	233	64.3776824034335
c1104883_g1	332	57.2289156626506
c1104951_g1	358	56.4245810055866
c1105034_g1	327	52.5993883792049
c1105056_g1	258	42.2480620155039
c1105070_g1	220	52.2727272727273
c1105105_g1	224	64.2857142857143
c1105151_g1	601	50.0831946755408
c1105169_g1	253	48.2213438735178
c1105187_g1	226	61.5044247787611
c1105234_g1	398	62.3115577889447
c1105299_g1	259	61.7760617760618
c1105302_g1	330	60.3030303030303
c1105316_g1	318	56.6037735849057
c1105353_g1	207	57.9710144927536
c1105413_g1	305	65.5737704918033
c1105488_g1	245	48.9795918367347
c1105780_g1	246	40.2439024390244
c1105832_g1	258	63.953488372093
c1106209_g1	287	49.8257839721254
c1106228_g1	207	46.8599033816425
c1106257_g1	271	55.3505535055351
c1106537_g1	350	59.4285714285714
c1106668_g1	346	50
c1106938_g1	554	59.5667870036101
c1107045_g1	518	60.6177606177606
c1107066_g1	291	54.2955326460481
c1107185_g1	276	54.7101449275362
c1107368_g1	205	59.5121951219512
c1107378_g1	429	43.5897435897436
c1107426_g1	288	61.8055555555556
c1107567_g1	474	59.0717299578059
c1107596_g1	252	42.8571428571429
c1107917_g1	297	55.2188552188552
c1107921_g1	283	57.5971731448763
c1108096_g1	211	60.6635071090047
c1108188_g1	286	51.3986013986014
c1108230_g1	288	56.5972222222222
c1108352_g1	295	62.7118644067797
c1108445_g1	237	55.6962025316456
c110852_g1	404	55.6930693069307
c110853_g1	253	60.0790513833992
c1108576_g1	440	60.2272727272727
c1108737_g1	275	49.0909090909091
c1108861_g1	350	56
c1109098_g1	242	54.1322314049587
c1109137_g1	389	54.7557840616967
c1109234_g1	289	31.1418685121107
c1109322_g1	468	60.2564102564103
c1109405_g1	469	57.3560767590618
c11094_g1	202	53.960396039604
c1109542_g1	211	49.2890995260664
c1109581_g1	305	43.2786885245902
c1109611_g1	249	64.6586345381526
c1109632_g1	407	57.985257985258
c1109684_g1	210	60
c1109763_g1	237	41.7721518987342
c1109990_g1	629	51.8282988871224
c1110211_g1	212	57.0754716981132
c1110217_g1	206	59.2233009708738
c1110768_g1	300	51
c111137_g1	399	57.6441102756892
c1111398_g1	291	48.4536082474227
c1111874_g1	365	44.9315068493151
c1112118_g1	219	59.3607305936073
c1112230_g1	327	47.7064220183486
c1112247_g1	260	48.8461538461538
c111228_g1	336	54.1666666666667
c1112490_g1	270	53.7037037037037
c111250_g1	493	63.2860040567951
c111250_g2	487	61.3963039014374
c1112577_g1	380	58.1578947368421
c1112907_g1	383	44.3864229765013
c1112973_g1	541	56.7467652495379
c1113173_g1	332	62.3493975903614
c1113596_g1	206	59.7087378640777
c1113754_g1	503	55.4671968190855
c1113792_g1	281	60.1423487544484
c1113817_g1	604	58.4437086092715
c1113881_g1	347	57.0605187319885
c1113882_g1	209	48.3253588516746
c1114071_g1	299	46.8227424749164
c1114185_g1	222	52.7027027027027
c1114187_g1	351	43.5897435897436
c1114300_g1	259	44.4015444015444
c1114485_g1	303	53.7953795379538
c1114619_g1	335	43.8805970149254
c111478_g1	627	62.3604465709729
c1114906_g1	373	52.2788203753351
c1115002_g1	326	41.4110429447853
c1115113_g1	202	62.8712871287129
c1115157_g1	447	51.9015659955257
c1115247_g1	516	55.4263565891473
c1115285_g1	230	63.0434782608696
c1115391_g1	201	46.7661691542289
c1115394_g1	325	57.2307692307692
c1115434_g1	264	62.1212121212121
c1115569_g1	257	45.9143968871595
c1115849_g1	335	43.5820895522388
c111586_g1	487	46.2012320328542
c1116030_g1	628	60.6687898089172
c111604_g1	443	52.5959367945824
c1116050_g1	244	47.1311475409836
c1116071_g1	207	69.5652173913043
c1116198_g1	355	61.4084507042254
c1116633_g1	231	60.6060606060606
c1116697_g1	225	60.8888888888889
c1116701_g1	251	48.605577689243
c1116720_g1	337	52.5222551928783
c1116823_g1	212	39.622641509434
c111683_g1	263	41.06463878327
c1117074_g1	306	56.8627450980392
c1117077_g1	555	59.0990990990991
c1117098_g1	344	65.1162790697674
c1117319_g1	222	46.3963963963964
c1117386_g1	318	59.748427672956
c1117434_g1	652	51.2269938650307
c1117503_g1	407	55.7739557739558
c1117517_g1	247	50.2024291497976
c1117534_g1	203	37.4384236453202
c1117657_g1	250	60
c1117735_g1	329	54.1033434650456
c111776_g1	248	62.5
c1117772_g1	309	59.2233009708738
c1117829_g1	448	61.6071428571429
c1118035_g1	463	61.9870410367171
c1118065_g1	294	58.5034013605442
c1118089_g1	253	53.3596837944664
c1118138_g1	320	50.625
c1118177_g1	279	65.2329749103943
c1118180_g1	260	59.2307692307692
c1118343_g1	232	62.9310344827586
c1118401_g1	1020	51.078431372549
c1118413_g1	319	60.5015673981191
c1118474_g1	221	56.5610859728507
c1118503_g1	294	52.3809523809524
c1118750_g1	290	60.3448275862069
c1118972_g1	232	51.7241379310345
c1119060_g1	336	55.3571428571429
c1119071_g1	339	39.8230088495575
c1119241_g1	301	43.5215946843854
c111929_g1	302	50
c1119402_g1	327	49.2354740061162
c1119429_g1	232	55.6034482758621
c1119544_g1	259	52.1235521235521
c1119559_g1	235	62.9787234042553
c1120055_g1	217	56.6820276497696
c1120197_g1	448	51.1160714285714
c1120369_g1	326	46.0122699386503
c1120625_g1	236	54.6610169491525
c1121019_g1	346	59.2485549132948
c1121658_g1	311	62.7009646302251
c1121701_g1	255	52.5490196078431
c1121738_g1	201	57.7114427860697
[truncated: 27,277 more rows]
