# Supplementary material for: Transcriptome analysis illuminates the nature of the intracellular interaction in a vertebrate-algal symbiosis
Source: eLife. 2017 May 2;6:e22054. doi: 10.7554/eLife.22054 (PMC5413350; doi:10.7554/eLife.22054)
Supplement: Supplementary file 10. — DOI: http://dx.doi.org/10.7554/eLife.22054.037 [file elife-22054-supp10.xlsx]

## Sheet: NFkB_Expr
Transcript ID	Fold change (log2)	Expression level (log2)	FDR adj. p-value	Uniprot ID	Protein Name	Gene Symbol
c444724_g1	9.04035	3.09871	1.01243e-06	P01584	Interleukin-1 beta (IL-1 beta) (Catabolin)	IL1B
c478862_g2	4.57981	4.21282	7.86068e-05	P08317	Interleukin-8 (IL-8) (9E3) (C-X-C motif chemokine 8) (CEF-4) (Chemokine (C-X-C motif) ligand 8) (Embryo fibroblast protein 1) (EMF-1)	IL8
c426048_g2	7.40092	1.46058	0.00240627	Q5KSV9	C-X-C motif chemokine 10 (Small-inducible cytokine B10)	CXCL10
c478605_g2	1.60589	6.1482	0.0103064	Q15025	TNFAIP3-interacting protein 1 (A20-binding inhibitor of NF-kappa-B activation 1) (ABIN-1) (HIV-1 Nef-interacting protein) (Nef-associated factor 1) (Naf1) (Nip40-1) (Virion-associated nuclear shuttling protein) (VAN) (hVAN)	TNIP1
c468049_g1	-3.07489	6.393	0.0288972	P10144	Granzyme B (EC 3.4.21.79) (C11) (CTLA-1) (Cathepsin G-like 1) (CTSGL1) (Cytotoxic T-lymphocyte proteinase 2) (Lymphocyte protease) (Fragmentin-2) (Granzyme-2) (Human lymphocyte protein) (HLP) (SECT) (T-cell serine protease 1-3E)	GZMB
c470756_g1	-1.82623	4.84682	0.072043	Q03135	Caveolin-1	CAV1
c358751_g1	-4.00214	0.760214	0.0868102	P55087	Aquaporin-4 (AQP-4) (Mercurial-insensitive water channel) (MIWC) (WCH4)	AQP4
c476390_g1	1.09938	6.69368	0.0982691	P21980	Protein-glutamine gamma-glutamyltransferase 2 (EC 2.3.2.13) (Tissue transglutaminase) (Transglutaminase C) (TG(C)) (TGC) (TGase C) (Transglutaminase H) (TGase H) (Transglutaminase-2) (TGase-2)	TGM2
c464939_g1	-2.04872	3.03873	0.112149	Q07654	Trefoil factor 3 (Intestinal trefoil factor) (hITF) (Polypeptide P1.B) (hP1.B)	TFF3
c477265_g1	-2.1639	2.83333	0.162576	Q92874	Deoxyribonuclease-1-like 2 (EC 3.1.21.-) (DNase I homolog protein DHP1) (Deoxyribonuclease I-like 2) (DNase I-like 2)	DNASE1L2
c445834_g1	1.03776	7.74142	0.187079	P09211	Glutathione S-transferase P (EC 2.5.1.18) (GST class-pi) (GSTP1-1)	GSTP1
c474092_g1	1.99039	3.08576	0.188095	Q04864	Proto-oncogene c-Rel	REL
c456756_g1	-2.86753	2.01738	0.206803	P03952	Plasma kallikrein (EC 3.4.21.34) (Fletcher factor) (Kininogenin) (Plasma prekallikrein) (PKK) [Cleaved into: Plasma kallikrein heavy chain; Plasma kallikrein light chain]	KLKB1
c372493_g1	3.26804	1.18959	0.220401	P25963	NF-kappa-B inhibitor alpha (I-kappa-B-alpha) (IkB-alpha) (IkappaBalpha) (Major histocompatibility complex enhancer-binding protein MAD3)	NFKBIA
c473063_g1	1.552	3.5244	0.251549	Q8N895	Zinc finger protein 366	ZNF366
c411253_g1	2.52255	1.73468	0.282648	P29274	Adenosine receptor A2a	ADORA2A
c474837_g1	-1.70017	3.77595	0.342728	P19012	Keratin, type I cytoskeletal 15 (Cytokeratin-15) (CK-15) (Keratin-15) (K15)	KRT15
c434422_g1	2.47292	1.70038	0.342984	Q12879	Glutamate receptor ionotropic, NMDA 2A (GluN2A) (Glutamate [NMDA] receptor subunit epsilon-1) (N-methyl D-aspartate receptor subtype 2A) (NMDAR2A) (NR2A) (hNR2A)	GRIN2A
c447797_g2	2.31443	1.69403	0.345715	P48436	Transcription factor SOX-9	SOX9
c479933_g4	1.02722	4.73825	0.353973	P09601	Heme oxygenase 1 (HO-1) (EC 1.14.14.18)	HMOX1
c409552_g1	2.56414	0.67589	0.356795	P08476	Inhibin beta A chain (Activin beta-A chain) (Erythroid differentiation protein) (EDF)	INHBA
c491180_g1	2.58126	-0.253729	0.356795	P12643	Bone morphogenetic protein 2 (BMP-2) (Bone morphogenetic protein 2A) (BMP-2A)	BMP2
c474448_g1	1.15041	4.11052	0.365515	O14920	Inhibitor of nuclear factor kappa-B kinase subunit beta (I-kappa-B-kinase beta) (IKK-B) (IKK-beta) (IkBKB) (EC 2.7.11.10) (I-kappa-B kinase 2) (IKK2) (Nuclear factor NF-kappa-B inhibitor kinase beta) (NFKBIKB)	IKBKB
c456477_g1	1.09298	4.49384	0.382223	Q9ULZ3	Apoptosis-associated speck-like protein containing a CARD (hASC) (Caspase recruitment domain-containing protein 5) (PYD and CARD domain-containing protein) (Target of methylation-induced silencing 1)	PYCARD
c462947_g1	1.61612	2.7702	0.38283	Q92781	11-cis retinol dehydrogenase (11-cis RDH) (11-cis RoDH) (EC 1.1.1.315) (9-cis retinol dehydrogenase) (9cRDH) (Retinol dehydrogenase 5) (Short chain dehydrogenase/reductase family 9C member 5)	RDH5
c466969_g1	1.09434	4.35958	0.395527	P78545	ETS-related transcription factor Elf-3 (E74-like factor 3) (Epithelial-restricted with serine box) (Epithelium-restricted Ets protein ESX) (Epithelium-specific Ets transcription factor 1) (ESE-1)	ELF3
c462407_g1	0.771008	7.42004	0.397032	P04054	Phospholipase A2 (EC 3.1.1.4) (Group IB phospholipase A2) (Phosphatidylcholine 2-acylhydrolase 1B)	PLA2G1B
c463642_g1	1.03084	5.10463	0.401927	Q9BYH8	NF-kappa-B inhibitor zeta (I-kappa-B-zeta) (IkB-zeta) (IkappaBzeta) (IL-1 inducible nuclear ankyrin-repeat protein) (INAP) (Molecule possessing ankyrin repeats induced by lipopolysaccharide) (MAIL)	NFKBIZ
c299577_g1	0.754673	8.14763	0.411121	P55851	Mitochondrial uncoupling protein 2 (UCP 2) (Solute carrier family 25 member 8) (UCPH)	UCP2
c467853_g2	-1.14024	3.78001	0.42604	P03999	Short-wave-sensitive opsin 1 (Blue cone photoreceptor pigment) (Blue-sensitive opsin) (BOP)	OPN1SW
c1048795_g1	0.947068	5.61624	0.443719	Q15653	NF-kappa-B inhibitor beta (NF-kappa-BIB) (I-kappa-B-beta) (IkB-B) (IkB-beta) (IkappaBbeta) (Thyroid receptor-interacting protein 9) (TR-interacting protein 9) (TRIP-9)	NFKBIB
c85844_g1	2.4458	0.33809	0.46594	P23771	Trans-acting T-cell-specific transcription factor GATA-3 (GATA-binding factor 3)	GATA3
c475428_g1	0.946174	4.52748	0.466786	P13726	Tissue factor (TF) (Coagulation factor III) (Thromboplastin) (CD antigen CD142)	F3
c460656_g1	1.8685	1.98814	0.466993	Q9H2H9	Sodium-coupled neutral amino acid transporter 1 (Amino acid transporter A1) (N-system amino acid transporter 2) (Solute carrier family 38 member 1) (System A amino acid transporter 1) (System N amino acid transporter 1)	SLC38A1
c430905_g2	-2.20751	1.61884	0.471853	P25929	Neuropeptide Y receptor type 1 (NPY1-R)	NPY1R
c478723_g1	0.762325	9.25436	0.473103	P35575	Glucose-6-phosphatase (G-6-Pase) (G6Pase) (EC 3.1.3.9) (Glucose-6-phosphatase alpha) (G6Pase-alpha)	G6PC
c452506_g1	1.72456	2.37983	0.477529	P42898	Methylenetetrahydrofolate reductase (EC 1.5.1.20)	MTHFR
c464810_g1	2.24912	2.65604	0.48109	Q92985	Interferon regulatory factor 7 (IRF-7)	IRF7
c446734_g1	2.18849	1.29546	0.512198	P49662	Caspase-4 (CASP-4) (EC 3.4.22.57) (ICE and Ced-3 homolog 2) (ICH-2) (ICE(rel)-II) (Mih1) (Protease TX) [Cleaved into: Caspase-4 subunit 1; Caspase-4 subunit 2]	CASP4
c476790_g1	1.05807	3.90373	0.530091	Q04206	Transcription factor p65 (Nuclear factor NF-kappa-B p65 subunit) (Nuclear factor of kappa light polypeptide gene enhancer in B-cells 3)	RELA
c452371_g1	1.52013	2.46702	0.531642	P20749	B-cell lymphoma 3 protein (BCL-3) (Proto-oncogene BCL3)	BCL3
c424581_g1	2.0294	1.98198	0.534518	O15519	CASP8 and FADD-like apoptosis regulator (Caspase homolog) (CASH) (Caspase-eight-related protein) (Casper) (Caspase-like apoptosis regulatory protein) (CLARP) (Cellular FLICE-like inhibitory protein) (c-FLIP) (FADD-like antiapoptotic molecule 1) (FLAME-1) (Inhibitor of FLICE) (I-FLICE) (MACH-related inducer of toxicity) (MRIT) (Usurpin) [Cleaved into: CASP8 and FADD-like apoptosis regulator subuni…	CFLAR
c456887_g9	2.00804	1.03307	0.546443	Q02817	Mucin-2 (MUC-2) (Intestinal mucin-2)	MUC2
c472797_g1	0.816173	4.68108	0.559769	Q12983	BCL2/adenovirus E1B 19 kDa protein-interacting protein 3	BNIP3
c472688_g1	0.637201	9.07099	0.573298	P57739	Claudin-2 (SP82)	CLDN2
c479149_g1	-1.23169	8.11131	0.578652	P12035	Keratin, type II cytoskeletal 3 (65 kDa cytokeratin) (Cytokeratin-3) (CK-3) (Keratin-3) (K3) (Type-II keratin Kb3)	KRT3
c328571_g2	1.99996	-0.359605	0.578813	Q9UJU2	Lymphoid enhancer-binding factor 1 (LEF-1) (T cell-specific transcription factor 1-alpha) (TCF1-alpha)	LEF1
c401425_g2	1.17415	3.56375	0.583041	P17275	Transcription factor jun-B	JUNB
c280157_g2	-1.21922	3.65887	0.585627	P08123	Collagen alpha-2(I) chain (Alpha-2 type I collagen)	COL1A2
c465848_g1	0.620777	5.73957	0.60712	P25490	Transcriptional repressor protein YY1 (Delta transcription factor) (INO80 complex subunit S) (NF-E1) (Yin and yang 1) (YY-1)	YY1
c307633_g1	2.17928	2.05487	0.609476	O75841	Uroplakin-1b (UP1b) (Tetraspanin-20) (Tspan-20) (Uroplakin Ib) (UPIb)	UPK1B
c461967_g1	-1.57578	1.77431	0.632112	O15528	25-hydroxyvitamin D-1 alpha hydroxylase, mitochondrial (EC 1.14.13.13) (25-OHD-1 alpha-hydroxylase) (25-hydroxyvitamin D(3) 1-alpha-hydroxylase) (VD3 1A hydroxylase) (Calcidiol 1-monooxygenase) (Cytochrome P450 subfamily XXVIIB polypeptide 1) (Cytochrome P450C1 alpha) (Cytochrome P450VD1-alpha) (Cytochrome p450 27B1)	CYP27B1
c422896_g2	2.25158	1.36261	0.633749	P05121	Plasminogen activator inhibitor 1 (PAI) (PAI-1) (Endothelial plasminogen activator inhibitor) (Serpin E1)	SERPINE1
c424809_g1	0.534777	6.73491	0.645604	Q9UL46	Proteasome activator complex subunit 2 (11S regulator complex subunit beta) (REG-beta) (Activator of multicatalytic protease subunit 2) (Proteasome activator 28 subunit beta) (PA28b) (PA28beta)	PSME2
c455647_g1	1.33541	2.61591	0.646156	Q15306	Interferon regulatory factor 4 (IRF-4) (Lymphocyte-specific interferon regulatory factor) (LSIRF) (Multiple myeloma oncogene 1) (NF-EM5)	IRF4
c476658_g1	0.838459	3.80394	0.649434	P24821	Tenascin (TN) (Cytotactin) (GMEM) (GP 150-225) (Glioma-associated-extracellular matrix antigen) (Hexabrachion) (JI) (Myotendinous antigen) (Neuronectin) (Tenascin-C) (TN-C)	TNC
c399380_g1	1.09581	2.88089	0.650253	P37088	Amiloride-sensitive sodium channel subunit alpha (Alpha-NaCH) (Epithelial Na(+) channel subunit alpha) (Alpha-ENaC) (ENaCA) (Nonvoltage-gated sodium channel 1 subunit alpha) (SCNEA)	SCNN1A
c449133_g2	1.50883	1.50793	0.651638	P18510	Interleukin-1 receptor antagonist protein (IL-1RN) (IL-1ra) (IRAP) (ICIL-1RA) (IL1 inhibitor) (Anakinra)	IL1RN
c479612_g2	1.19242	2.64238	0.669097	P16109	P-selectin (CD62 antigen-like family member P) (Granule membrane protein 140) (GMP-140) (Leukocyte-endothelial cell adhesion molecule 3) (LECAM3) (Platelet activation dependent granule-external membrane protein) (PADGEM) (CD antigen CD62P)	SELP
c474682_g1	-1.3662	1.61988	0.68172	O00744	Protein Wnt-10b (Protein Wnt-12)	WNT10B
c904799_g1	-0.684772	4.50016	0.684568	P51161	Gastrotropin (GT) (Fatty acid-binding protein 6) (Ileal lipid-binding protein) (ILBP) (Intestinal 15 kDa protein) (I-15P) (Intestinal bile acid-binding protein) (I-BABP)	FABP6
c449171_g1	0.504991	7.41699	0.68958	O14684	Prostaglandin E synthase (EC 5.3.99.3) (Microsomal glutathione S-transferase 1-like 1) (MGST1-L1) (Microsomal prostaglandin E synthase 1) (MPGES-1) (p53-induced gene 12 protein)	PTGES
c475349_g1	-0.514198	6.58947	0.690786	O75881	25-hydroxycholesterol 7-alpha-hydroxylase (EC 1.14.13.100) (Cytochrome P450 7B1) (Oxysterol 7-alpha-hydroxylase)	CYP7B1
c480216_g1	0.668479	4.67835	0.694007	Q00889	Pregnancy-specific beta-1-glycoprotein 6 (PS-beta-G-6) (PSBG-6) (Pregnancy-specific glycoprotein 6) (Pregnancy-specific beta-1-glycoprotein 10) (PS-beta-G-10) (PSBG-10) (Pregnancy-specific glycoprotein 10) (Pregnancy-specific beta-1-glycoprotein 12) (PS-beta-G-12) (PSBG-12) (Pregnancy-specific glycoprotein 12)	PSG6
c461013_g1	0.635967	4.71065	0.70056	Q9Y6K9	NF-kappa-B essential modulator (NEMO) (FIP-3) (IkB kinase-associated protein 1) (IKKAP1) (Inhibitor of nuclear factor kappa-B kinase subunit gamma) (I-kappa-B kinase subunit gamma) (IKK-gamma) (IKKG) (IkB kinase subunit gamma) (NF-kappa-B essential modifier)	IKBKG
c446871_g2	-1.36929	1.82968	0.701607	P47989	Xanthine dehydrogenase/oxidase [Includes: Xanthine dehydrogenase (XD) (EC 1.17.1.4); Xanthine oxidase (XO) (EC 1.17.3.2) (Xanthine oxidoreductase) (XOR)]	XDH
c440142_g1	-0.771959	3.46293	0.715189	P28562	Dual specificity protein phosphatase 1 (EC 3.1.3.16) (EC 3.1.3.48) (Dual specificity protein phosphatase hVH1) (Mitogen-activated protein kinase phosphatase 1) (MAP kinase phosphatase 1) (MKP-1) (Protein-tyrosine phosphatase CL100)	DUSP1
c474019_g2	-0.656322	4.31821	0.721969	Q9Y5X9	Endothelial lipase (EC 3.1.1.3) (Endothelial cell-derived lipase) (EDL) (EL)	LIPG
c477459_g2	-0.683805	4.15816	0.722131	P04150	Glucocorticoid receptor (GR) (Nuclear receptor subfamily 3 group C member 1)	NR3C1
c461779_g3	0.594907	5.13213	0.72877	P49327	Fatty acid synthase (EC 2.3.1.85) [Includes: [Acyl-carrier-protein] S-acetyltransferase (EC 2.3.1.38); [Acyl-carrier-protein] S-malonyltransferase (EC 2.3.1.39); 3-oxoacyl-[acyl-carrier-protein] synthase (EC 2.3.1.41); 3-oxoacyl-[acyl-carrier-protein] reductase (EC 1.1.1.100); 3-hydroxyacyl-[acyl-carrier-protein] dehydratase (EC 4.2.1.59); Enoyl-[acyl-carrier-protein] reductase (EC 1.3.1.39); Ole…	FASN
c461606_g1	-0.525048	5.58535	0.735781	P51178	1-phosphatidylinositol 4,5-bisphosphate phosphodiesterase delta-1 (EC 3.1.4.11) (Phosphoinositide phospholipase C-delta-1) (Phospholipase C-III) (PLC-III) (Phospholipase C-delta-1) (PLC-delta-1)	PLCD1
c466461_g1	1.08338	2.17752	0.736351	P35372	Mu-type opioid receptor (M-OR-1) (MOR-1) (Mu opiate receptor) (Mu opioid receptor) (MOP) (hMOP)	OPRM1
c465475_g1	0.681909	3.6793	0.747372	P13591	Neural cell adhesion molecule 1 (N-CAM-1) (NCAM-1) (CD antigen CD56)	NCAM1
c422097_g1	1.63693	0.940724	0.748414	Q14416	Metabotropic glutamate receptor 2 (mGluR2)	GRM2
c429772_g1	-1.34522	1.12356	0.748831	Q8IUC6	TIR domain-containing adapter molecule 1 (TICAM-1) (Proline-rich, vinculin and TIR domain-containing protein B) (Putative NF-kappa-B-activating protein 502H) (Toll-interleukin-1 receptor domain-containing adapter protein inducing interferon beta) (MyD88-3) (TIR domain-containing adapter protein inducing IFN-beta)	TICAM1
c449729_g1	-0.431013	6.7587	0.74989	P26447	Protein S100-A4 (Calvasculin) (Metastasin) (Placental calcium-binding protein) (Protein Mts1) (S100 calcium-binding protein A4)	S100A4
c469886_g1	0.741925	3.28892	0.752642	Q92844	TRAF family member-associated NF-kappa-B activator (TRAF-interacting protein) (I-TRAF)	TANK
c420388_g1	-1.39871	1.56127	0.757903	Q99259	Glutamate decarboxylase 1 (EC 4.1.1.15) (67 kDa glutamic acid decarboxylase) (GAD-67) (Glutamate decarboxylase 67 kDa isoform)	GAD1
c475229_g1	-0.725903	4.43996	0.759273	Q96CG3	TRAF-interacting protein with FHA domain-containing protein A (Putative MAPK-activating protein PM14) (Putative NF-kappa-B-activating protein 20) (TRAF2-binding protein)	TIFA
c477208_g1	0.445616	6.0557	0.760196	Q8WV28	B-cell linker protein (B-cell adapter containing a SH2 domain protein) (B-cell adapter containing a Src homology 2 domain protein) (Cytoplasmic adapter protein) (Src homology 2 domain-containing leukocyte protein of 65 kDa) (SLP-65)	BLNK
c460921_g1	1.28602	1.75329	0.765094	Q9Y5S8	NADPH oxidase 1 (NOX-1) (EC 1.-.-.-) (Mitogenic oxidase 1) (MOX-1) (NADH/NADPH mitogenic oxidase subunit P65-MOX) (NOH-1)	NOX1
c462292_g1	1.07706	1.71318	0.76667	P30281	G1/S-specific cyclin-D3	CCND3
c401992_g1	0.500674	6.22737	0.766793	P14780	Matrix metalloproteinase-9 (MMP-9) (EC 3.4.24.35) (92 kDa gelatinase) (92 kDa type IV collagenase) (Gelatinase B) (GELB) [Cleaved into: 67 kDa matrix metalloproteinase-9; 82 kDa matrix metalloproteinase-9]	MMP9
c463066_g1	0.78911	2.85878	0.770957	P31641	Sodium- and chloride-dependent taurine transporter (Solute carrier family 6 member 6)	SLC6A6
c447019_g1	0.711076	3.65967	0.776919	Q07011	Tumor necrosis factor receptor superfamily member 9 (4-1BB ligand receptor) (CDw137) (T-cell antigen 4-1BB homolog) (T-cell antigen ILA) (CD antigen CD137)	TNFRSF9
c476977_g2	-0.925555	2.56552	0.776919	Q9NYU2	UDP-glucose:glycoprotein glucosyltransferase 1 (UGT1) (hUGT1) (EC 2.4.1.-) (UDP--Glc:glycoprotein glucosyltransferase) (UDP-glucose ceramide glucosyltransferase-like 1)	UGGT1
c463484_g2	0.553473	4.80388	0.783021	P00558	Phosphoglycerate kinase 1 (EC 2.7.2.3) (Cell migration-inducing gene 10 protein) (Primer recognition protein 2) (PRP 2)	PGK1
c479986_g1	0.550415	4.72122	0.786441	P25024	C-X-C chemokine receptor type 1 (CXC-R1) (CXCR-1) (CDw128a) (High affinity interleukin-8 receptor A) (IL-8R A) (IL-8 receptor type 1) (CD antigen CD181)	CXCR1
c460651_g1	0.528937	4.69916	0.787161	Q9Y222	Cyclin-D-binding Myb-like transcription factor 1 (hDMTF1) (Cyclin-D-interacting Myb-like protein 1) (hDMP1)	DMTF1
c479230_g2	0.474685	5.19291	0.787161	Q12882	Dihydropyrimidine dehydrogenase [NADP(+)] (DHPDHase) (DPD) (EC 1.3.1.2) (Dihydrothymine dehydrogenase) (Dihydrouracil dehydrogenase)	DPYD
c461463_g1	-0.926733	2.05848	0.789137	P49716	CCAAT/enhancer-binding protein delta (C/EBP delta) (Nuclear factor NF-IL6-beta) (NF-IL6-beta)	CEBPD
c445243_g1	-1.27364	2.3868	0.790481	Q9H2B4	Sulfate anion transporter 1 (SAT-1) (Solute carrier family 26 member 1)	SLC26A1
c4526_g1	-0.369618	7.60148	0.801138	P29475	Nitric oxide synthase, brain (EC 1.14.13.39) (Constitutive NOS) (NC-NOS) (NOS type I) (Neuronal NOS) (N-NOS) (nNOS) (Peptidyl-cysteine S-nitrosylase NOS1) (bNOS)	NOS1
c479680_g3	-0.405287	5.80871	0.802313	Q14213	Interleukin-27 subunit beta (IL-27 subunit beta) (IL-27B) (Epstein-Barr virus-induced gene 3 protein) (EBV-induced gene 3 protein)	EBI3
c444812_g1	0.374513	7.11587	0.802818	Q9Y624	Junctional adhesion molecule A (JAM-A) (Junctional adhesion molecule 1) (JAM-1) (Platelet F11 receptor) (Platelet adhesion molecule 1) (PAM-1) (CD antigen CD321)	F11R
c473831_g1	0.388132	5.89758	0.808195	Q03169	Tumor necrosis factor alpha-induced protein 2 (TNF alpha-induced protein 2) (Primary response gene B94 protein)	TNFAIP2
c423379_g1	-0.943447	2.45338	0.810066	P21583	Kit ligand (Mast cell growth factor) (MGF) (Stem cell factor) (SCF) (c-Kit ligand) [Cleaved into: Soluble KIT ligand (sKITLG)]	KITLG
c476966_g1	0.564428	4.60511	0.812706	P22735	Protein-glutamine gamma-glutamyltransferase K (EC 2.3.2.13) (Epidermal TGase) (Transglutaminase K) (TG(K)) (TGK) (TGase K) (Transglutaminase-1) (TGase-1)	TGM1
c470509_g1	-0.642625	3.15535	0.816633	Q92918	Mitogen-activated protein kinase kinase kinase kinase 1 (EC 2.7.11.1) (Hematopoietic progenitor kinase) (MAPK/ERK kinase kinase kinase 1) (MEK kinase kinase 1) (MEKKK 1)	MAP4K1
c445745_g1	-0.506621	4.9379	0.817384	Q09028	Histone-binding protein RBBP4 (Chromatin assembly factor 1 subunit C) (CAF-1 subunit C) (Chromatin assembly factor I p48 subunit) (CAF-I 48 kDa subunit) (CAF-I p48) (Nucleosome-remodeling factor subunit RBAP48) (Retinoblastoma-binding protein 4) (RBBP-4) (Retinoblastoma-binding protein p48)	RBBP4
c437665_g1	-1.14695	0.974609	0.819007	P35228	Nitric oxide synthase, inducible (EC 1.14.13.39) (Hepatocyte NOS) (HEP-NOS) (Inducible NO synthase) (Inducible NOS) (iNOS) (NOS type II) (Peptidyl-cysteine S-nitrosylase NOS2)	NOS2
c432875_g1	0.534389	4.31916	0.819377	P46695	Radiation-inducible immediate-early gene IEX-1 (Differentiation-dependent gene 2 protein) (Protein DIF-2) (Immediate early protein GLY96) (Immediate early response 3 protein) (PACAP-responsive gene 1 protein) (Protein PRG1)	IER3
c393740_g1	1.3405	0.443174	0.822506	Q92185	Alpha-N-acetylneuraminide alpha-2,8-sialyltransferase (EC 2.4.99.8) (Alpha-2,8-sialyltransferase 8A) (Ganglioside GD3 synthase) (Ganglioside GT3 synthase) (Sialyltransferase 8A) (SIAT8-A) (Sialyltransferase St8Sia I) (ST8SiaI)	ST8SIA1
c473305_g1	0.345468	7.17783	0.824921	O95279	Potassium channel subfamily K member 5 (Acid-sensitive potassium channel protein TASK-2) (TWIK-related acid-sensitive K(+) channel 2)	KCNK5
c457758_g1	0.598255	4.1813	0.832248	P43354	Nuclear receptor subfamily 4 group A member 2 (Immediate-early response protein NOT) (Orphan nuclear receptor NURR1) (Transcriptionally-inducible nuclear receptor)	NR4A2
c464569_g1	0.361078	7.24295	0.834333	P09104	Gamma-enolase (EC 4.2.1.11) (2-phospho-D-glycerate hydro-lyase) (Enolase 2) (Neural enolase) (Neuron-specific enolase) (NSE)	ENO2
c436168_g1	0.416811	5.1084	0.834624	P60484	Phosphatidylinositol 3,4,5-trisphosphate 3-phosphatase and dual-specificity protein phosphatase PTEN (EC 3.1.3.16) (EC 3.1.3.48) (EC 3.1.3.67) (Mutated in multiple advanced cancers 1) (Phosphatase and tensin homolog)	PTEN
c472124_g1	0.489302	4.64741	0.835149	Q9H4B4	Serine/threonine-protein kinase PLK3 (EC 2.7.11.21) (Cytokine-inducible serine/threonine-protein kinase) (FGF-inducible kinase) (Polo-like kinase 3) (PLK-3) (Proliferation-related kinase)	PLK3
c389043_g1	-1.08465	-0.0330236	0.836188	Q9NX02	NACHT, LRR and PYD domains-containing protein 2 (Nucleotide-binding site protein 1) (PYRIN domain and NACHT domain-containing protein 1) (PYRIN-containing APAF1-like protein 2)	NLRP2
c474362_g1	0.507973	3.89739	0.836853	Q00653	Nuclear factor NF-kappa-B p100 subunit (DNA-binding factor KBF2) (H2TF1) (Lymphocyte translocation chromosome 10 protein) (Nuclear factor of kappa light polypeptide gene enhancer in B-cells 2) (Oncogene Lyt-10) (Lyt10) [Cleaved into: Nuclear factor NF-kappa-B p52 subunit]	NFKB2
c442519_g1	-0.788809	2.63792	0.837523	Q06187	Tyrosine-protein kinase BTK (EC 2.7.10.2) (Agammaglobulinemia tyrosine kinase) (ATK) (B-cell progenitor kinase) (BPK) (Bruton tyrosine kinase)	BTK
c461454_g1	0.566478	4.13763	0.837523	P01019	Angiotensinogen (Serpin A8) [Cleaved into: Angiotensin-1 (Angiotensin 1-10) (Angiotensin I) (Ang I); Angiotensin-2 (Angiotensin 1-8) (Angiotensin II) (Ang II); Angiotensin-3 (Angiotensin 2-8) (Angiotensin III) (Ang III) (Des-Asp[1]-angiotensin II); Angiotensin-4 (Angiotensin 3-8) (Angiotensin IV) (Ang IV); Angiotensin 1-9; Angiotensin 1-7; Angiotensin 1-5; Angiotensin 1-4]	AGT
c477636_g1	1.06357	0.838648	0.844263	P40424	Pre-B-cell leukemia transcription factor 1 (Homeobox protein PBX1) (Homeobox protein PRL)	PBX1
c475908_g1	0.459815	4.2101	0.844682	P18031	Tyrosine-protein phosphatase non-receptor type 1 (EC 3.1.3.48) (Protein-tyrosine phosphatase 1B) (PTP-1B)	PTPN1
c473247_g4	0.470893	4.45652	0.84503	Q9H222	ATP-binding cassette sub-family G member 5 (Sterolin-1)	ABCG5
c462995_g3	0.631762	2.99495	0.846656	Q99487	Platelet-activating factor acetylhydrolase 2, cytoplasmic (EC 3.1.1.47) (Serine-dependent phospholipase A2) (SD-PLA2) (hSD-PLA2)	PAFAH2
c467797_g4	0.443256	4.55934	0.846656	P01106	Myc proto-oncogene protein (Class E basic helix-loop-helix protein 39) (bHLHe39) (Proto-oncogene c-Myc) (Transcription factor p64)	MYC
c469407_g1	-0.543765	4.36321	0.846656	P02751	Fibronectin (FN) (Cold-insoluble globulin) (CIG) [Cleaved into: Anastellin; Ugl-Y1; Ugl-Y2; Ugl-Y3]	FN1
c481611_g1	0.373792	10.2952	0.846994	P63244	Receptor of activated protein C kinase 1 (Cell proliferation-inducing gene 21 protein) (Guanine nucleotide-binding protein subunit beta-2-like 1) (Guanine nucleotide-binding protein subunit beta-like protein 12.3) (Human lung cancer oncogene 7 protein) (HLC-7) (Receptor for activated C kinase) [Cleaved into: Receptor of activated protein C kinase 1, N-terminally processed (Guanine nucleotide-bind…	RACK1
c392474_g1	0.448417	4.90465	0.849644	P10242	Transcriptional activator Myb (Proto-oncogene c-Myb)	MYB
c425817_g1	0.928168	1.12891	0.849644	O95863	Zinc finger protein SNAI1 (Protein snail homolog 1) (Protein sna)	SNAI1
c481134_g1	0.579897	3.10618	0.849644	Q9H013	Disintegrin and metalloproteinase domain-containing protein 19 (ADAM 19) (EC 3.4.24.-) (Meltrin-beta) (Metalloprotease and disintegrin dendritic antigen marker) (MADDAM)	ADAM19
c476794_g1	0.455787	4.87574	0.850503	Q5VIR6	Vacuolar protein sorting-associated protein 53 homolog	VPS53
c465857_g1	0.700876	3.24559	0.8578	P25103	Substance-P receptor (SPR) (NK-1 receptor) (NK-1R) (Tachykinin receptor 1)	TACR1
c431708_g1	0.966786	1.41489	0.860777	P01138	Beta-nerve growth factor (Beta-NGF)	NGF
c381372_g1	0.934046	1.94206	0.863328	Q15672	Twist-related protein 1 (Class A basic helix-loop-helix protein 38) (bHLHa38) (H-twist)	TWIST1
c447845_g1	0.308062	8.8711	0.863723	P21741	Midkine (MK) (Amphiregulin-associated protein) (ARAP) (Midgestation and kidney protein) (Neurite outgrowth-promoting factor 2) (Neurite outgrowth-promoting protein)	MDK
c457689_g1	-0.662578	2.44636	0.865369	O75594	Peptidoglycan recognition protein 1 (Peptidoglycan recognition protein short) (PGRP-S)	PGLYRP1
c474384_g2	-0.451621	4.29912	0.866208	P21439	Phosphatidylcholine translocator ABCB4 (ATP-binding cassette sub-family B member 4) (Multidrug resistance protein 3) (EC 3.6.3.44) (P-glycoprotein 3)	ABCB4
c478212_g2	0.476191	3.94004	0.866208	P25025	C-X-C chemokine receptor type 2 (CXC-R2) (CXCR-2) (CDw128b) (GRO/MGSA receptor) (High affinity interleukin-8 receptor B) (IL-8R B) (IL-8 receptor type 2) (CD antigen CD182)	CXCR2
c465204_g1	0.357588	5.18135	0.867216	P33681	T-lymphocyte activation antigen CD80 (Activation B7-1 antigen) (BB1) (CTLA-4 counter-receptor B7.1) (B7) (CD antigen CD80)	CD80
c471526_g1	0.329607	5.67132	0.867745	P20023	Complement receptor type 2 (Cr2) (Complement C3d receptor) (Epstein-Barr virus receptor) (EBV receptor) (CD antigen CD21)	CR2
c293067_g1	0.343737	5.57573	0.869077	P38936	Cyclin-dependent kinase inhibitor 1 (CDK-interacting protein 1) (Melanoma differentiation-associated protein 6) (MDA-6) (p21)	CDKN1A
c431374_g1	0.293265	8.52477	0.869077	P21673	Diamine acetyltransferase 1 (EC 2.3.1.57) (Polyamine N-acetyltransferase 1) (Putrescine acetyltransferase) (Spermidine/spermine N(1)-acetyltransferase 1) (SSAT) (SSAT-1)	SAT1
c460680_g1	-0.332735	5.46845	0.869223	P47902	Homeobox protein CDX-1 (Caudal-type homeobox protein 1)	CDX1
c451591_g1	-0.302978	6.05507	0.869628	P17931	Galectin-3 (Gal-3) (35 kDa lectin) (Carbohydrate-binding protein 35) (CBP 35) (Galactose-specific lectin 3) (Galactoside-binding protein) (GALBP) (IgE-binding protein) (L-31) (Laminin-binding protein) (Lectin L-29) (Mac-2 antigen)	LGALS3
c466952_g1	-0.829257	2.49611	0.869628	Q01201	Transcription factor RelB (I-Rel)	RELB
c476083_g2	0.39313	4.53251	0.869628	P02788	Lactotransferrin (Lactoferrin) (EC 3.4.21.-) (Growth-inhibiting protein 12) (Talalactoferrin) [Cleaved into: Lactoferricin-H (Lfcin-H); Kaliocin-1; Lactoferroxin-A; Lactoferroxin-B; Lactoferroxin-C]	LTF
c464956_g1	-0.293702	6.72539	0.872315	P08670	Vimentin	VIM
c441045_g1	0.309262	5.78728	0.87316	P07093	Glia-derived nexin (GDN) (Peptidase inhibitor 7) (PI-7) (Protease nexin 1) (PN-1) (Protease nexin I) (Serpin E2)	SERPINE2
c478241_g2	0.275683	6.76666	0.873347	Q9H221	ATP-binding cassette sub-family G member 8 (Sterolin-2)	ABCG8
c401793_g1	0.307882	6.74905	0.873625	P04637	Cellular tumor antigen p53 (Antigen NY-CO-13) (Phosphoprotein p53) (Tumor suppressor p53)	TP53
c476372_g1	-0.667771	2.5837	0.87499	Q04826	HLA class I histocompatibility antigen, B-40 alpha chain (Bw-60) (MHC class I antigen B*40)	HLA-B
c428083_g1	0.311142	5.55244	0.875207	Q16665	Hypoxia-inducible factor 1-alpha (HIF-1-alpha) (HIF1-alpha) (ARNT-interacting protein) (Basic-helix-loop-helix-PAS protein MOP1) (Class E basic helix-loop-helix protein 78) (bHLHe78) (Member of PAS protein 1) (PAS domain-containing protein 8)	HIF1A
c425337_g1	0.345574	5.18861	0.875439	Q03393	6-pyruvoyl tetrahydrobiopterin synthase (PTP synthase) (PTPS) (EC 4.2.3.12)	PTS
c477662_g2	0.631492	2.41585	0.876395	Q86YN6	Peroxisome proliferator-activated receptor gamma coactivator 1-beta (PGC-1-beta) (PPAR-gamma coactivator 1-beta) (PPARGC-1-beta) (PGC-1-related estrogen receptor alpha coactivator)	PPARGC1B
c409439_g1	-0.29963	5.67541	0.876764	P48507	Glutamate--cysteine ligase regulatory subunit (GCS light chain) (Gamma-ECS regulatory subunit) (Gamma-glutamylcysteine synthetase regulatory subunit) (Glutamate--cysteine ligase modifier subunit)	GCLM
c474539_g2	0.42187	4.09346	0.878066	P42229	Signal transducer and activator of transcription 5A	STAT5A
c476854_g1	-0.28624	6.57974	0.879215	P14210	Hepatocyte growth factor (Hepatopoietin-A) (Scatter factor) (SF) [Cleaved into: Hepatocyte growth factor alpha chain; Hepatocyte growth factor beta chain]	HGF
c428911_g1	-0.514694	6.77852	0.87951	P02100	Hemoglobin subunit epsilon (Epsilon-globin) (Hemoglobin epsilon chain)	HBE1
c461079_g1	0.698456	1.91035	0.880503	O75293	Growth arrest and DNA damage-inducible protein GADD45 beta (Myeloid differentiation primary response protein MyD118) (Negative growth regulatory protein MyD118)	GADD45B
c426188_g1	0.664901	4.25055	0.883018	P02008	Hemoglobin subunit zeta (HBAZ) (Hemoglobin zeta chain) (Zeta-globin)	HBZ
c424036_g1	0.354985	4.54393	0.884149	P18065	Insulin-like growth factor-binding protein 2 (IBP-2) (IGF-binding protein 2) (IGFBP-2)	IGFBP2
c449880_g1	0.274871	8.46451	0.885428	P02794	Ferritin heavy chain (Ferritin H subunit) (EC 1.16.3.1) (Cell proliferation-inducing gene 15 protein) [Cleaved into: Ferritin heavy chain, N-terminally processed]	FTH1
c250538_g1	0.304771	9.61465	0.885885	P08195	4F2 cell-surface antigen heavy chain (4F2hc) (4F2 heavy chain antigen) (Lymphocyte activation antigen 4F2 large subunit) (Solute carrier family 3 member 2) (CD antigen CD98)	SLC3A2
c477032_g1	0.28668	5.79087	0.886274	P19320	Vascular cell adhesion protein 1 (V-CAM 1) (VCAM-1) (INCAM-100) (CD antigen CD106)	VCAM1
c449669_g1	0.480562	3.18766	0.886549	Q8IYB8	ATP-dependent RNA helicase SUPV3L1, mitochondrial (EC 3.6.4.13) (Suppressor of var1 3-like protein 1) (SUV3-like protein 1)	SUPV3L1
c472025_g1	0.634302	2.49211	0.886593	O60603	Toll-like receptor 2 (Toll/interleukin-1 receptor-like protein 4) (CD antigen CD282)	TLR2
c380765_g1	-0.762886	1.07332	0.887514	O43521	Bcl-2-like protein 11 (Bcl2-L-11) (Bcl2-interacting mediator of cell death)	BCL2L11
c465146_g1	0.257249	7.6019	0.889484	P24385	G1/S-specific cyclin-D1 (B-cell lymphoma 1 protein) (BCL-1) (BCL-1 oncogene) (PRAD1 oncogene)	CCND1
c430076_g1	0.583034	2.33247	0.889879	P35226	Polycomb complex protein BMI-1 (Polycomb group RING finger protein 4) (RING finger protein 51)	BMI1
c450987_g2	0.503284	2.7382	0.892524	P42336	Phosphatidylinositol 4,5-bisphosphate 3-kinase catalytic subunit alpha isoform (PI3-kinase subunit alpha) (PI3K-alpha) (PI3Kalpha) (PtdIns-3-kinase subunit alpha) (EC 2.7.1.153) (Phosphatidylinositol 4,5-bisphosphate 3-kinase 110 kDa catalytic subunit alpha) (PtdIns-3-kinase subunit p110-alpha) (p110alpha) (Phosphoinositide-3-kinase catalytic alpha polypeptide) (Serine/threonine protein kinase PI…	PIK3CA
c480145_g2	0.394667	4.09955	0.892856	Q9NP78	ATP-binding cassette sub-family B member 9 (ATP-binding cassette transporter 9) (ABC transporter 9 protein) (hABCB9) (TAP-like protein) (TAPL)	ABCB9
c478597_g1	-0.264304	5.8474	0.893199	Q8WYP5	Protein ELYS (Embryonic large molecule derived from yolk sac) (Protein MEL-28) (Putative AT-hook-containing transcription factor 1)	AHCTF1
c474558_g1	0.349469	4.2864	0.897815	P98170	E3 ubiquitin-protein ligase XIAP (EC 6.3.2.-) (Baculoviral IAP repeat-containing protein 4) (IAP-like protein) (ILP) (hILP) (Inhibitor of apoptosis protein 3) (IAP-3) (hIAP-3) (hIAP3) (X-linked inhibitor of apoptosis protein) (X-linked IAP)	XIAP
c449277_g1	0.659611	1.56235	0.898796	Q12797	Aspartyl/asparaginyl beta-hydroxylase (EC 1.14.11.16) (Aspartate beta-hydroxylase) (ASP beta-hydroxylase) (Peptide-aspartate beta-dioxygenase)	ASPH
c502116_g1	-0.791385	1.00954	0.901166	O00716	Transcription factor E2F3 (E2F-3)	E2F3
c457647_g1	0.541721	4.29363	0.902955	P01100	Proto-oncogene c-Fos (Cellular oncogene fos) (G0/G1 switch regulatory protein 7)	FOS
c445753_g1	-0.226686	6.7806	0.90341	P05067	Amyloid beta A4 protein (ABPP) (APPI) (APP) (Alzheimer disease amyloid protein) (Amyloid precursor protein) (Beta-amyloid precursor protein) (Cerebral vascular amyloid peptide) (CVAP) (PreA4) (Protease nexin-II) (PN-II) [Cleaved into: N-APP; Soluble APP-alpha (S-APP-alpha); Soluble APP-beta (S-APP-beta); C99; Beta-amyloid protein 42 (Beta-APP42); Beta-amyloid protein 40 (Beta-APP40); C83; P3(42);…	APP
c466848_g2	0.31606	4.81054	0.904353	P20591	Interferon-induced GTP-binding protein Mx1 (Interferon-induced protein p78) (IFI-78K) (Interferon-regulated resistance GTP-binding protein MxA) (Myxoma resistance protein 1) (Myxovirus resistance protein 1) [Cleaved into: Interferon-induced GTP-binding protein Mx1, N-terminally processed]	MX1
c426932_g1	0.321205	4.50088	0.90933	Q06323	Proteasome activator complex subunit 1 (11S regulator complex subunit alpha) (REG-alpha) (Activator of multicatalytic protease subunit 1) (Interferon gamma up-regulated I-5111 protein) (IGUP I-5111) (Proteasome activator 28 subunit alpha) (PA28a) (PA28alpha)	PSME1
c143278_g1	-0.66309	1.09255	0.910192	P07900	Heat shock protein HSP 90-alpha (Heat shock 86 kDa) (HSP 86) (HSP86) (Lipopolysaccharide-associated protein 2) (LAP-2) (LPS-associated protein 2) (Renal carcinoma antigen NY-REN-38)	HSP90AA1
c271176_g1	0.223076	7.39208	0.911323	P48506	Glutamate--cysteine ligase catalytic subunit (EC 6.3.2.2) (GCS heavy chain) (Gamma-ECS) (Gamma-glutamylcysteine synthetase)	GCLC
c391586_g1	0.25007	10.9469	0.917119	P04259	Keratin, type II cytoskeletal 6B (Cytokeratin-6B) (CK-6B) (Keratin-6B) (K6B) (Type-II keratin Kb10)	KRT6B
c472945_g1	-0.332095	3.81737	0.918766	P05181	Cytochrome P450 2E1 (EC 1.14.13.-) (4-nitrophenol 2-hydroxylase) (EC 1.14.13.n7) (CYPIIE1) (Cytochrome P450-J) [Cleaved into: Cytochrome P450 2E1, N-terminally processed]	CYP2E1
c444957_g1	0.196143	6.96277	0.920612	O75364	Pituitary homeobox 3 (Homeobox protein PITX3) (Paired-like homeodomain transcription factor 3)	PITX3
c478134_g1	0.236652	5.46584	0.921055	Q9UJW0	Dynactin subunit 4 (Dyn4) (Dynactin subunit p62)	DCTN4
c339499_g2	0.217557	5.94672	0.921219	P25445	Tumor necrosis factor receptor superfamily member 6 (Apo-1 antigen) (Apoptosis-mediating surface antigen FAS) (FASLG receptor) (CD antigen CD95)	FAS
c458279_g1	-0.457957	2.69626	0.921806	Q04828	Aldo-keto reductase family 1 member C1 (EC 1.1.1.-) (20-alpha-hydroxysteroid dehydrogenase) (20-alpha-HSD) (EC 1.1.1.149) (Chlordecone reductase homolog HAKRC) (Dihydrodiol dehydrogenase 1/2) (DD1/DD2) (High-affinity hepatic bile acid-binding protein) (HBAB) (Indanol dehydrogenase) (EC 1.1.1.112) (Trans-1,2-dihydrobenzene-1,2-diol dehydrogenase) (EC 1.3.1.20)	AKR1C1
c471903_g1	0.258168	6.68883	0.922338	Q00534	Cyclin-dependent kinase 6 (EC 2.7.11.22) (Cell division protein kinase 6) (Serine/threonine-protein kinase PLSTIRE)	CDK6
c478038_g2	-0.196234	6.72629	0.92264	Q9H093	NUAK family SNF1-like kinase 2 (EC 2.7.11.1) (Omphalocele kinase 2) (SNF1/AMP kinase-related kinase) (SNARK)	NUAK2
c461616_g1	-0.263247	12.2865	0.922927	P01024	Complement C3 (C3 and PZP-like alpha-2-macroglobulin domain-containing protein 1) [Cleaved into: Complement C3 beta chain; C3-beta-c (C3bc); Complement C3 alpha chain; C3a anaphylatoxin; Acylation stimulating protein (ASP) (C3adesArg); Complement C3b alpha' chain; Complement C3c alpha' chain fragment 1; Complement C3dg fragment; Complement C3g fragment; Complement C3d fragment; Complement C3f fra…	C3
c454573_g2	-0.319393	4.42838	0.923543	Q92506	Estradiol 17-beta-dehydrogenase 8 (EC 1.1.1.62) (17-beta-hydroxysteroid dehydrogenase 8) (17-beta-HSD 8) (3-oxoacyl-[acyl-carrier-protein] reductase) (EC 1.1.1.-) (Protein Ke6) (Ke-6) (Really interesting new gene 2 protein) (Short chain dehydrogenase/reductase family 30C member 1) (Testosterone 17-beta-dehydrogenase 8) (EC 1.1.1.239)	HSD17B8
c465239_g1	-0.223136	10.0025	0.926221	P07858	Cathepsin B (EC 3.4.22.1) (APP secretase) (APPS) (Cathepsin B1) [Cleaved into: Cathepsin B light chain; Cathepsin B heavy chain]	CTSB
c341158_g1	0.22562	5.99402	0.928304	P07711	Cathepsin L1 (EC 3.4.22.15) (Cathepsin L) (Major excreted protein) (MEP) [Cleaved into: Cathepsin L1 heavy chain; Cathepsin L1 light chain]	CTSL
c447772_g1	0.355212	3.26318	0.93291	P49281	Natural resistance-associated macrophage protein 2 (NRAMP 2) (Divalent cation transporter 1) (Divalent metal transporter 1) (DMT-1) (Solute carrier family 11 member 2)	SLC11A2
c295498_g1	0.488307	1.85047	0.93449	P30279	G1/S-specific cyclin-D2	CCND2
c470496_g2	0.217552	5.12536	0.93449	P08254	Stromelysin-1 (SL-1) (EC 3.4.24.17) (Matrix metalloproteinase-3) (MMP-3) (Transin-1)	MMP3
c477008_g3	0.355628	3.30706	0.9348	O43353	Receptor-interacting serine/threonine-protein kinase 2 (EC 2.7.11.1) (CARD-containing interleukin-1 beta-converting enzyme-associated kinase) (CARD-containing IL-1 beta ICE-kinase) (RIP-like-interacting CLARP kinase) (Receptor-interacting protein 2) (RIP-2) (Tyrosine-protein kinase RIPK2) (EC 2.7.10.2)	RIPK2
c447689_g1	0.190779	6.33108	0.934853	P04003	C4b-binding protein alpha chain (C4bp) (Proline-rich protein) (PRP)	C4BPA
c464273_g1	-0.26684	4.14245	0.935444	P00533	Epidermal growth factor receptor (EC 2.7.10.1) (Proto-oncogene c-ErbB-1) (Receptor tyrosine-protein kinase erbB-1)	EGFR
c477200_g1	-0.25752	4.29948	0.935444	P21709	Ephrin type-A receptor 1 (hEpha1) (EC 2.7.10.1) (EPH tyrosine kinase) (EPH tyrosine kinase 1) (Erythropoietin-producing hepatoma receptor) (Tyrosine-protein kinase receptor EPH)	EPHA1
c453144_g1	-0.174406	6.6646	0.937031	P53985	Monocarboxylate transporter 1 (MCT 1) (Solute carrier family 16 member 1)	SLC16A1
c480317_g1	-0.176916	7.17426	0.937986	Q9Y251	Heparanase (EC 3.2.1.166) (Endo-glucoronidase) (Heparanase-1) (Hpa1) [Cleaved into: Heparanase 8 kDa subunit; Heparanase 50 kDa subunit]	HPSE
c433699_g1	-0.521197	2.22081	0.938281	P01127	Platelet-derived growth factor subunit B (PDGF subunit B) (PDGF-2) (Platelet-derived growth factor B chain) (Platelet-derived growth factor beta polypeptide) (Proto-oncogene c-Sis) (Becaplermin)	PDGFB
c480063_g4	0.263878	3.83363	0.938479	O15054	Lysine-specific demethylase 6B (EC 1.14.11.-) (JmjC domain-containing protein 3) (Jumonji domain-containing protein 3) (Lysine demethylase 6B)	KDM6B
c467974_g1	-0.245685	4.6725	0.939003	Q07326	Phosphatidylinositol-glycan biosynthesis class F protein (PIG-F) (GPI11 homolog)	PIGF
c460799_g1	-0.160937	7.33413	0.939773	O75626	PR domain zinc finger protein 1 (EC 2.1.1.-) (BLIMP-1) (Beta-interferon gene positive regulatory domain I-binding factor) (PR domain-containing protein 1) (Positive regulatory domain I-binding factor 1) (PRDI-BF1) (PRDI-binding factor 1)	PRDM1
c472900_g4	0.206993	5.35782	0.940228	P56817	Beta-secretase 1 (EC 3.4.23.46) (Aspartyl protease 2) (ASP2) (Asp 2) (Beta-site amyloid precursor protein cleaving enzyme 1) (Beta-site APP cleaving enzyme 1) (Memapsin-2) (Membrane-associated aspartic protease 2)	BACE1
c460226_g2	0.248455	5.1768	0.940437	Q9HC62	Sentrin-specific protease 2 (EC 3.4.22.68) (Axam2) (SMT3-specific isopeptidase 2) (Smt3ip2) (Sentrin/SUMO-specific protease SENP2)	SENP2
c80284_g1	0.244976	4.29305	0.945521	Q92813	Type II iodothyronine deiodinase (EC 1.21.99.4) (5DII) (DIOII) (Type 2 DI) (Type-II 5'-deiodinase)	DIO2
c432268_g3	0.400764	1.84103	0.947984	P50993	Sodium/potassium-transporting ATPase subunit alpha-2 (Na(+)/K(+) ATPase alpha-2 subunit) (EC 3.6.3.9) (Sodium pump subunit alpha-2)	ATP1A2
c474793_g2	0.510691	2.0776	0.947984	P18428	Lipopolysaccharide-binding protein (LBP)	LBP
c335586_g1	0.152866	7.93872	0.948763	O75368	SH3 domain-binding glutamic acid-rich-like protein	SH3BGRL
c421958_g1	0.455584	0.679008	0.950243	P18089	Alpha-2B adrenergic receptor (Alpha-2 adrenergic receptor subtype C2) (Alpha-2B adrenoreceptor) (Alpha-2B adrenoceptor) (Alpha-2BAR)	ADRA2B
c443987_g1	0.177001	5.43278	0.950485	P41222	Prostaglandin-H2 D-isomerase (EC 5.3.99.2) (Beta-trace protein) (Cerebrin-28) (Glutathione-independent PGD synthase) (Lipocalin-type prostaglandin-D synthase) (Prostaglandin-D2 synthase) (PGD2 synthase) (PGDS) (PGDS2)	PTGDS
c465401_g1	0.157873	9.56393	0.951062	P08034	Gap junction beta-1 protein (Connexin-32) (Cx32) (GAP junction 28 kDa liver protein)	GJB1
c445048_g2	0.500755	0.95194	0.952983	P04899	Guanine nucleotide-binding protein G(i) subunit alpha-2 (Adenylate cyclase-inhibiting G alpha protein)	GNAI2
c438820_g2	0.323155	2.29896	0.953476	Q13946	High affinity cAMP-specific 3',5'-cyclic phosphodiesterase 7A (EC 3.1.4.53) (HCP1) (TM22)	PDE7A
c472543_g1	0.215607	4.56025	0.953668	P00451	Coagulation factor VIII (Antihemophilic factor) (AHF) (Procoagulant component) [Cleaved into: Factor VIIIa heavy chain, 200 kDa isoform; Factor VIIIa heavy chain, 92 kDa isoform; Factor VIII B chain; Factor VIIIa light chain]	F8
c478245_g1	0.402911	9.23755	0.954076	P13727	Bone marrow proteoglycan (BMPG) (Proteoglycan 2) [Cleaved into: Eosinophil granule major basic protein (EMBP) (MBP) (Pregnancy-associated major basic protein)]	PRG2
c460742_g1	0.149262	6.0789	0.954459	P15559	NAD(P)H dehydrogenase [quinone] 1 (EC 1.6.5.2) (Azoreductase) (DT-diaphorase) (DTD) (Menadione reductase) (NAD(P)H:quinone oxidoreductase 1) (Phylloquinone reductase) (Quinone reductase 1) (QR1)	NQO1
c464128_g1	-0.219564	4.22994	0.955795	Q9NR96	Toll-like receptor 9 (CD antigen CD289)	TLR9
c345044_g1	-0.136642	8.37095	0.955913	P00441	Superoxide dismutase [Cu-Zn] (EC 1.15.1.1) (Superoxide dismutase 1) (hSod1)	SOD1
c452683_g1	0.165177	5.17395	0.957063	P00966	Argininosuccinate synthase (EC 6.3.4.5) (Citrulline--aspartate ligase)	ASS1
c469878_g4	-0.285547	2.91249	0.957148	P21810	Biglycan (Bone/cartilage proteoglycan I) (PG-S1)	BGN
c474581_g1	-0.233676	3.7241	0.959991	P09917	Arachidonate 5-lipoxygenase (5-LO) (5-lipoxygenase) (EC 1.13.11.34)	ALOX5
c455482_g1	-0.315661	2.81674	0.961886	P15918	V(D)J recombination-activating protein 1 (RAG-1) (RING finger protein 74) [Includes: Endonuclease RAG1 (EC 3.1.-.-); E3 ubiquitin-protein ligase RAG1 (EC 6.3.2.-)]	RAG1
c436231_g1	0.502012	1.71748	0.962414	P06734	Low affinity immunoglobulin epsilon Fc receptor (BLAST-2) (C-type lectin domain family 4 member J) (Fc-epsilon-RII) (Immunoglobulin E-binding factor) (Lymphocyte IgE receptor) (CD antigen CD23) [Cleaved into: Low affinity immunoglobulin epsilon Fc receptor membrane-bound form; Low affinity immunoglobulin epsilon Fc receptor soluble form]	FCER2
c1048539_g1	0.132982	6.08049	0.964026	P53041	Serine/threonine-protein phosphatase 5 (PP5) (EC 3.1.3.16) (Protein phosphatase T) (PP-T) (PPT)	PPP5C
c468269_g3	0.336986	4.16698	0.964114	P11678	Eosinophil peroxidase (EPO) (EC 1.11.1.7) [Cleaved into: Eosinophil peroxidase light chain; Eosinophil peroxidase heavy chain]	EPX
c445847_g1	0.117097	7.44139	0.964213	P28065	Proteasome subunit beta type-9 (EC 3.4.25.1) (Low molecular mass protein 2) (Macropain chain 7) (Multicatalytic endopeptidase complex chain 7) (Proteasome chain 7) (Proteasome subunit beta-1i) (Really interesting new gene 12 protein)	PSMB9
c466304_g1	0.227274	3.10079	0.964237	P21580	Tumor necrosis factor alpha-induced protein 3 (TNF alpha-induced protein 3) (EC 3.4.19.12) (EC 6.3.2.-) (OTU domain-containing protein 7C) (Putative DNA-binding protein A20) (Zinc finger protein A20) [Cleaved into: A20p50; A20p37]	TNFAIP3
c476220_g2	0.152669	5.17641	0.964753	O60673	DNA polymerase zeta catalytic subunit (EC 2.7.7.7) (Protein reversionless 3-like) (REV3-like) (hREV3)	REV3L
c442838_g1	0.303622	1.67171	0.96594	O00221	NF-kappa-B inhibitor epsilon (NF-kappa-BIE) (I-kappa-B-epsilon) (IkB-E) (IkB-epsilon) (IkappaBepsilon)	NFKBIE
c460915_g2	-0.241952	2.92297	0.966058	P80365	Corticosteroid 11-beta-dehydrogenase isozyme 2 (EC 1.1.1.-) (11-beta-hydroxysteroid dehydrogenase type 2) (11-DH2) (11-beta-HSD2) (11-beta-hydroxysteroid dehydrogenase type II) (11-HSD type II) (11-beta-HSD type II) (NAD-dependent 11-beta-hydroxysteroid dehydrogenase) (11-beta-HSD) (Short chain dehydrogenase/reductase family 9C member 3)	HSD11B2
c475804_g2	-0.169255	3.90858	0.967736	O15111	Inhibitor of nuclear factor kappa-B kinase subunit alpha (I-kappa-B kinase alpha) (IKK-A) (IKK-alpha) (IkBKA) (IkappaB kinase) (EC 2.7.11.10) (Conserved helix-loop-helix ubiquitous kinase) (I-kappa-B kinase 1) (IKK1) (Nuclear factor NF-kappa-B inhibitor kinase alpha) (NFKBIKA) (Transcription factor 16) (TCF-16)	CHUK
c464399_g1	-0.33117	2.00641	0.968706	P07288	Prostate-specific antigen (PSA) (EC 3.4.21.77) (Gamma-seminoprotein) (Seminin) (Kallikrein-3) (P-30 antigen) (Semenogelase)	KLK3
c479370_g4	-0.141782	4.82198	0.968706	P25105	Platelet-activating factor receptor (PAF-R) (PAFr)	PTAFR
c467063_g2	0.18203	3.64072	0.969235	Q13309	S-phase kinase-associated protein 2 (Cyclin-A/CDK2-associated protein p45) (F-box protein Skp2) (F-box/LRR-repeat protein 1) (p45skp2)	SKP2
c460563_g1	-0.136375	11.2864	0.969374	P01009	Alpha-1-antitrypsin (Alpha-1 protease inhibitor) (Alpha-1-antiproteinase) (Serpin A1) [Cleaved into: Short peptide from AAT (SPAAT)]	SERPINA1
c473573_g1	-0.119732	10.0265	0.970125	P00751	Complement factor B (EC 3.4.21.47) (C3/C5 convertase) (Glycine-rich beta glycoprotein) (GBG) (PBF2) (Properdin factor B) [Cleaved into: Complement factor B Ba fragment; Complement factor B Bb fragment]	CFB
c475376_g1	-0.113526	9.86109	0.970337	P02741	C-reactive protein [Cleaved into: C-reactive protein(1-205)]	CRP
c466669_g1	0.127874	11.4959	0.971254	P49908	Selenoprotein P (SeP)	SEPP1
c478824_g1	0.110591	5.41601	0.97303	Q9HC29	Nucleotide-binding oligomerization domain-containing protein 2 (Caspase recruitment domain-containing protein 15) (Inflammatory bowel disease protein 1)	NOD2
c481384_g1	0.0876627	7.71063	0.974472	Q9UQF0	Syncytin-1 (Endogenous retrovirus group W member 1) (Env-W) (Envelope polyprotein gPr73) (Enverin) (HERV-7q Envelope protein) (HERV-W envelope protein) (HERV-W_7q21.2 provirus ancestral Env polyprotein) (Syncytin) [Cleaved into: Surface protein (SU) (gp50); Transmembrane protein (TM) (gp24)]	ERVW-1
c452829_g1	0.142147	4.09331	0.974569	P48995	Short transient receptor potential channel 1 (TrpC1) (Transient receptor protein 1) (TRP-1)	TRPC1
c480484_g2	0.0881528	7.58243	0.97518	O95477	ATP-binding cassette sub-family A member 1 (ATP-binding cassette transporter 1) (ABC-1) (ATP-binding cassette 1) (Cholesterol efflux regulatory protein)	ABCA1
c464048_g1	-0.203087	2.52424	0.976547	P36222	Chitinase-3-like protein 1 (39 kDa synovial protein) (Cartilage glycoprotein 39) (CGP-39) (GP-39) (hCGP-39) (YKL-40)	CHI3L1
c478893_g1	-0.125599	4.62541	0.97899	Q9NNX6	CD209 antigen (C-type lectin domain family 4 member L) (Dendritic cell-specific ICAM-3-grabbing non-integrin 1) (DC-SIGN) (DC-SIGN1) (CD antigen CD209)	CD209
c468884_g2	-0.187759	2.69798	0.979372	P30559	Oxytocin receptor (OT-R)	OXTR
c465437_g1	-0.0804125	6.43807	0.979513	P14902	Indoleamine 2,3-dioxygenase 1 (IDO-1) (EC 1.13.11.52) (Indoleamine-pyrrole 2,3-dioxygenase)	IDO1
c479518_g1	0.115272	4.41578	0.979554	P11047	Laminin subunit gamma-1 (Laminin B2 chain) (Laminin-1 subunit gamma) (Laminin-10 subunit gamma) (Laminin-11 subunit gamma) (Laminin-2 subunit gamma) (Laminin-3 subunit gamma) (Laminin-4 subunit gamma) (Laminin-6 subunit gamma) (Laminin-7 subunit gamma) (Laminin-8 subunit gamma) (Laminin-9 subunit gamma) (S-laminin subunit gamma) (S-LAM gamma)	LAMC1
c470034_g1	-0.0896494	5.51761	0.980754	P41143	Delta-type opioid receptor (D-OR-1) (DOR-1)	OPRD1
c468146_g1	-0.118508	4.46437	0.981682	P18146	Early growth response protein 1 (EGR-1) (AT225) (Nerve growth factor-induced protein A) (NGFI-A) (Transcription factor ETR103) (Transcription factor Zif268) (Zinc finger protein 225) (Zinc finger protein Krox-24)	EGR1
c470899_g3	0.0882184	5.11568	0.981682	P11511	Aromatase (EC 1.14.14.14) (CYPXIX) (Cytochrome P-450AROM) (Cytochrome P450 19A1) (Estrogen synthase)	CYP19A1
c456907_g1	0.0941911	12.1867	0.982006	P02649	Apolipoprotein E (Apo-E)	APOE
c299410_g1	0.0694785	7.74373	0.982126	Q9BQE4	Selenoprotein S (SelS) (VCP-interacting membrane protein)	VIMP
c457476_g1	0.131223	3.21732	0.982126	Q07817	Bcl-2-like protein 1 (Bcl2-L-1) (Apoptosis regulator Bcl-X)	BCL2L1
c463912_g1	0.157373	2.54953	0.982126	Q02742	Beta-1,3-galactosyl-O-glycosyl-glycoprotein beta-1,6-N-acetylglucosaminyltransferase (EC 2.4.1.102) (Core 2-branching enzyme) (Core2-GlcNAc-transferase) (C2GNT) (Core 2 GNT)	GCNT1
c476883_g1	0.0741769	5.96546	0.982277	P07327	Alcohol dehydrogenase 1A (EC 1.1.1.1) (Alcohol dehydrogenase subunit alpha)	ADH1A
c448404_g1	-0.069386	5.82873	0.982822	Q04941	Proteolipid protein 2 (Differentiation-dependent protein A4) (Intestinal membrane A4 protein)	PLP2
c460831_g2	-0.108729	4.33047	0.983279	Q13795	ADP-ribosylation factor-related protein 1 (ARF-related protein 1) (ARP)	ARFRP1
c477948_g1	0.0619	6.99248	0.983629	P15907	Beta-galactoside alpha-2,6-sialyltransferase 1 (Alpha 2,6-ST 1) (EC 2.4.99.1) (B-cell antigen CD75) (CMP-N-acetylneuraminate-beta-galactosamide-alpha-2,6-sialyltransferase 1) (ST6Gal I) (ST6GalI) (Sialyltransferase 1)	ST6GAL1
c471715_g1	0.107495	3.55673	0.984664	Q13118	Krueppel-like factor 10 (EGR-alpha) (Transforming growth factor-beta-inducible early growth response protein 1) (TGFB-inducible early growth response protein 1) (TIEG-1)	KLF10
c285820_g1	-0.172555	0.769577	0.985911	Q15389	Angiopoietin-1 (ANG-1)	ANGPT1
c465418_g2	0.177982	0.927575	0.985911	P17612	cAMP-dependent protein kinase catalytic subunit alpha (PKA C-alpha) (EC 2.7.11.11)	PRKACA
c462117_g1	0.0669242	5.34978	0.98615	O14948	Transcription factor EC (TFE-C) (Class E basic helix-loop-helix protein 34) (bHLHe34) (Transcription factor EC-like) (hTFEC-L)	TFEC
c478554_g11	-0.0761545	4.7848	0.98661	Q16647	Prostacyclin synthase (EC 5.3.99.4) (Prostaglandin I2 synthase)	PTGIS
c369888_g1	-0.0554014	6.33704	0.986718	P61081	NEDD8-conjugating enzyme Ubc12 (EC 6.3.2.-) (NEDD8 carrier protein) (NEDD8 protein ligase) (Ubiquitin-conjugating enzyme E2 M)	UBE2M
c462492_g1	-0.050061	7.04355	0.987216	P11309	Serine/threonine-protein kinase pim-1 (EC 2.7.11.1)	PIM1
c468366_g1	0.104109	3.14452	0.987216	P14316	Interferon regulatory factor 2 (IRF-2)	IRF2
c465904_g1	-0.0534867	8.73528	0.987317	P14222	Perforin-1 (P1) (Cytolysin) (Lymphocyte pore-forming protein) (PFP)	PRF1
c465365_g1	0.0639653	4.64036	0.988732	Q9UHK6	Alpha-methylacyl-CoA racemase (EC 5.1.99.4) (2-methylacyl-CoA racemase)	AMACR
c464811_g5	0.0590846	4.62355	0.989115	O60543	Cell death activator CIDE-A (Cell death-inducing DFFA-like effector A)	CIDEA
c448288_g1	0.10934	1.89054	0.98981	P33402	Guanylate cyclase soluble subunit alpha-2 (GCS-alpha-2) (EC 4.6.1.2)	GUCY1A2
c479712_g4	0.0710658	3.46242	0.990078	P51587	Breast cancer type 2 susceptibility protein (Fanconi anemia group D1 protein)	BRCA2
c476623_g1	-0.0628643	3.90678	0.990631	O43889	Cyclic AMP-responsive element-binding protein 3 (CREB-3) (cAMP-responsive element-binding protein 3) (Leucine zipper protein) (Luman) (Transcription factor LZIP-alpha) [Cleaved into: Processed cyclic AMP-responsive element-binding protein 3 (N-terminal Luman) (Transcriptionally active form)]	CREB3
c473328_g1	0.0721293	3.29572	0.990718	P52961	GPI-linked NAD(P)(+)--arginine ADP-ribosyltransferase 1 (EC 2.4.2.31) (ADP-ribosyltransferase C2 and C3 toxin-like 1) (ARTC1) (Mono(ADP-ribosyl)transferase 1) (CD antigen CD296)	ART1
c478863_g2	0.0497001	10.8954	0.990743	P0C0L4	Complement C4-A (Acidic complement C4) (C3 and PZP-like alpha-2-macroglobulin domain-containing protein 2) [Cleaved into: Complement C4 beta chain; Complement C4-A alpha chain; C4a anaphylatoxin; C4b-A; C4d-A; Complement C4 gamma chain]	C4A
c464671_g1	0.075914	2.69228	0.99118	P17252	Protein kinase C alpha type (PKC-A) (PKC-alpha) (EC 2.7.11.13)	PRKCA
c459805_g1	0.0641975	4.50215	0.991324	P48307	Tissue factor pathway inhibitor 2 (TFPI-2) (Placental protein 5) (PP5)	TFPI2
c466285_g1	-0.0724696	2.42023	0.992042	Q12933	TNF receptor-associated factor 2 (EC 6.3.2.-) (E3 ubiquitin-protein ligase TRAF2) (Tumor necrosis factor type 2 receptor-associated protein 3)	TRAF2
c446898_g1	0.0921245	2.68815	0.992182	P23560	Brain-derived neurotrophic factor (BDNF) (Abrineurin)	BDNF
c370427_g1	0.070227	0.305715	0.992761	Q53G44	Interferon-induced protein 44-like	IFI44L
c460586_g1	0.0654788	1.93578	0.993097	P00749	Urokinase-type plasminogen activator (U-plasminogen activator) (uPA) (EC 3.4.21.73) [Cleaved into: Urokinase-type plasminogen activator long chain A; Urokinase-type plasminogen activator short chain A; Urokinase-type plasminogen activator chain B]	PLAU
c411661_g1	0.0258218	10.1469	0.99371	P60903	Protein S100-A10 (Calpactin I light chain) (Calpactin-1 light chain) (Cellular ligand of annexin II) (S100 calcium-binding protein A10) (p10 protein) (p11)	S100A10
c476710_g2	0.0469137	2.58771	0.99371	P31431	Syndecan-4 (SYND4) (Amphiglycan) (Ryudocan core protein)	SDC4
c334498_g1	-0.0232003	5.66454	0.994664	P04179	Superoxide dismutase [Mn], mitochondrial (EC 1.15.1.1)	SOD2
c421317_g1	-0.0464472	2.62931	0.995458	P11413	Glucose-6-phosphate 1-dehydrogenase (G6PD) (EC 1.1.1.49)	G6PD
c474954_g1	0.0298618	3.42414	0.995759	P07996	Thrombospondin-1	THBS1
c475749_g1	-0.0204355	5.17943	0.995759	P55268	Laminin subunit beta-2 (Laminin B1s chain) (Laminin-11 subunit beta) (Laminin-14 subunit beta) (Laminin-15 subunit beta) (Laminin-3 subunit beta) (Laminin-4 subunit beta) (Laminin-7 subunit beta) (Laminin-9 subunit beta) (S-laminin subunit beta) (S-LAM beta)	LAMB2
c464889_g1	0.0151533	6.55336	0.995918	P31269	Homeobox protein Hox-A9 (Homeobox protein Hox-1G)	HOXA9
c456496_g1	0.0157057	10.1004	0.996804	P30740	Leukocyte elastase inhibitor (LEI) (Monocyte/neutrophil elastase inhibitor) (EI) (M/NEI) (Peptidase inhibitor 2) (PI-2) (Serpin B1)	SERPINB1
c471585_g1	0.0131042	5.12605	0.997081	Q15746	Myosin light chain kinase, smooth muscle (MLCK) (smMLCK) (EC 2.7.11.18) (Kinase-related protein) (KRP) (Telokin) [Cleaved into: Myosin light chain kinase, smooth muscle, deglutamylated form]	MYLK
c476403_g1	0.019729	2.58288	0.9976	O95255	Multidrug resistance-associated protein 6 (ATP-binding cassette sub-family C member 6) (Anthracycline resistance-associated protein) (Multi-specific organic anion transporter E) (MOAT-E)	ABCC6
c453620_g1	0.0201227	2.57119	0.997637	P32455	Guanylate-binding protein 1 (EC 3.6.5.-) (GTP-binding protein 1) (GBP-1) (HuGBP-1) (Guanine nucleotide-binding protein 1) (Interferon-induced guanylate-binding protein 1)	GBP1
c459795_g1	0.0102337	4.1692	0.997658	Q05655	Protein kinase C delta type (EC 2.7.11.13) (Tyrosine-protein kinase PRKCD) (EC 2.7.10.2) (nPKC-delta) [Cleaved into: Protein kinase C delta type regulatory subunit; Protein kinase C delta type catalytic subunit (Sphingosine-dependent protein kinase-1) (SDK1)]	PRKCD
c465345_g1	0.00613936	5.86463	0.99794	Q07812	Apoptosis regulator BAX (Bcl-2-like protein 4) (Bcl2-L-4)	BAX
c469139_g1	0.00600112	5.9836	0.99794	P17947	Transcription factor PU.1 (31 kDa-transforming protein)	SPI1
c474141_g1	0.00899076	3.72081	0.998263	P35354	Prostaglandin G/H synthase 2 (EC 1.14.99.1) (Cyclooxygenase-2) (COX-2) (PHS II) (Prostaglandin H2 synthase 2) (PGH synthase 2) (PGHS-2) (Prostaglandin-endoperoxide synthase 2)	PTGS2
c466400_g1	0.0216293	2.27075	0.998711	Q12923	Tyrosine-protein phosphatase non-receptor type 13 (EC 3.1.3.48) (Fas-associated protein-tyrosine phosphatase 1) (FAP-1) (PTP-BAS) (Protein-tyrosine phosphatase 1E) (PTP-E1) (hPTPE1) (Protein-tyrosine phosphatase PTPL1)	PTPN13
c457601_g1	0.00358899	9.19088	0.99874	P13647	Keratin, type II cytoskeletal 5 (58 kDa cytokeratin) (Cytokeratin-5) (CK-5) (Keratin-5) (K5) (Type-II keratin Kb5)	KRT5
c413168_g1	0.0134583	0.968956	0.999215	P25942	Tumor necrosis factor receptor superfamily member 5 (B-cell surface antigen CD40) (Bp50) (CD40L receptor) (CDw40) (CD antigen CD40)	CD40
c480066_g2	-0.000323022	6.79069	0.999796	P01011	Alpha-1-antichymotrypsin (ACT) (Cell growth-inhibiting gene 24/25 protein) (Serpin A3) [Cleaved into: Alpha-1-antichymotrypsin His-Pro-less]	SERPINA3

## Sheet: TLRs_Expr
Transcript ID	Fold change (log2)	Expression level (log2)	FDR adj. p-value	Uniprot ID	Protein Name	Gene Symbol
c478605_g2	1.60589	6.1482	0.0103064	Q9WUU8	TNFAIP3-interacting protein 1 (A20-binding inhibitor of NF-kappa-B activation 1) (ABIN) (ABIN-1) (Nef-associated factor 1) (Naf1) (Virion-associated nuclear shuttling protein) (VAN) (mVAN)	Tnip1
c470756_g1	-1.82623	4.84682	0.072043	Q09YN6	Caveolin-1	CAV1
c82800_g1	3.21934	1.71988	0.125874	Q5I2M3	Toll-like receptor 9 (CD antigen CD289)	TLR9
c475230_g1	-1.14288	6.21966	0.126911	Q08857	Platelet glycoprotein 4 (Glycoprotein IIIb) (GPIIIB) (PAS IV) (PAS-4) (Platelet glycoprotein IV) (GPIV) (CD antigen CD36)	Cd36
c460323_g1	1.36896	5.00592	0.168377	Q13158	FAS-associated death domain protein (FAS-associating death domain-containing protein) (Growth-inhibiting gene 3 protein) (Mediator of receptor induced toxicity) (Protein FADD)	FADD
c454307_g2	1.26277	4.78401	0.187652	O13770	Uncharacterized membrane protein C17A5.08
c372493_g1	3.26804	1.18959	0.220401	Q08353	NF-kappa-B inhibitor alpha (ECI-6) (I-kappa-B-alpha) (IkB-alpha) (IkappaBalpha)	NFKBIA
c413242_g1	3.09365	0.942385	0.240908	Q4R970	TRAF-type zinc finger domain-containing protein 1	TRAFD1
c466717_g1	1.4387	4.18851	0.253467	Q9N2H0	Cytochrome b-245 light chain (Cytochrome b(558) alpha chain) (Cytochrome b558 subunit alpha) (Neutrophil cytochrome b 22 kDa polypeptide) (Superoxide-generating NADPH oxidase light chain subunit) (p22 phagocyte B-cytochrome) (p22-phox) (p22phox)	CYBA
c474448_g1	1.15041	4.11052	0.365515	O14920	Inhibitor of nuclear factor kappa-B kinase subunit beta (I-kappa-B-kinase beta) (IKK-B) (IKK-beta) (IkBKB) (EC 2.7.11.10) (I-kappa-B kinase 2) (IKK2) (Nuclear factor NF-kappa-B inhibitor kinase beta) (NFKBIKB)	IKBKB
c436747_g2	2.93264	1.04131	0.382039	Q86YC3	Negative regulator of reactive oxygen species (Leucine-rich repeat-containing protein 33)	NRROS
c463642_g1	1.03084	5.10463	0.401927	Q2TB02	NF-kappa-B inhibitor delta (I-kappa-B-delta) (IkB-delta) (IkappaBdelta) (IkappaBNS)	Nfkbid
c474565_g13	-1.34509	3.59032	0.476509	Q01147	Cyclic AMP-responsive element-binding protein 1 (CREB-1) (cAMP-responsive element-binding protein 1)	Creb1
c464810_g1	2.24912	2.65604	0.48109	Q92985	Interferon regulatory factor 7 (IRF-7)	IRF7
c468315_g1	1.05101	4.09334	0.526276	Q08DN8	Flotillin-1	FLOT1
c476790_g1	1.05807	3.90373	0.530091	Q04206	Transcription factor p65 (Nuclear factor NF-kappa-B p65 subunit) (Nuclear factor of kappa light polypeptide gene enhancer in B-cells 3)	RELA
c445852_g1	0.707795	5.64871	0.558383	Q99759	Mitogen-activated protein kinase kinase kinase 3 (EC 2.7.11.25) (MAPK/ERK kinase kinase 3) (MEK kinase 3) (MEKK 3)	MAP3K3
c407460_g1	-0.718916	5.86401	0.573814	Q62406	Interleukin-1 receptor-associated kinase 1 (IRAK) (IRAK-1) (EC 2.7.11.1) (Pelle-like protein kinase) (mPLK)	Irak1
c622334_g1	0.613512	8.63742	0.574787	Q08DE8	Ras-related protein Rab-7b	RAB7B
c280157_g2	-1.21922	3.65887	0.585627	P23805	Conglutinin	CGN1
c443074_g1	1.47557	2.00302	0.606636	Q8K3Z0	Nucleotide-binding oligomerization domain-containing protein 2 (Caspase recruitment domain-containing protein 15)	Nod2
c473076_g1	0.764297	4.80257	0.610675	Q99538	Legumain (EC 3.4.22.34) (Asparaginyl endopeptidase) (Protease, cysteine 1)	LGMN
c459278_g1	1.57839	2.12316	0.625153	Q15750	TGF-beta-activated kinase 1 and MAP3K7-binding protein 1 (Mitogen-activated protein kinase kinase kinase 7-interacting protein 1) (TGF-beta-activated kinase 1-binding protein 1) (TAK1-binding protein 1)	TAB1
c461609_g2	1.06391	2.98191	0.625338	P81269	Cyclic AMP-dependent transcription factor ATF-1 (cAMP-dependent transcription factor ATF-1) (Activating transcription factor 1) (TCR-ATF1)	Atf1
c468939_g1	1.28218	2.91945	0.630534	Q86UR1	NADPH oxidase activator 1 (NOX activator 1) (Antigen NY-CO-31) (NCF2-like protein) (P67phox-like factor) (p51-nox)	NOXA1
c467545_g1	1.17293	2.64709	0.634999	Q764M6	Interferon regulatory factor 3 (IRF-3)	IRF3
c464842_g1	1.31213	3.02837	0.643897	Q63691	Monocyte differentiation antigen CD14 (Myeloid cell-specific leucine-rich glycoprotein) (CD antigen CD14)	Cd14
c467462_g2	1.17585	2.49904	0.645881	Q91XB0	Three-prime repair exonuclease 1 (EC 3.1.11.2) (3'-5' exonuclease TREX1) (DNase III)	Trex1
c455647_g1	1.33541	2.61591	0.646156	A2ARI4	Leucine-rich repeat-containing G-protein coupled receptor 4 (G-protein coupled receptor 48)	Lgr4
c259045_g1	0.5358	7.33347	0.651084	O00571	ATP-dependent RNA helicase DDX3X (EC 3.6.4.13) (DEAD box protein 3, X-chromosomal) (DEAD box, X isoform) (Helicase-like protein 2) (HLP2)	DDX3X
c421917_g1	0.501932	7.98958	0.663747	O43541	Mothers against decapentaplegic homolog 6 (MAD homolog 6) (Mothers against DPP homolog 6) (SMAD family member 6) (SMAD 6) (Smad6) (hSMAD6)	SMAD6
c417310_g1	0.555547	5.79809	0.666279	Q25C79	Akirin-2 (Fourteen-three-three beta interactant 1) (Fourteen-three-three beta interacting-protein 1)	Akirin2
c448532_g2	0.581885	5.9184	0.668169	Q90660	Inhibitor of apoptosis protein (IAP) (Inhibitor of T-cell apoptosis protein)	ITA
c450304_g1	0.501649	6.68953	0.676071	Q5BKH4	Tumor necrosis factor alpha-induced protein 8-like protein 2 (TIPE2) (TNF alpha-induced protein 8-like protein 2) (TNFAIP8-like protein 2)	tnfaip8l2
c461013_g1	0.635967	4.71065	0.70056	Q99570	Phosphoinositide 3-kinase regulatory subunit 4 (PI3-kinase regulatory subunit 4) (EC 2.7.11.1) (PI3-kinase p150 subunit) (Phosphoinositide 3-kinase adaptor protein)	PIK3R4
c402380_g1	-0.646981	4.61545	0.700922	Q9JLJ1	Selenoprotein K (SelK)	Selk
c473802_g1	0.579884	5.10523	0.711615	O60602	Toll-like receptor 5 (Toll/interleukin-1 receptor-like protein 3)	TLR5
c464310_g1	1.66622	1.22485	0.717918	P19785	Estrogen receptor (ER) (ER-alpha) (Estradiol receptor) (Nuclear receptor subfamily 3 group A member 1)	Esr1
c429772_g1	-1.34522	1.12356	0.748831	P62331	ADP-ribosylation factor 6	Arf6
c449729_g1	-0.431013	6.7587	0.74989	Q9NWZ3	Interleukin-1 receptor-associated kinase 4 (IRAK-4) (EC 2.7.11.1) (Renal carcinoma antigen NY-REN-64)	IRAK4
c365599_g1	-1.59062	0.0845651	0.750843	Q5VWQ8	Disabled homolog 2-interacting protein (DAB2 interaction protein) (DAB2-interacting protein) (ASK-interacting protein 1) (AIP-1) (DOC-2/DAB-2 interactive protein)	DAB2IP
c469886_g1	0.741925	3.28892	0.752642	Q92844	TRAF family member-associated NF-kappa-B activator (TRAF-interacting protein) (I-TRAF)	TANK
c488740_g1	-0.552397	4.98864	0.757903	Q769F9	Transmembrane emp24 domain-containing protein A	empA
c450053_g1	0.421487	8.26405	0.760444	Q60631	Growth factor receptor-bound protein 2 (Adapter protein GRB2) (SH2/SH3 adapter GRB2)	Grb2
c403781_g2	0.78105	3.53493	0.763496	Q3UV55	Nuclear receptor subfamily 1 group D member 1 (Rev-erbA-alpha) (V-erbA-related protein 1) (EAR-1)	Nr1d1
c333605_g1	1.30208	1.35826	0.764746	Q16566	Calcium/calmodulin-dependent protein kinase type IV (CaMK IV) (EC 2.7.11.17) (CaM kinase-GR)	CAMK4
c426813_g1	1.42244	1.20404	0.76817	Q05397	Focal adhesion kinase 1 (FADK 1) (EC 2.7.10.2) (Focal adhesion kinase-related nonkinase) (FRNK) (Protein phosphatase 1 regulatory subunit 71) (PPP1R71) (Protein-tyrosine kinase 2) (p125FAK) (pp125FAK)	PTK2
c455356_g1	0.651422	3.82327	0.770877	Q64287	Interferon regulatory factor 4 (IRF-4) (Lymphocyte-specific interferon regulatory factor) (LSIRF) (NF-EM5) (PU.1 interaction partner) (Transcriptional activator PIP)	Irf4
c466733_g1	-1.10719	2.24461	0.775458	Q7KIN0	Toll-like receptor 7	Toll-7
c443778_g3	-1.17312	1.6266	0.778901	P11672	Neutrophil gelatinase-associated lipocalin (NGAL) (Lipocalin-2) (SV-40-induced 24P3 protein) (Siderocalin LCN2) (p25)	Lcn2
c463824_g5	0.783996	2.94738	0.783569	Q9DBR0	A-kinase anchor protein 8 (AKAP-8) (A-kinase anchor protein 95 kDa) (AKAP 95)	Akap8
c45962_g1	0.740426	3.66145	0.792617	Q5I2M5	Toll-like receptor 9 (CD antigen CD289)	TLR9
c477719_g1	-0.541191	4.22043	0.795609	Q2T9W6	Leucine-rich repeat flightless-interacting protein 2 (LRR FLII-interacting protein 2)	LRRFIP2
c440352_g1	0.555809	4.38079	0.798272	P32592	Integrin beta-2 (Cell surface adhesion glycoproteins LFA-1/CR3/p150,95 subunit beta) (Complement receptor C3 subunit beta) (CD antigen CD18)	ITGB2
c454188_g2	0.677782	3.41342	0.802057	Q14790	Caspase-8 (CASP-8) (EC 3.4.22.61) (Apoptotic cysteine protease) (Apoptotic protease Mch-5) (CAP4) (FADD-homologous ICE/ced-3-like protease) (FADD-like ICE) (FLICE) (ICE-like apoptotic protease 5) (MORT1-associated ced-3 homolog) (MACH) [Cleaved into: Caspase-8 subunit p18; Caspase-8 subunit p10]	CASP8
c471381_g1	0.777586	2.86491	0.806852	O88995	NF-kappa-B inhibitor-like protein 1 (Inhibitor of kappa B-like protein) (I-kappa-B-like protein) (IkappaBL) (Nuclear factor of kappa light polypeptide gene enhancer in B-cells inhibitor-like 1)	Nfkbil1
c441524_g1	0.350871	7.44309	0.808847	Q8JH64	Tyrosine-protein kinase BTK (EC 2.7.10.2) (Bruton tyrosine kinase)	BTK
c474360_g1	0.69232	3.12549	0.812514	Q07014	Tyrosine-protein kinase Lyn (EC 2.7.10.2) (V-yes-1 Yamaguchi sarcoma viral related oncogene homolog) (p53Lyn) (p56Lyn)	Lyn
c472752_g3	0.493451	4.63121	0.813446	Q3SYZ2	MAP kinase-activated protein kinase 3 (MAPK-activated protein kinase 3) (MAPKAP kinase 3) (MAPKAP-K3) (MAPKAPK-3) (MK-3) (EC 2.7.11.1)	MAPKAPK3
c470509_g1	-0.642625	3.15535	0.816633	Q12851	Mitogen-activated protein kinase kinase kinase kinase 2 (EC 2.7.11.1) (B lymphocyte serine/threonine-protein kinase) (Germinal center kinase) (GC kinase) (MAPK/ERK kinase kinase kinase 2) (MEK kinase kinase 2) (MEKKK 2) (Rab8-interacting protein)	MAP4K2
c445174_g1	-0.36051	6.53293	0.823913	Q9UMX0	Ubiquilin-1 (Protein linking IAP with cytoskeleton 1) (PLIC-1) (hPLIC-1)	UBQLN1
c466136_g2	0.848191	3.63142	0.824928	Q6R5P0	Toll-like receptor 11	Tlr11
c477285_g1	1.37134	1.98398	0.828095	Q9QZL0	Receptor-interacting serine/threonine-protein kinase 3 (EC 2.7.11.1) (RIP-like protein kinase 3) (Receptor-interacting protein 3) (RIP-3) (mRIP3)	Ripk3
c472197_g1	0.491192	4.54503	0.834369	Q9Y2R2	Tyrosine-protein phosphatase non-receptor type 22 (EC 3.1.3.48) (Hematopoietic cell protein-tyrosine phosphatase 70Z-PEP) (Lymphoid phosphatase) (LyP) (PEST-domain phosphatase) (PEP)	PTPN22
c389043_g1	-1.08465	-0.0330236	0.836188	Q8R4B8	NACHT, LRR and PYD domains-containing protein 3 (Cold autoinflammatory syndrome 1 protein homolog) (Cryopyrin) (Mast cell maturation-associated-inducible protein 1) (PYRIN-containing APAF1-like protein 1)	Nlrp3
c474604_g1	0.504639	3.91448	0.836188	Q9Z0Y9	Oxysterols receptor LXR-alpha (Liver X receptor alpha) (Nuclear receptor subfamily 1 group H member 3)	Nr1h3
c442519_g1	-0.788809	2.63792	0.837523	Q9D2Y4	Mixed lineage kinase domain-like protein	Mlkl
c71199_g1	0.321446	7.91637	0.842063	P62837	Ubiquitin-conjugating enzyme E2 D2 (EC 2.3.2.23) ((E3-independent) E2 ubiquitin-conjugating enzyme D2) (EC 2.3.2.24) (E2 ubiquitin-conjugating enzyme D2) (Ubiquitin carrier protein D2) (Ubiquitin-conjugating enzyme E2(17)KB 2) (Ubiquitin-conjugating enzyme E2-17 kDa 2) (Ubiquitin-protein ligase D2) (p53-regulated ubiquitin-conjugating enzyme 1)	UBE2D2
c469524_g1	0.36832	5.67256	0.84447	Q8JZL7	Ras-GEF domain-containing family member 1B (GPI gamma-4)	Rasgef1b
c470691_g1	0.772351	2.56706	0.847656	Q15399	Toll-like receptor 1 (Toll/interleukin-1 receptor-like protein) (TIL) (CD antigen CD281)	TLR1
c477717_g4	-0.480194	3.95671	0.849112	P97840	Galectin-9 (Gal-9) (36 kDa beta-galactoside-binding lectin) (Urate transporter/channel) (UAT)	Lgals9
c442970_g1	-0.597489	3.31836	0.849886	Q9H257	Caspase recruitment domain-containing protein 9 (hCARD9)	CARD9
c421308_g1	-0.520461	5.81336	0.853071	O15455	Toll-like receptor 3 (CD antigen CD283)	TLR3
c460519_g1	0.803827	2.49579	0.86252	Q9Y6K9	NF-kappa-B essential modulator (NEMO) (FIP-3) (IkB kinase-associated protein 1) (IKKAP1) (Inhibitor of nuclear factor kappa-B kinase subunit gamma) (I-kappa-B kinase subunit gamma) (IKK-gamma) (IKKG) (IkB kinase subunit gamma) (NF-kappa-B essential modifier)	IKBKG
c480792_g1	0.389016	4.89236	0.864514	Q92485	Acid sphingomyelinase-like phosphodiesterase 3b (ASM-like phosphodiesterase 3b) (EC 3.1.4.-)	SMPDL3B
c457689_g1	-0.662578	2.44636	0.865369	P49762	Serine/threonine-protein kinase Doa (EC 2.7.12.1) (Protein darkener of apricot)	Doa
c429992_g2	0.367895	5.18289	0.869077	P50404	Pulmonary surfactant-associated protein D (PSP-D) (SP-D) (Lung surfactant protein D)	Sftpd
c476083_g2	0.39313	4.53251	0.869628	P02788	Lactotransferrin (Lactoferrin) (EC 3.4.21.-) (Growth-inhibiting protein 12) (Talalactoferrin) [Cleaved into: Lactoferricin-H (Lfcin-H); Kaliocin-1; Lactoferroxin-A; Lactoferroxin-B; Lactoferroxin-C]	LTF
c470798_g4	-0.373078	4.89976	0.874695	O88763	Phosphatidylinositol 3-kinase catalytic subunit type 3 (PI3-kinase type 3) (PI3K type 3) (PtdIns-3-kinase type 3) (EC 2.7.1.137) (Phosphoinositide-3-kinase class 3)	Pik3c3
c420125_g1	0.439333	3.87925	0.876182	P28783	Protein S100-A9 (BEE22) (Calgranulin-B) (Neutrophil cytosolic 23 kDa protein) (p23) (S100 calcium-binding protein A9)	S100A9
c425160_g1	-0.449032	3.48381	0.881281	O35718	Suppressor of cytokine signaling 3 (SOCS-3) (Cytokine-inducible SH2 protein 3) (CIS-3) (Protein EF-10)	Socs3
c479148_g1	0.398756	3.99318	0.885472	Q8WUQ7	Cactin (Renal carcinoma antigen NY-REN-24)	CACTIN
c472025_g1	0.634302	2.49211	0.886593	O60603	Toll-like receptor 2 (Toll/interleukin-1 receptor-like protein 4) (CD antigen CD282)	TLR2
c458994_g1	0.435105	3.54648	0.887618	Q9BXB1	Leucine-rich repeat-containing G-protein coupled receptor 4 (G-protein coupled receptor 48)	LGR4
c403780_g1	0.240728	7.5581	0.891846	P35639	DNA damage-inducible transcript 3 protein (DDIT-3) (C/EBP zeta) (C/EBP-homologous protein) (CHOP) (C/EBP-homologous protein 10) (CHOP-10) (CCAAT/enhancer-binding protein homologous protein) (Growth arrest and DNA-damage-inducible protein GADD153)	Ddit3
c455081_g1	0.27362	5.8531	0.893918	P32121	Beta-arrestin-2 (Arrestin beta-2)	ARRB2
c467792_g2	0.395276	3.63714	0.894916	B2RX14	Terminal uridylyltransferase 4 (TUTase 4) (EC 2.7.7.52) (Zinc finger CCHC domain-containing protein 11)	Zcchc11
c461076_g1	0.513479	3.24714	0.899482	Q99570	Phosphoinositide 3-kinase regulatory subunit 4 (PI3-kinase regulatory subunit 4) (EC 2.7.11.1) (PI3-kinase p150 subunit) (Phosphoinositide 3-kinase adaptor protein)	PIK3R4
c458286_g1	0.290732	5.12547	0.89972	P42854	Regenerating islet-derived protein 3-gamma (REG-3-gamma) (Pancreatitis-associated protein 3) (Regenerating islet-derived protein III-gamma) (Reg III-gamma) [Cleaved into: Regenerating islet-derived protein 3-gamma 16.5 kDa form; Regenerating islet-derived protein 3-gamma 15 kDa form]	Reg3g
c468129_g2	-0.529133	2.53843	0.90163	Q13546	Receptor-interacting serine/threonine-protein kinase 1 (EC 2.7.11.1) (Cell death protein RIP) (Receptor-interacting protein 1) (RIP-1) (Serine/threonine-protein kinase RIP)	RIPK1
c466848_g2	0.31606	4.81054	0.904353	P39054	Dynamin-2 (EC 3.6.5.5) (Dynamin UDNM)	Dnm2
c341418_g1	0.780231	1.44437	0.907447	P55086	Proteinase-activated receptor 2 (PAR-2) (Coagulation factor II receptor-like 1) (G-protein coupled receptor 11) (Thrombin receptor-like 1)	F2rl1
c466806_g1	0.853908	0.81718	0.911227	Q13233	Mitogen-activated protein kinase kinase kinase 1 (EC 2.7.11.25) (MAPK/ERK kinase kinase 1) (MEK kinase 1) (MEKK 1)	MAP3K1
c62875_g1	-0.402485	4.31401	0.912048	P50116	Protein S100-A9 (Calgranulin-B) (Migration inhibitory factor-related protein 14) (MRP-14) (p14) (Myeloid-related protein 14) (S100 calcium-binding protein A9)	S100a9
c481053_g1	-0.300086	4.70022	0.914328	Q66HF9	Leucine-rich repeat flightless-interacting protein 1 (LRR FLII-interacting protein 1)	Lrrfip1
c470792_g1	0.31234	4.3539	0.915479	Q5D1E8	Bifunctional endoribonuclease and deubiquitinase ZC3H12A [Includes: Endoribonuclease ZC3H12A (EC 3.1.-.-); Deubiquitinase ZC3H12A (EC 3.4.19.12) (Monocyte chemotactic protein-induced protein 1) (MCP-induced protein 1) (MCPIP-1) (Regnase-1) (Reg1) (Zinc finger CCCH domain-containing protein 12A)]	ZC3H12A
c467238_g1	0.378907	4.07985	0.92057	Q9Y4K3	TNF receptor-associated factor 6 (EC 6.3.2.-) (E3 ubiquitin-protein ligase TRAF6) (Interleukin-1 signal transducer) (RING finger protein 85)	TRAF6
c475351_g2	-0.34779	3.68467	0.921273	P11215	Integrin alpha-M (CD11 antigen-like family member B) (CR-3 alpha chain) (Cell surface glycoprotein MAC-1 subunit alpha) (Leukocyte adhesion receptor MO1) (Neutrophil adherence receptor) (CD antigen CD11b)	ITGAM
c436669_g1	0.412575	2.64773	0.9251	Q99684	Zinc finger protein Gfi-1 (Growth factor independent protein 1) (Zinc finger protein 163)	GFI1
c456018_g1	0.720003	1.13515	0.926221	P08226	Apolipoprotein E (Apo-E)	Apoe
c465239_g1	-0.223136	10.0025	0.926221	P07858	Cathepsin B (EC 3.4.22.1) (APP secretase) (APPS) (Cathepsin B1) [Cleaved into: Cathepsin B light chain; Cathepsin B heavy chain]	CTSB
c341158_g1	0.22562	5.99402	0.928304	P25774	Cathepsin S (EC 3.4.22.27)	CTSS
c284746_g1	-0.328197	3.72132	0.929047	Q96PC3	AP-1 complex subunit sigma-3 (Adaptor protein complex AP-1 subunit sigma-1C) (Adaptor-related protein complex 1 subunit sigma-1C) (Clathrin assembly protein complex 1 sigma-1C small chain) (Golgi adaptor HA1/AP1 adaptin sigma-1C subunit) (Sigma 1C subunit of AP-1 clathrin) (Sigma-adaptin 1C) (Sigma1C-adaptin)	AP1S3
c443152_g3	-0.490156	1.61183	0.932486	Q60805	Tyrosine-protein kinase Mer (EC 2.7.10.1) (Proto-oncogene c-Mer) (Receptor tyrosine kinase MerTK)	Mertk
c408573_g1	0.419771	2.49281	0.933661	P08113	Endoplasmin (94 kDa glucose-regulated protein) (GRP-94) (Endoplasmic reticulum resident protein 99) (ERp99) (Heat shock protein 90 kDa beta member 1) (Polymorphic tumor rejection antigen 1) (Tumor rejection antigen gp96)	Hsp90b1
c477008_g3	0.355628	3.30706	0.9348	O43353	Receptor-interacting serine/threonine-protein kinase 2 (EC 2.7.11.1) (CARD-containing interleukin-1 beta-converting enzyme-associated kinase) (CARD-containing IL-1 beta ICE-kinase) (RIP-like-interacting CLARP kinase) (Receptor-interacting protein 2) (RIP-2) (Tyrosine-protein kinase RIPK2) (EC 2.7.10.2)	RIPK2
c439708_g1	0.196968	5.298	0.942115	A2VD95	Evolutionarily conserved signaling intermediate in Toll pathway, mitochondrial	ecsit
c440665_g1	0.172384	8.34348	0.942115	Q5R5U1	Ras-related protein Rab-10	RAB10
c474793_g2	0.510691	2.0776	0.947984	P18428	Lipopolysaccharide-binding protein (LBP)	LBP
c478159_g3	0.220791	4.72011	0.947995	Q96FA3	E3 ubiquitin-protein ligase pellino homolog 1 (Pellino-1) (EC 6.3.2.-) (Pellino-related intracellular-signaling molecule)	PELI1
c443987_g1	0.177001	5.43278	0.950485	P51668	Ubiquitin-conjugating enzyme E2 D1 (EC 2.3.2.23) ((E3-independent) E2 ubiquitin-conjugating enzyme D1) (EC 2.3.2.24) (E2 ubiquitin-conjugating enzyme D1) (Stimulator of Fe transport) (SFT) (UBC4/5 homolog) (UbcH5) (Ubiquitin carrier protein D1) (Ubiquitin-conjugating enzyme E2(17)KB 1) (Ubiquitin-conjugating enzyme E2-17 kDa 1) (Ubiquitin-protein ligase D1)	UBE2D1
c453966_g1	0.442064	1.40876	0.953037	Q8IWB7	WD repeat and FYVE domain-containing protein 1 (FENS-1) (Phosphoinositide-binding protein 1) (WD40- and FYVE domain-containing protein 1) (Zinc finger FYVE domain-containing protein 17)	WDFY1
c469853_g1	0.159903	5.85212	0.954076	Q99467	CD180 antigen (Lymphocyte antigen 64) (Radioprotective 105 kDa protein) (CD antigen CD180)	CD180
c477247_g1	0.174745	5.18466	0.95577	Q9NWF9	E3 ubiquitin-protein ligase RNF216 (EC 6.3.2.-) (RING finger protein 216) (Triad domain-containing protein 3) (Ubiquitin-conjugating enzyme 7-interacting protein 1) (Zinc finger protein inhibiting NF-kappa-B)	RNF216
c429244_g1	0.323925	2.48983	0.955795	Q86XR7	TIR domain-containing adapter molecule 2 (TICAM-2) (Putative NF-kappa-B-activating protein 502) (TRIF-related adapter molecule) (Toll-like receptor adaptor protein 3) (Toll/interleukin-1 receptor domain-containing protein) (MyD88-4)	TICAM2
c464128_g1	-0.219564	4.22994	0.955795	Q7L0X0	TLR4 interactor with leucine rich repeats (Leucine-rich repeat-containing protein KIAA0644)	TRIL
c465032_g1	-0.447764	1.79133	0.956002	O95999	B-cell lymphoma/leukemia 10 (B-cell CLL/lymphoma 10) (Bcl-10) (CARD-containing molecule enhancing NF-kappa-B) (CARD-like apoptotic protein) (hCLAP) (CED-3/ICH-1 prodomain homologous E10-like regulator) (CIPER) (Cellular homolog of vCARMEN) (cCARMEN) (Cellular-E10) (c-E10) (Mammalian CARD-containing adapter molecule E10) (mE10)	BCL10
c470734_g1	-0.21523	3.61384	0.959152	Q9VPC0	Serine/threonine-protein kinase PITSLRE (EC 2.7.11.22) (Cell division cycle 2-like)	Pitslre
c472955_g1	-0.254889	3.30918	0.959152	Q96EX3	WD repeat-containing protein 34	WDR34
c449816_g1	0.234586	3.25634	0.960948	Q5ZL72	60 kDa heat shock protein, mitochondrial (60 kDa chaperonin) (Chaperonin 60) (CPN60) (Heat shock protein 60) (HSP-60) (Hsp60)	HSPD1
c475118_g1	0.146273	5.5611	0.961414	P49023	Paxillin	PXN
c436231_g1	0.502012	1.71748	0.962414	A2RUW1	Toll-interacting protein	Tollip
c471383_g1	0.131946	6.25223	0.963269	Q8BMT4	Negative regulator of reactive oxygen species (Leucine-rich repeat-containing protein 33)	Nrros
c394214_g1	0.1414	5.39057	0.964215	Q5HZV5	Protein canopy homolog 3	cnpy3
c466304_g1	0.227274	3.10079	0.964237	Q4R8W3	Tumor necrosis factor alpha-induced protein 3 (TNF alpha-induced protein 3) (EC 3.4.19.12) (EC 6.3.2.-) [Cleaved into: A20p50; A20p37]	TNFAIP3
c473833_g1	0.336129	3.00485	0.965119	Q14699	Raftlin (Cell migration-inducing gene 2 protein) (Raft-linking protein)	RFTN1
c471604_g1	-0.238726	3.69878	0.96594	Q6ZUJ8	Phosphoinositide 3-kinase adapter protein 1 (B-cell adapter for phosphoinositide 3-kinase) (B-cell phosphoinositide 3-kinase adapter protein 1)	PIK3AP1
c391747_g1	0.143159	11.456	0.96696	P63159	High mobility group protein B1 (Amphoterin) (Heparin-binding protein p30) (High mobility group protein 1) (HMG-1)	Hmgb1
c449428_g1	0.119852	5.77651	0.967035	P28782	Protein S100-A8 (BEE11) (Calgranulin-A) (Neutrophil cytosolic 7 kDa protein) (P7) (S100 calcium-binding protein A8) [Cleaved into: Protein S100-A8, N-terminally processed]	S100A8
c458592_g1	0.126426	5.42407	0.96745	P58682	Toll-like receptor 8 (CD antigen CD288)	Tlr8
c475804_g2	-0.169255	3.90858	0.967736	O15111	Inhibitor of nuclear factor kappa-B kinase subunit alpha (I-kappa-B kinase alpha) (IKK-A) (IKK-alpha) (IkBKA) (IkappaB kinase) (EC 2.7.11.10) (Conserved helix-loop-helix ubiquitous kinase) (I-kappa-B kinase 1) (IKK1) (Nuclear factor NF-kappa-B inhibitor kinase alpha) (NFKBIKA) (Transcription factor 16) (TCF-16)	CHUK
c446195_g1	-0.260182	2.40925	0.968706	O15530	3-phosphoinositide-dependent protein kinase 1 (hPDK1) (EC 2.7.11.1)	PDPK1
c474386_g1	-0.163841	3.80095	0.968997	P27870	Proto-oncogene vav (p95vav)	Vav1
c472325_g1	-0.143469	4.88362	0.970204	Q13568	Interferon regulatory factor 5 (IRF-5)	IRF5
c459195_g1	-0.12169	4.81744	0.974893	O00182	Galectin-9 (Gal-9) (Ecalectin) (Tumor antigen HOM-HD-21)	LGALS9
c476981_g1	-0.101087	5.32069	0.977967	Q15075	Early endosome antigen 1 (Endosome-associated protein p162) (Zinc finger FYVE domain-containing protein 2)	EEA1
c374099_g1	0.101834	5.12687	0.978033	Q28DJ2	Myeloid differentiation primary response protein MyD88	myd88
c411968_g1	-0.101326	11.2778	0.97899	O75676	Ribosomal protein S6 kinase alpha-4 (S6K-alpha-4) (EC 2.7.11.1) (90 kDa ribosomal protein S6 kinase 4) (Nuclear mitogen- and stress-activated protein kinase 2) (Ribosomal protein kinase B) (RSKB)	RPS6KA4
c478893_g1	-0.125599	4.62541	0.97899	Q8K4Q8	Collectin-12 (Collectin placenta protein 1) (CL-P1) (Scavenger receptor with C-type lectin)	Colec12
c465212_g2	-0.172113	2.34063	0.979901	Q96RI1	Bile acid receptor (Farnesoid X-activated receptor) (Farnesol receptor HRR-1) (Nuclear receptor subfamily 1 group H member 4) (Retinoid X receptor-interacting protein 14) (RXR-interacting protein 14)	NR1H4
c85565_g1	0.227588	0.147069	0.981682	P16885	1-phosphatidylinositol 4,5-bisphosphate phosphodiesterase gamma-2 (EC 3.1.4.11) (Phosphoinositide phospholipase C-gamma-2) (Phospholipase C-IV) (PLC-IV) (Phospholipase C-gamma-2) (PLC-gamma-2)	PLCG2
c456907_g1	0.0941911	12.1867	0.982006	B5T255	Peptidoglycan recognition protein 1	PGLYRP1
c407187_g1	0.164053	1.4902	0.983629	P35247	Pulmonary surfactant-associated protein D (PSP-D) (SP-D) (Collectin-7) (Lung surfactant protein D)	SFTPD
c468334_g1	0.14148	1.60289	0.987216	Q4V892	Single Ig IL-1-related receptor (Single Ig IL-1R-related molecule) (Single immunoglobulin domain-containing IL1R-related protein) (Toll/interleukin-1 receptor 8) (TIR8)	Sigirr
c468366_g1	0.104109	3.14452	0.987216	Q90876	Interferon regulatory factor 1 (IRF-1)	IRF1
c454748_g1	-0.0523617	9.01988	0.988274	P0C8E4	Mitogen-activated protein kinase kinase kinase 7 (EC 2.7.11.25)	Map3k7
c393772_g1	0.0480742	5.96516	0.988859	P0CG47	Polyubiquitin-B [Cleaved into: Ubiquitin]	UBB
c478990_g3	-0.0588655	4.87373	0.989077	P51812	Ribosomal protein S6 kinase alpha-3 (S6K-alpha-3) (EC 2.7.11.1) (90 kDa ribosomal protein S6 kinase 3) (p90-RSK 3) (p90RSK3) (Insulin-stimulated protein kinase 1) (ISPK-1) (MAP kinase-activated protein kinase 1b) (MAPK-activated protein kinase 1b) (MAPKAP kinase 1b) (MAPKAPK-1b) (Ribosomal S6 kinase 2) (RSK-2) (pp90RSK2)	RPS6KA3
c451820_g1	0.0926025	1.9399	0.990978	Q96P20	NACHT, LRR and PYD domains-containing protein 3 (Angiotensin/vasopressin receptor AII/AVP-like) (Caterpiller protein 1.1) (CLR1.1) (Cold-induced autoinflammatory syndrome 1 protein) (Cryopyrin) (PYRIN-containing APAF1-like protein 1)	NLRP3
c464671_g1	0.075914	2.69228	0.99118	P16054	Protein kinase C epsilon type (EC 2.7.11.13) (nPKC-epsilon)	Prkce
c763754_g1	-0.0371382	9.39061	0.991324	P62979	Ubiquitin-40S ribosomal protein S27a (Ubiquitin carboxyl extension protein 80) [Cleaved into: Ubiquitin; 40S ribosomal protein S27a]	RPS27A
c466285_g1	-0.0724696	2.42023	0.992042	Q12933	TNF receptor-associated factor 2 (EC 6.3.2.-) (E3 ubiquitin-protein ligase TRAF2) (Tumor necrosis factor type 2 receptor-associated protein 3)	TRAF2
c471739_g2	0.0525086	3.02964	0.992771	P15533	Tripartite motif-containing protein 30A (Down regulatory protein of interleukin-2 receptor) (Tripartite motif-containing protein 30)	Trim30a
c339804_g1	0.0257614	9.04336	0.993338	P62987	Ubiquitin-60S ribosomal protein L40 (CEP52) (Ubiquitin A-52 residue ribosomal protein fusion product 1) [Cleaved into: Ubiquitin; 60S ribosomal protein L40]	UBA52
c454044_g1	0.0297832	4.82753	0.99371	Q9HAT8	E3 ubiquitin-protein ligase pellino homolog 2 (Pellino-2) (EC 6.3.2.-)	PELI2
c472188_g6	0.0254248	5.43831	0.993829	P58681	Toll-like receptor 7	Tlr7
c454119_g1	-0.0129987	5.59697	0.997055	Q00993	Tyrosine-protein kinase receptor UFO (EC 2.7.10.1) (Adhesion-related kinase)	Axl
c458327_g1	-0.0269849	1.46624	0.997649	Q9NYJ8	TGF-beta-activated kinase 1 and MAP3K7-binding protein 2 (Mitogen-activated protein kinase kinase kinase 7-interacting protein 2) (TAK1-binding protein 2) (TAB-2) (TGF-beta-activated kinase 1-binding protein 2)	TAB2
c473082_g2	0.0110161	3.07348	0.99794	P59044	NACHT, LRR and PYD domains-containing protein 6 (Angiotensin II/vasopressin receptor) (PYRIN-containing APAF1-like protein 5)	NLRP6
c470093_g1	0.00549859	4.87651	0.99874	Q9WUN2	Serine/threonine-protein kinase TBK1 (EC 2.7.11.1) (T2K) (TANK-binding kinase 1)	Tbk1
c473448_g6	-0.00163381	2.99412	0.999796	A6QP79	Collectin-12 (Collectin placenta protein 1) (CL-P1)	COLEC12
